# Supplementary material for: Amelioration of pathologic α-synuclein-induced Parkinson’s disease by irisin
Source: Proc Natl Acad Sci U S A. 2022 Aug 31;119(36):e2204835119. doi: 10.1073/pnas.2204835119 (PMC9457183; doi:10.1073/pnas.2204835119)
Supplement: Supplementary File [file pnas.2204835119.sd01.xlsx]

## Sheet: Legend
Relative protein abundance was quantified across 18 samples.
Samples were quantified using TMTPro 18plex reagents.
Sample	PBS_1day_1	PFF_1day_1	PFF+irisin_1day_1	PBS_1day_2	PFF_1day_2	PFF+irisin_1day_2	PBS_1day_3	PFF_1day_3	PFF+irisin_1day_3	PBS_4day_1	PFF_4day_1	PFF+irisin_4day_1	PBS_4day_2	PFF_4day_2	PFF+irisin_4day_2	PBS_4day_3	PFF_4day_3	PFF+irisin_4day_3
TMTpro labeling	126	127N	127C	128N	128C	129N	129C	130N	130C	131N	131C	132N	132C	133N	133C	134N	134C	135
Peptides	The number of quantified peptides
Significant	(+) indicates a protein with significant differntial expression
-Log10 p-value	p-value calculating using Perseus (permutation-based FDR)
Difference	Difference in expression between each group (log2 transformed).

## Sheet: Full dataset
Protein Id	Gene Symbol	Description	Peptides	PBS_1d_126	PFF_1d_127n	PFF+irisin_1d_127c	PBS_1d_128n	PFF_1d_128c	PFF+irisin_1d_129n	PBS_1d_129c	PFF_1d_130n	PFF+irisin_1d_130c	PBS_4d_131	PFF_4d_131c	PFF+irisin_4d_132n	PBS_4d_132c	PFF_4d_133n	PFF+irisin_4d_133c	PBS_4d_134n	PFF_4d_134c	PFF+irisin_4d_135n
sp|A1A5B6|TBC25_MOUSE	Tbc1d25	TBC25_MOUSE TBC1 domain family member 25	3	6.81082	5.93191	6.02988	6.17832	5.69917	5.63683	5.70983	5.95354	6.26444	4.7762	5.6196	5.23686	4.97202	5.09909	5.31001	4.92956	4.61887	5.22304
sp|A2A432|CUL4B_MOUSE	Cul4b	CUL4B_MOUSE Cullin-4B	17	5.57413	5.6759	5.75972	5.47114	5.61608	5.20262	5.72209	5.48204	5.22702	5.85417	3.76874	5.70927	6.1493	5.74639	5.78552	5.90452	5.68854	5.66279
sp|A2A4P0|DHX8_MOUSE	Dhx8	DHX8_MOUSE ATP-dependent RNA helicase DHX8	3	7.57006	5.28828	6.05788	5.06814	6.22968	6.59655	6.66936	5.57812	5.12884	3.99056	4.62035	3.55351	6.01975	5.02831	5.58991	5.55475	5.87325	5.5827
sp|A2A5R2|BIG2_MOUSE	Arfgef2	BIG2_MOUSE Brefeldin A-inhibited guanine nucleotide-exchange protein 2	21	5.17883	5.12945	5.29714	5.36301	5.13056	4.88529	5.19682	5.29449	5.07801	5.62808	6.59945	5.89664	5.89838	5.96361	5.65971	5.78495	6.11551	5.90007
sp|A2A690|TANC2_MOUSE	Tanc2	TANC2_MOUSE Protein TANC2	27	4.94614	5.32354	5.13202	5.28924	4.99127	4.85031	5.22707	5.31914	5.17099	5.90704	6.68498	6.14117	5.73832	5.85757	5.68194	5.70873	6.0405	5.99003
sp|A2A699|F1712_MOUSE	Fam171a2	F1712_MOUSE Protein FAM171A2	13	6.04306	5.9067	6.06914	6.01387	5.89283	6.16175	6.32877	6.10331	6.23655	4.95331	5.41272	4.77288	4.83672	5.02162	4.94387	5.04756	5.1667	5.08866
sp|A2A6Q5|CDC27_MOUSE	Cdc27	CDC27_MOUSE Cell division cycle protein 27 homolog	7	5.7726	5.5409	6.00942	6.03596	5.37023	5.69185	5.7443	5.52884	5.73543	5.44071	5.83858	5.44032	5.46299	5.29976	5.21734	5.52712	5.19487	5.14878
sp|A2A6T1|CDR2L_MOUSE	Cdr2l	CDR2L_MOUSE Cerebellar degeneration-related protein 2-like	2	6.73321	6.20609	6.32363	5.97329	7.28348	6.91528	6.58373	6.5258	6.24539	4.2994	4.79035	4.22512	4.93077	4.94927	4.13906	4.22186	5.00261	4.65167
sp|A2A791|ZMYM4_MOUSE	Zmym4	ZMYM4_MOUSE Zinc finger MYM-type protein 4	10	6.11591	6.62343	7.05401	6.33957	6.68841	6.30527	7.24579	6.1299	5.80898	4.60945	3.81593	4.7917	4.92421	4.7459	4.46134	4.57006	4.68788	5.08226
sp|A2A863|ITB4_MOUSE	Itgb4	ITB4_MOUSE Integrin beta-4	1	5.46085	6.43979	6.37646	6.66094	5.78784	5.98536	6.2407	5.80062	6.98725	4.63546	5.91508	4.27452	4.36365	6.1031	4.88166	4.6301	4.4287	5.02792
sp|A2A8L5|PTPRF_MOUSE	Ptprf	PTPRF_MOUSE Receptor-type tyrosine-protein phosphatase F	26	5.49469	5.62655	5.57178	5.7309	5.48814	5.64017	5.61284	5.63107	5.65628	5.50978	5.72796	5.68177	5.22844	5.65868	5.58008	5.20132	5.46939	5.49018
sp|A2A8U2|TM201_MOUSE	Tmem201	TM201_MOUSE Transmembrane protein 201	9	6.07963	6.50546	6.355	6.76018	6.95741	5.45598	6.28406	6.04416	6.7675	5.27425	3.7427	5.20086	4.4622	4.96797	5.25629	4.63067	4.47533	4.78036
sp|A2A8Z1|OSBL9_MOUSE	Osbpl9	OSBL9_MOUSE Oxysterol-binding protein-related protein 9	9	5.80143	6.06563	5.93366	5.72394	5.74714	5.22412	6.16194	5.90448	5.83729	5.26857	5.59754	4.99017	5.13103	5.41086	5.56503	5.18801	5.13122	5.31794
sp|A2A9C3|SZT2_MOUSE	Szt2	SZT2_MOUSE Protein SZT2	3	5.53934	4.8852	5.58576	5.1627	4.75479	5.45313	5.41578	4.91106	5.01341	5.86761	3.75357	5.11145	7.08278	5.60617	6.80608	5.87208	6.3556	6.82351
sp|A2A9Q0|CA233_MOUSE		CA233_MOUSE Fibronectin type-III domain-containing transmembrane protein C1orf233 homolog	1	3.8001	5.63073	6.40841	8.55992	6.32772	6.1443	6.33779	4.06967	6.37419	5.43696	3.39168	5.95192	4.02627	4.20822	6.66293	5.33924	5.79213	5.53783
sp|A2AAE1|K1109_MOUSE	Kiaa1109	K1109_MOUSE Uncharacterized protein KIAA1109	26	5.16335	5.33752	5.28282	5.35889	5.56797	5.11627	5.47013	5.3982	5.34741	5.59174	5.31321	5.86666	5.60118	6.08731	6.03555	5.44808	6.1461	5.86761
sp|A2AAY5|SPD2B_MOUSE	Sh3pxd2b	SPD2B_MOUSE SH3 and PX domain-containing protein 2B	16	6.23116	5.99314	6.34357	6.29118	5.9026	5.87165	6.12584	6.03554	6.05805	4.89156	5.39661	4.78552	5.09803	5.01562	4.86791	4.85432	5.14052	5.09718
sp|A2ABV5|MED14_MOUSE	Med14	MED14_MOUSE Mediator of RNA polymerase II transcription subunit 14	4	5.35594	7.20672	7.36678	5.04866	7.26558	7.06591	6.75857	5.57395	5.2186	4.40156	5.71712	4.99338	4.53453	5.1585	3.94642	4.59258	4.60837	5.18683
sp|A2ACJ2|FP100_MOUSE	Faap100	FP100_MOUSE Fanconi anemia-associated protein of 100 kDa	5	5.95823	6.45487	6.2162	6.55514	6.35192	5.67175	6.38928	6.87171	6.45538	4.67415	4.14293	4.86228	4.80327	5.0904	4.826	4.645	4.95606	5.07543
sp|A2ADY9|DDI2_MOUSE	Ddi2	DDI2_MOUSE Protein DDI1 homolog 2	4	5.95947	6.01475	5.56498	6.64214	6.06823	5.09606	6.22554	6.31899	5.62509	5.22372	4.77616	4.75996	5.52341	6.05197	4.73339	5.03624	5.609	4.77092
sp|A2AF47|DOC11_MOUSE	Dock11	DOC11_MOUSE Dedicator of cytokinesis protein 11	6	5.90968	6.41915	5.93404	6.56884	5.51944	5.63309	6.54899	6.0646	6.32918	5.12003	4.16279	5.80001	4.75563	5.19973	4.98514	4.77297	4.77347	5.50322
sp|A2AF53|T185A_MOUSE	Tmem185a	T185A_MOUSE Transmembrane protein 185A	1	5.87032	5.2391	5.27542	5.70222	5.19027	5.79102	5.8599	5.84607	5.82934	5.19004	6.15034	5.24539	5.44596	5.0164	5.34584	5.64975	6.04771	5.30491
sp|A2AFR3|FRPD4_MOUSE	Frmpd4	FRPD4_MOUSE FERM and PDZ domain-containing protein 4	13	6.2935	6.16738	6.46034	6.27476	5.73215	5.79915	6.2679	5.85597	6.10932	4.80915	5.41965	5.00602	5.01312	5.04618	4.46365	4.97944	5.23577	5.06653
sp|A2AFS3-2|K1324_MOUSE	Kiaa1324	K1324_MOUSE Isoform 2 of UPF0577 protein KIAA1324	4	5.60565	5.87702	5.58879	5.66625	5.75395	5.29192	5.77494	5.21697	4.95693	5.24775	4.53222	4.91972	6.46825	6.1764	6.02148	5.48176	5.84292	5.57708
sp|A2AG50|MA7D2_MOUSE	Map7d2	MA7D2_MOUSE MAP7 domain-containing protein 2	10	4.36144	4.50027	5.18235	4.20206	5.04766	4.8721	4.71375	4.3459	4.42028	6.61851	7.01093	6.59581	6.32513	5.80035	5.93455	6.40931	6.86313	6.79647
sp|A2AG58|CX023_MOUSE		CX023_MOUSE Uncharacterized protein CXorf23 homolog	6	6.8357	7.9841	8.06348	6.19446	7.84456	7.26262	8.31892	6.45994	6.71162	3.58637	3.78565	3.98283	3.64306	4.11514	3.7165	3.84992	3.58789	4.05724
sp|A2AGH6|MED12_MOUSE	Med12	MED12_MOUSE Mediator of RNA polymerase II transcription subunit 12	2	6.05428	7.325	6.90682	6.89575	8.03328	7.05157	6.62138	6.69453	4.94012	4.24363	5.08011	4.59796	4.16818	4.71191	3.77566	3.85173	4.52399	4.5241
sp|A2AGL3|RYR3_MOUSE	Ryr3	RYR3_MOUSE Ryanodine receptor 3	12	4.99595	5.05747	4.8543	5.0783	4.90192	4.79672	4.90772	5.1483	5.01571	5.98213	6.32191	5.94906	5.85369	6.63459	6.13799	5.9701	6.15612	6.23801
sp|A2AGT5|CKAP5_MOUSE	Ckap5	CKAP5_MOUSE Cytoskeleton-associated protein 5	29	6.02929	5.99538	6.02997	6.41712	6.31578	5.95258	5.88013	6.41386	6.09357	5.1918	5.45001	5.14528	4.81616	5.03213	4.95622	4.93578	4.8421	4.50285
sp|A2AH22|AMRA1_MOUSE	Ambra1	AMRA1_MOUSE Activating molecule in BECN1-regulated autophagy protein 1	2	4.59144	5.99152	6.05059	7.1347	6.69276	6.62015	5.72226	5.05691	4.9501	4.39656	5.8701	4.92276	5.52596	5.06185	5.72215	4.92654	5.31357	5.45007
sp|A2AHC3|CAMP1_MOUSE	Camsap1	CAMP1_MOUSE Calmodulin-regulated spectrin-associated protein 1	24	6.02853	5.90359	6.11496	5.96909	5.94277	6.29011	6.00052	6.1624	6.38005	5.02789	5.08212	4.99048	4.88209	5.28555	5.08999	4.83985	5.00205	5.00797
sp|A2AHG0|LZTS3_MOUSE	Lzts3	LZTS3_MOUSE Leucine zipper putative tumor suppressor 3	3	4.77137	4.58987	4.92639	5.01762	4.51514	4.87634	5.15336	4.32244	4.6452	6.17501	7.08199	5.3313	6.27684	5.98129	6.55418	6.78453	6.71761	6.27951
sp|A2AHJ4|BRWD3_MOUSE	Brwd3	BRWD3_MOUSE Bromodomain and WD repeat-containing protein 3	1	4.43882	4.97967	6.49797	3.46795	5.92033	6.11037	5.31286	3.6262	4.2027	8.52052	2.53983	6.64549	5.40249	5.58088	6.20492	7.16573	5.86341	7.51985
sp|A2AI05|NDOR1_MOUSE	Ndor1	NDOR1_MOUSE NADPH-dependent diflavin oxidoreductase 1	2	5.67863	5.30885	5.94157	6.14635	4.72142	4.31074	5.4206	5.03596	4.99943	5.50283	6.83267	6.00816	5.61913	5.44183	5.25182	6.11057	6.39987	5.26959
sp|A2AIV2|VIR_MOUSE	Kiaa1429	VIR_MOUSE Protein virilizer homolog	6	5.45737	7.23645	8.01985	5.47303	7.17863	7.13303	6.6653	5.54235	6.08388	4.50115	4.58824	4.67306	4.50484	4.71214	4.56369	4.36687	4.47225	4.82785
sp|A2AJ15|MA1B1_MOUSE	Man1b1	MA1B1_MOUSE Endoplasmic reticulum mannosyl-oligosaccharide 1,2-alpha-mannosidase	1	5.80967	6.50092	6.03653	7.32982	5.26245	6.31528	5.19172	6.16402	6.77881	4.82201	5.26525	3.52245	5.69905	5.61657	5.15498	5.08953	4.64204	4.7989
sp|A2AJ88|PLPL7_MOUSE	Pnpla7	PLPL7_MOUSE Patatin-like phospholipase domain-containing protein 7	2	5.49879	4.03401	6.12807	4.62329	5.79585	5.47357	6.45582	4.78239	5.71818	5.02124	6.56701	5.76823	6.22035	5.48594	5.63271	6.06916	5.82675	4.89862
sp|A2AJA9|CI172_MOUSE	Gm996	CI172_MOUSE Uncharacterized protein C9orf172 homolog	7	3.42771	4.16665	3.85347	3.9109	3.74585	3.69612	3.64397	3.80963	3.46404	8.93464	8.84785	9.3855	6.03532	6.26568	6.99173	7.76362	6.2212	5.83611
sp|A2AJI0|MA7D1_MOUSE	Map7d1	MA7D1_MOUSE MAP7 domain-containing protein 1	10	5.95023	6.39226	6.08706	5.75258	6.62192	6.39718	5.71409	6.72277	6.271	4.53483	5.50767	4.89535	4.67903	5.14935	4.82451	4.714	5.08308	4.7031
sp|A2AJK6|CHD7_MOUSE	Chd7	CHD7_MOUSE Chromodomain-helicase-DNA-binding protein 7	1	4.79059	7.5572	7.02145	4.99717	6.73954	6.05558	6.64522	5.27475	5.97606	5.47207	7.06659	5.73264	4.46146	4.17793	3.91213	4.94324	4.96396	4.21242
sp|A2AKB4|FRPD1_MOUSE	Frmpd1	FRPD1_MOUSE FERM and PDZ domain-containing protein 1	4	6.31461	6.16043	6.71345	7.06332	5.92049	6.06853	6.16773	6.81453	6.67104	4.78987	4.7281	5.1979	4.43803	4.55032	4.79098	4.60908	4.46084	4.54073
sp|A2AKG8|FOCAD_MOUSE	Focad	FOCAD_MOUSE Focadhesin	8	5.61321	5.31478	4.94907	5.65569	4.95583	5.02734	5.11664	5.30852	5.11349	5.67014	6.73426	5.94312	5.79215	6.05575	5.68752	5.75162	5.70638	5.60449
sp|A2AKX3|SETX_MOUSE	Setx	SETX_MOUSE Probable helicase senataxin	1	6.58675	7.00673	6.50493	7.08896	6.02067	5.15776	5.51713	6.47002	6.14623	4.65706	5.16901	5.46798	4.05886	5.47196	4.89689	4.58897	4.30501	4.88507
sp|A2ALI5|AJAP1_MOUSE	Ajap1	AJAP1_MOUSE Adherens junction-associated protein 1	1	3.59857	4.93758	3.74953	3.15707	5.04046	5.42651	4.4152	4.07766	3.45141	6.45097	9.37732	6.37497	5.32303	6.1762	6.94226	6.97731	7.29767	7.22629
sp|A2ALS5|RPGP1_MOUSE	Rap1gap	RPGP1_MOUSE Rap1 GTPase-activating protein 1	10	5.14145	5.00766	5.17194	5.32511	5.02484	4.81077	5.01505	5.37137	4.9992	6.39525	4.73237	6.20524	6.22205	5.98457	6.16479	6.31143	5.97303	6.14389
sp|A2ALU4|SHRM2_MOUSE	Shroom2	SHRM2_MOUSE Protein Shroom2	11	5.78989	5.29633	5.02109	5.54697	5.63788	5.22693	5.42717	5.97202	5.25746	5.38992	6.31664	5.28966	5.6794	6.00108	5.18405	5.67041	6.0469	5.24618
sp|A2ALW5|DJC25_MOUSE	Dnajc25	DJC25_MOUSE DnaJ homolog subfamily C member 25	4	6.27951	5.85209	6.29013	6.21255	6.27392	6.00856	6.40308	5.97752	6.21746	4.73525	4.64946	4.94463	5.3642	4.69361	5.45292	5.31438	4.60287	4.72785
sp|A2AN08|UBR4_MOUSE	Ubr4	UBR4_MOUSE E3 ubiquitin-protein ligase UBR4	30	5.76249	5.62459	5.66765	5.66005	5.49683	5.178	5.63898	5.7952	5.77076	5.42675	5.99213	5.31462	5.65427	5.49478	5.19641	5.37277	5.63054	5.32319
sp|A2ANU3|SYNG1_MOUSE	Syndig1	SYNG1_MOUSE Synapse differentiation-inducing gene protein 1	3	4.97532	5.10693	5.4445	5.44608	5.21891	5.21571	5.94576	4.13929	5.36532	6.13503	5.59977	6.39986	5.8119	5.25737	5.95631	5.92174	5.63222	6.42799
sp|A2AP18|PLCH2_MOUSE	Plch2	PLCH2_MOUSE 1-phosphatidylinositol 4,5-bisphosphate phosphodiesterase eta-2	8	4.93665	4.71166	5.1119	5.08299	4.85048	5.24721	4.70861	4.88433	5.28294	6.08663	6.56427	6.29188	5.93196	5.45616	6.17324	5.93697	6.00123	6.74088
sp|A2APV2-3|FMNL2_MOUSE	Fmnl2	FMNL2_MOUSE Isoform 3 of Formin-like protein 2	13	5.98854	5.9442	6.00722	5.85024	6.19014	6.32481	6.08757	5.65733	6.17682	4.9761	5.6937	5.05451	5.11207	4.84329	4.92778	5.24566	4.92167	4.99834
sp|A2APY7|NDUF5_MOUSE	Ndufaf5	NDUF5_MOUSE NADH dehydrogenase [ubiquinone] 1 alpha subcomplex assembly factor 5	2	5.63197	5.21349	5.58085	5.50906	5.21631	5.34491	5.68995	5.44382	6.39365	5.51613	5.79564	5.10125	5.30039	5.33983	5.72855	5.37124	5.7606	6.06236
sp|A2AQ07|TBB1_MOUSE	Tubb1	TBB1_MOUSE Tubulin beta-1 chain	25	6.08574	6.50054	5.06299	6.19042	5.32567	9.56446	4.96466	6.58131	8.06087	4.9429	4.71452	5.45297	4.48056	4.0051	4.36011	4.90822	4.44949	4.34947
sp|A2AQ19|RTF1_MOUSE	Rtf1	RTF1_MOUSE RNA polymerase-associated protein RTF1 homolog	2	3.31039	8.65367	6.85042	3.19147	8.94578	6.47741	4.50332	6.5123	3.19296	3.52616	10.2982	5.07395	3.18214	5.41638	2.30188	4.00659	9.05738	5.49962
sp|A2AQP0|MYH7B_MOUSE	Myh7b	MYH7B_MOUSE Myosin-7B	1	5.95393	4.69602	3.59814	6.96123	4.32227	4.1964	5.00121	6.4927	6.20583	5.50351	9.59047	4.0262	6.97209	6.68393	5.78102	4.47882	4.22569	5.31052
sp|A2AR02|PPIG_MOUSE	Ppig	PPIG_MOUSE Peptidyl-prolyl cis-trans isomerase G	2	5.34451	6.47557	6.84662	5.21056	6.84069	6.26357	5.5265	5.76316	5.80417	4.43451	3.28948	6.56296	6.09138	5.64969	4.66099	4.65611	5.03586	5.54368
sp|A2AR50|RGPS1_MOUSE	Ralgps1	RGPS1_MOUSE Ras-specific guanine nucleotide-releasing factor RalGPS1	6	6.21525	6.31546	6.00305	6.72262	6.32505	5.51797	6.12504	6.24099	6.4506	4.99886	4.19476	5.24105	5.10227	4.98849	4.89754	4.65292	5.15233	4.85573
sp|A2ARI4|LGR4_MOUSE	Lgr4	LGR4_MOUSE Leucine-rich repeat-containing G-protein coupled receptor 4	2	6.01503	5.41089	5.83521	5.85948	5.65453	5.76493	6.3352	5.42239	6.65719	4.26373	5.56967	5.36245	5.47003	4.59462	5.15493	4.97371	5.10137	6.55464
sp|A2ARP1|VIP1_MOUSE	Ppip5k1	VIP1_MOUSE Inositol hexakisphosphate and diphosphoinositol-pentakisphosphate kinase 1	6	4.90176	4.82183	5.05274	5.45267	4.55945	4.14736	4.6215	4.89209	4.62556	6.65995	7.07492	6.54312	5.63104	5.95381	6.04774	5.88612	6.54963	6.57872
sp|A2ARS0|ANR63_MOUSE	Ankrd63	ANR63_MOUSE Ankyrin repeat domain-containing protein 63	1	2.61583	2.90747	2.56543	3.93963	4.09072	3.40541	2.49858	2.47614	3.7421	6.9226	7.00042	7.47319	6.96281	6.70852	8.38759	9.1474	8.8687	10.2875
sp|A2AS55|ANR16_MOUSE	Ankrd16	ANR16_MOUSE Ankyrin repeat domain-containing protein 16	2	6.51733	4.91971	6.6786	5.89538	5.8319	6.37498	5.95802	5.65077	6.54445	4.67765	5.92696	5.18334	4.44556	4.07039	5.04108	5.47453	5.63848	5.17086
sp|A2ASS6|TITIN_MOUSE	Ttn	TITIN_MOUSE Titin	5	6.05906	5.0016	5.77944	5.50148	5.57237	4.78863	5.55962	5.35206	5.60428	6.13625	5.32418	5.42909	5.57639	5.16556	6.27631	5.42218	5.8489	5.6026
sp|A2ASZ8-3|SCMC2_MOUSE	Slc25a25	SCMC2_MOUSE Isoform 3 of Calcium-binding mitochondrial carrier protein SCaMC-2	6	5.22048	5.02001	4.70546	5.28125	5.06533	4.66581	5.06667	5.12221	5.53034	6.47534	6.78122	6.0503	5.63301	5.6007	6.38195	5.73457	5.82639	5.83896
sp|A2AWA9|RBGP1_MOUSE	Rabgap1	RBGP1_MOUSE Rab GTPase-activating protein 1	15	6.19276	5.80946	5.73806	5.86389	6.10364	5.77951	5.89502	6.44037	5.96867	5.19051	4.20199	4.87434	5.70406	5.43731	5.05328	5.21144	5.40517	5.13052
sp|A2AWP8|ARGAL_MOUSE	Arhgef10l	ARGAL_MOUSE Rho guanine nucleotide exchange factor 10-like protein	6	6.72084	6.06596	6.36814	6.32738	5.87857	6.1754	6.10099	6.12301	6.06625	4.57456	5.60967	4.54041	5.02195	4.8518	4.53766	4.83608	5.28782	4.91353
sp|A2BDX3|MOCS3_MOUSE	Mocs3	MOCS3_MOUSE Adenylyltransferase and sulfurtransferase MOCS3	9	5.88078	5.76704	6.05293	6.18678	5.45202	5.55934	5.70639	5.87387	6.2924	5.38878	5.44688	5.60586	5.63503	4.67067	5.112	5.04653	5.07132	5.25138
sp|A2BE28|LAS1L_MOUSE	Las1l	LAS1L_MOUSE Ribosomal biogenesis protein LAS1L	5	5.73013	6.68641	7.60342	5.85081	6.58985	6.72577	6.49764	5.52377	4.62985	4.85495	5.5332	5.13474	5.27511	4.91617	4.14019	4.89809	4.64709	4.7628
sp|A2BH40|ARI1A_MOUSE	Arid1a	ARI1A_MOUSE AT-rich interactive domain-containing protein 1A	11	6.60562	7.17603	7.84955	6.79853	7.06858	7.07958	7.3361	6.27167	6.69171	4.16482	4.36817	4.1951	4.28186	4.06491	4.23482	3.83695	3.75499	4.22099
sp|A2CG49|KALRN_MOUSE	Kalrn	KALRN_MOUSE Kalirin	26	4.94263	5.06302	5.00653	5.37987	4.78252	4.74708	4.79599	5.29426	4.8221	6.21371	5.98935	6.25125	5.94946	6.05381	5.77508	6.19621	6.22916	6.50797
sp|A2CG49-4|KALRN_MOUSE	Kalrn	KALRN_MOUSE Isoform 4 of Kalirin	1	3.81862	3.51824	3.24795	3.51163	3.40378	3.58433	3.81586	2.47085	2.86714	6.83567	7.92037	7.2026	8.19556	7.85926	6.3366	8.70691	9.56285	7.14178
sp|A2RSJ4|UH1BL_MOUSE	Uhrf1bp1l	UH1BL_MOUSE UHRF1-binding protein 1-like	18	4.65318	4.61925	4.79349	5.18588	4.32236	4.49343	4.53698	4.76006	4.78993	6.61529	6.28007	6.77996	6.77086	6.48307	6.23855	6.29387	6.13523	6.24854
sp|A2RSQ0|DEN5B_MOUSE	Dennd5b	DEN5B_MOUSE DENN domain-containing protein 5B	11	5.47519	5.63494	5.60026	5.91255	5.30139	5.49094	5.4263	5.8776	5.72623	5.72733	6.17812	5.60395	5.39378	5.22784	4.87791	5.46443	5.43622	5.64503
sp|A2RSX7|TYW5_MOUSE	Tyw5	TYW5_MOUSE tRNA wybutosine-synthesizing protein 5	5	5.06172	5.19008	5.22414	5.51605	5.16709	4.57443	5.40048	5.56489	4.83783	6.20495	4.82758	6.17213	6.16313	6.07911	5.48793	5.85014	6.18661	6.49171
sp|A2RT62|FXL16_MOUSE	Fbxl16	FXL16_MOUSE F-box/LRR-repeat protein 16	8	4.21827	3.911	3.64702	4.30243	6.15773	4.91236	4.41833	4.7001	4.18729	6.35854	3.47039	6.40741	7.60481	8.02473	8.88918	6.1388	6.8305	5.8211
sp|A2TJV2|PALM3_MOUSE	Palm3	PALM3_MOUSE Paralemmin-3	6	5.17369	5.31408	4.94528	5.03554	4.71398	4.76258	5.30231	5.20365	4.78008	6.53072	5.07864	5.90918	6.06879	6.10709	6.08517	6.60181	5.70321	6.68418
sp|A3KFM7|CHD6_MOUSE	Chd6	CHD6_MOUSE Chromodomain-helicase-DNA-binding protein 6	1	6.28967	5.98891	6.30305	6.50326	5.90259	6.60459	6.103	6.65421	6.2566	4.56179	2.94086	4.9002	5.00314	5.98449	4.35245	5.07701	5.26673	5.30745
sp|A3KGB4|TBC8B_MOUSE	Tbc1d8b	TBC8B_MOUSE TBC1 domain family member 8B	4	4.32198	4.37132	5.07906	4.13203	3.88423	4.72846	4.09595	4.0202	4.18631	7.08857	6.68909	7.61971	6.0951	6.35353	7.38016	6.96358	5.89711	7.09361
sp|A3KGF9|CO052_MOUSE		CO052_MOUSE Uncharacterized protein C15orf52 homolog	1	4.79795	4.32933	5.52574	5.88561	4.2991	3.9691	4.68715	4.35499	4.11672	6.82876	8.23706	6.32646	5.17404	5.91081	5.72558	7.15217	5.69394	6.98549
sp|A3KGS3|RGPA2_MOUSE	Ralgapa2	RGPA2_MOUSE Ral GTPase-activating protein subunit alpha-2	11	6.23455	5.81514	6.56209	6.51564	6.00981	5.74653	6.14987	6.17651	6.36803	4.98748	5.68203	4.70483	4.71377	5.007	4.6761	4.97957	4.92343	4.74762
sp|A4FUP9|GL1D1_MOUSE	Glt1d1	GL1D1_MOUSE Glycosyltransferase 1 domain-containing protein 1	3	4.62435	4.7053	5.11388	5.24067	4.82071	4.75266	5.11629	5.20385	4.85703	6.63359	7.01277	5.8112	6.17117	6.72858	6.01432	6.18991	5.35702	5.6467
sp|A4Q9F0|TTLL7_MOUSE	Ttll7	TTLL7_MOUSE Tubulin polyglutamylase TTLL7	2	4.43791	5.71498	4.50857	4.49749	4.62982	4.12545	4.61656	5.08912	4.58187	6.43914	8.23736	6.45019	4.54289	6.22606	5.95573	6.41649	6.84644	6.68392
sp|A6H5Y3|METH_MOUSE	Mtr	METH_MOUSE Methionine synthase	3	6.05207	6.08198	6.17642	6.44474	6.03305	5.85878	6.56597	6.06523	6.84888	4.7772	5.53829	4.75292	5.80287	4.56848	4.5259	4.53432	4.47296	4.89994
sp|A6H5Z3|EXC6B_MOUSE	Exoc6b	EXC6B_MOUSE Exocyst complex component 6B	9	5.52203	5.73312	5.73925	5.8116	5.82172	5.74207	5.6351	5.66019	5.56837	5.35747	5.3802	5.32129	5.01128	5.16651	5.38177	5.3113	5.58995	6.24679
sp|A6H611|MIPEP_MOUSE	Mipep	MIPEP_MOUSE Mitochondrial intermediate peptidase	10	5.8895	5.74478	5.47956	5.7104	5.77959	5.48071	5.65176	5.96855	5.91572	5.42685	4.64742	5.37527	5.0222	5.77043	5.83374	5.21067	5.4567	5.63616
sp|A6H630|CF211_MOUSE		CF211_MOUSE UPF0364 protein C6orf211 homolog	6	4.46884	4.37547	4.63607	4.3968	4.18303	4.48397	4.45745	4.95032	4.29583	6.36432	7.63004	6.58599	6.82445	6.63732	5.97084	5.9468	6.73816	7.05429
sp|A6H687|SAC31_MOUSE	Sac3d1	SAC31_MOUSE SAC3 domain-containing protein 1	1	5.48646	6.24147	5.34388	6.13667	5.53804	5.44234	5.62251	5.53605	6.83217	5.03016	5.85617	6.56591	3.66145	5.14663	5.24838	5.17935	5.2309	5.90146
sp|A6H6A9|RBG1L_MOUSE	Rabgap1l	RBG1L_MOUSE Rab GTPase-activating protein 1-like	9	6.48533	6.20022	5.79308	6.15533	6.17953	5.47629	5.79666	6.33943	5.87084	4.95706	5.19816	5.21529	4.97988	5.31372	4.9583	4.67263	5.56625	4.84202
sp|A6H6A9-3|RBG1L_MOUSE	Rabgap1l	RBG1L_MOUSE Isoform 3 of Rab GTPase-activating protein 1-like	3	6.45738	5.76659	5.52328	5.54677	6.38036	5.30562	5.87137	5.90629	5.83987	5.14361	6.06295	4.95555	5.3659	5.58363	4.63731	4.73396	5.68901	5.23054
sp|A6H8H2|DEN4C_MOUSE	Dennd4c	DEN4C_MOUSE DENN domain-containing protein 4C	5	4.91485	5.02819	5.27905	5.30897	5.6633	5.54929	5.39077	5.49434	4.75697	5.20906	5.09983	5.70714	6.34734	6.17294	6.87996	5.1159	6.20051	5.88158
sp|A6H8H5|KCNB2_MOUSE	Kcnb2	KCNB2_MOUSE Potassium voltage-gated channel subfamily B member 2	2	4.96126	4.97816	5.40417	4.82616	5.27165	4.95426	5.32834	4.67825	4.86975	6.10676	7.03607	5.91979	5.94714	4.73198	6.37006	5.97189	6.39426	6.25004
sp|A6X8Z5|RHG31_MOUSE	Arhgap31	RHG31_MOUSE Rho GTPase-activating protein 31	1	5.72144	4.6487	5.21311	4.12121	5.82166	5.86758	4.50215	4.91679	6.38393	4.98925	6.03801	5.53376	7.2272	6.09818	6.0215	5.97252	5.52362	5.39938
sp|A6X919|D19L1_MOUSE	Dpy19l1	D19L1_MOUSE Probable C-mannosyltransferase DPY19L1	2	6.12005	6.41248	6.66217	6.94783	6.6802	6.7645	6.16146	6.39041	7.1532	4.5807	3.61928	5.18967	4.16317	4.14424	4.97179	4.59442	4.71471	4.72974
sp|A6X935|ITIH4_MOUSE	Itih4	ITIH4_MOUSE Inter alpha-trypsin inhibitor, heavy chain 4	1	5.50653	5.98684	7.81082	4.62003	5.97159	5.65215	5.08762	5.4339	7.04072	5.18904	5.15024	5.01198	5.02332	5.11903	4.11282	5.30099	6.21665	5.76574
sp|A8C756|THADA_MOUSE	Thada	THADA_MOUSE Thyroid adenoma-associated protein homolog	2	7.32146	6.36483	6.09031	7.22949	7.56302	5.88599	5.99231	6.12831	5.78113	4.25777	5.70207	4.18799	4.84352	5.10062	3.92996	4.19427	5.31047	4.11649
sp|B0F2B4|NLGN4_MOUSE	Nlgn4l	NLGN4_MOUSE Neuroligin 4-like	7	5.36137	5.24641	5.30171	4.82182	4.97034	4.89716	5.37106	5.37936	4.9263	6.11314	6.3746	5.79474	5.90348	5.54071	6.135	6.17806	5.8118	5.87295
sp|B0V2N1|PTPRS_MOUSE	Ptprs	PTPRS_MOUSE Receptor-type tyrosine-protein phosphatase S	25	5.05915	5.08801	5.1921	5.07225	5.162	5.07039	5.09161	5.21951	5.17201	5.68865	6.56808	5.93284	5.63862	5.7163	5.97672	5.85759	6.22213	6.27204
sp|B1AQJ2|UBP36_MOUSE	Usp36	UBP36_MOUSE Ubiquitin carboxyl-terminal hydrolase 36	2	6.25068	6.49834	5.86565	5.93994	7.61865	6.86251	6.90802	5.78426	6.17099	4.68776	4.2883	4.7014	4.71785	5.14075	4.20604	4.96175	5.07082	4.32629
sp|B1AR13|CISD3_MOUSE	Cisd3	CISD3_MOUSE CDGSH iron-sulfur domain-containing protein 3, mitochondrial	3	5.29473	4.74165	5.5643	5.56339	5.00322	4.82942	5.25467	4.99853	5.46165	6.04566	4.37755	6.25894	5.95174	6.0517	6.73232	6.23688	5.77369	5.85999
sp|B1AS29|GRIK3_MOUSE	Grik3	GRIK3_MOUSE Glutamate receptor ionotropic, kainate 3	3	5.50513	4.42965	5.26189	4.56106	5.27061	5.15428	4.76312	4.61583	4.55042	6.09483	6.77013	6.6474	6.0089	5.14536	5.74528	6.56372	6.25622	6.65616
sp|B1AUE5|PEX10_MOUSE	Pex10	PEX10_MOUSE Peroxisome biogenesis factor 10	2	6.30212	5.96155	6.90247	6.7058	5.61924	5.89448	6.35384	5.99549	6.51963	4.63132	5.40709	5.33853	4.66748	3.97384	5.01992	4.50241	4.8296	5.37518
sp|B1AVZ0|UPP_MOUSE	Uprt	UPP_MOUSE Uracil phosphoribosyltransferase homolog	4	6.48067	6.16656	6.52428	6.44593	6.04163	5.98677	6.17747	6.1421	6.11016	4.9361	5.69319	5.4287	4.44553	4.67042	4.35127	4.83548	4.69181	4.87191
sp|B1AXP6|TOM5_MOUSE	Tomm5	TOM5_MOUSE Mitochondrial import receptor subunit TOM5 homolog	2	5.31093	4.78309	5.99809	5.01419	5.75873	4.90208	6.70148	4.96744	6.94214	5.38212	6.78762	5.50271	5.57826	4.17819	5.8514	4.66124	6.04707	5.63322
sp|B1AXV0|FRS1L_MOUSE	Frrs1l	FRS1L_MOUSE DOMON domain-containing protein FRRS1L	1	4.55049	4.54194	4.44604	4.56329	4.55269	4.69648	4.7226	4.74823	4.7476	6.34665	6.6848	6.38963	6.31934	6.6555	6.71689	6.13077	6.31287	6.87419
sp|B1AY10|NFX1_MOUSE	Nfx1	NFX1_MOUSE Transcriptional repressor NF-X1	1	5.76785	4.65958	5.24057	7.11823	6.39085	3.62933	5.36942	6.92103	7.07856	5.3903	1.0749	5.7305	6.12345	5.00958	6.91969	5.66092	5.69866	6.21659
sp|B1AY13|UBP24_MOUSE	Usp24	UBP24_MOUSE Ubiquitin carboxyl-terminal hydrolase 24	20	6.17497	5.92941	5.75146	6.10208	5.83147	5.52206	5.87123	5.99796	5.67155	5.0828	5.72186	5.01837	5.36133	5.23716	4.90823	5.09044	5.42923	5.2984
sp|B1AZ99|OTUD3_MOUSE	Otud3	OTUD3_MOUSE OTU domain-containing protein 3	1	5.07946	5.09287	6.54437	4.85607	4.44676	6.13394	6.00592	5.98864	7.01423	5.74877	6.65785	8.72061	3.33366	3.7409	4.444	5.93144	5.85021	4.4103
sp|B1AZA5|TM245_MOUSE	Tmem245	TM245_MOUSE Transmembrane protein 245	2	5.74467	5.89922	6.79135	5.41149	6.30129	5.86477	6.18204	6.89146	6.11062	4.85556	5.03796	5.35973	5.0359	4.64317	4.03855	5.47603	5.01551	5.34069
sp|B1AZI6|THOC2_MOUSE	Thoc2	THOC2_MOUSE THO complex subunit 2	14	5.94844	7.01957	7.41591	6.039	6.93311	7.16828	7.10962	5.66956	6.0442	4.36882	4.22954	4.59383	4.5606	4.63465	4.27958	4.69802	4.34115	4.94611
sp|B1AZP2|DLGP4_MOUSE	Dlgap4	DLGP4_MOUSE Disks large-associated protein 4	8	5.7095	5.78078	5.70594	6.02668	5.8493	6.09525	6.09914	6.39046	6.20743	5.35505	3.69175	5.38031	5.31053	4.91156	5.43221	5.39152	4.99749	5.66509
sp|B2RPU2|PLHD1_MOUSE	Plekhd1	PLHD1_MOUSE Pleckstrin homology domain-containing family D member 1	1	4.44529	5.46206	3.45665	4.63875	4.35933	3.35711	3.77177	4.06033	3.70013	5.26134	7.8345	7.98724	7.06729	9.06728	6.94845	6.2159	6.03193	6.33465
sp|B2RQC2|UBP42_MOUSE	Usp42	UBP42_MOUSE Ubiquitin carboxyl-terminal hydrolase 42	1	6.15768	7.11064	6.68035	6.47478	7.2272	6.7756	6.73915	5.0786	6.68509	4.63737	4.24028	4.68124	3.67716	4.4707	5.25429	5.2526	4.72748	4.12979
sp|B2RQC6|PYR1_MOUSE	Cad	PYR1_MOUSE CAD protein	29	6.79021	6.89644	6.50204	6.98138	6.84279	6.11235	6.85526	7.03304	6.73325	4.19455	4.36292	4.40715	4.28594	4.72324	4.16007	4.1356	4.69837	4.28539
sp|B2RR83|YTDC2_MOUSE	Ythdc2	YTDC2_MOUSE Probable ATP-dependent RNA helicase YTHDC2	15	5.84149	5.93325	5.67962	6.20592	5.74618	5.27249	5.91466	5.96411	5.50412	5.34882	5.17169	5.44264	5.64487	5.64593	5.09111	5.26975	5.21409	5.10928
sp|B2RRE7|OTUD4_MOUSE	Otud4	OTUD4_MOUSE OTU domain-containing protein 4	7	5.35407	5.86575	5.81525	5.6248	5.89621	5.97026	5.6539	6.07641	5.25769	5.40572	3.36191	5.25488	5.74539	6.68381	5.89593	5.26729	5.48935	5.38139
sp|B2RSH2|GNAI1_MOUSE	Gnai1	GNAI1_MOUSE Guanine nucleotide-binding protein G(i) subunit alpha-1	27	5.06835	5.27756	4.93716	5.25814	5.40645	5.11174	5.27511	5.38708	5.13367	6.33015	4.8075	6.05291	6.13745	5.94208	6.09524	5.97902	5.65691	6.14348
sp|B2RUJ5|APBA1_MOUSE	Apba1	APBA1_MOUSE Amyloid beta A4 precursor protein-binding family A member 1	7	5.64009	5.23811	5.47984	5.39723	5.33009	5.18787	5.35268	5.43823	5.33645	5.63966	5.84514	5.38364	5.72653	5.46427	5.37995	5.8833	6.21596	6.06097
sp|B2RUR8|OTU7B_MOUSE	Otud7b	OTU7B_MOUSE OTU domain-containing protein 7B	3	5.59417	5.45847	4.81089	5.79043	4.59289	4.62241	5.07008	4.86322	5.14782	5.78779	6.5733	6.27745	5.97674	6.04574	5.8015	6.00781	5.72585	5.85345
sp|B2RX14|TUT4_MOUSE	Zcchc11	TUT4_MOUSE Terminal uridylyltransferase 4	6	6.49298	5.98304	6.55093	6.29987	6.27615	6.07249	5.97057	6.28609	5.68955	4.92948	5.03143	4.75233	5.05366	5.34	4.67544	4.65883	5.02769	4.90947
sp|B2RXC1|TPC11_MOUSE	Trappc11	TPC11_MOUSE Trafficking protein particle complex subunit 11	8	5.38622	5.66886	5.22861	5.52583	5.41987	5.09701	5.29079	5.79878	5.12581	5.76547	5.93077	5.82749	5.67018	5.6554	5.21458	5.59327	5.83242	5.96867
sp|B2RXR6|ANR44_MOUSE	Ankrd44	ANR44_MOUSE Serine/threonine-protein phosphatase 6 regulatory ankyrin repeat subunit B	7	6.61452	6.80283	6.63012	6.97851	6.3975	6.59294	6.63985	6.89921	6.6492	4.44102	4.67829	4.31525	4.58867	4.47803	4.11014	4.4492	4.38482	4.34991
sp|B2RXS4|PLXB2_MOUSE	Plxnb2	PLXB2_MOUSE Plexin-B2	21	6.07801	5.72524	6.46137	6.02841	6.06137	6.60371	6.06298	5.8761	6.5898	5.01158	5.01915	4.82181	5.01607	4.42066	5.36085	4.95735	4.8201	5.08545
sp|B2RXV4|FLVC1_MOUSE	Flvcr1	FLVC1_MOUSE Feline leukemia virus subgroup C receptor-related protein 1	1	6.27793	4.99817	6.63847	6.15857	6.07668	6.69058	6.32698	5.60256	6.15908	5.14357	5.42264	4.1087	4.28539	4.18512	5.44226	5.33694	5.66679	5.47957
sp|B2RY04|DOCK5_MOUSE	Dock5	DOCK5_MOUSE Dedicator of cytokinesis protein 5	3	4.98916	4.89582	4.8772	4.99714	4.6972	4.62267	4.63394	5.08647	4.15607	7.35785	7.29535	6.47851	7.10156	5.86527	6.10852	6.42113	5.07555	5.3406
sp|B2RY56|RBM25_MOUSE	Rbm25	RBM25_MOUSE RNA-binding protein 25	8	4.80544	7.45196	7.68433	4.89213	7.60779	7.99098	6.80897	4.74027	4.67419	4.79152	5.38812	5.32702	4.06416	4.56814	3.76927	4.75289	5.08722	5.5956
sp|B5TVM2|ILDR2_MOUSE	Ildr2	ILDR2_MOUSE Immunoglobulin-like domain-containing receptor 2	8	3.99256	4.0027	3.46046	3.64377	3.90159	3.94806	3.91856	4.01818	3.65867	6.80886	8.04893	7.38868	7.52182	6.81459	7.30607	7.11151	7.41605	7.03895
sp|B7ZMP1|XPP3_MOUSE	Xpnpep3	XPP3_MOUSE Probable Xaa-Pro aminopeptidase 3	3	5.76748	5.88046	5.88535	5.55926	5.75113	5.76489	5.6377	5.47253	5.86797	5.37136	5.76787	5.30488	5.41029	5.31611	5.52118	5.18476	5.19589	5.34087
sp|B9EHT4|CLIP3_MOUSE	Clip3	CLIP3_MOUSE CAP-Gly domain-containing linker protein 3	8	6.32673	6.5758	6.32537	6.542	6.13183	6.08798	6.46074	6.66032	6.60273	4.77955	4.61816	4.80596	4.8355	4.47466	4.87994	4.90594	4.32815	4.65864
sp|B9EJA2|CTTB2_MOUSE	Cttnbp2	CTTB2_MOUSE Cortactin-binding protein 2	17	4.58625	4.4013	4.92213	4.45442	4.47569	4.58235	4.63893	4.41906	4.79998	6.71171	6.29559	6.69129	6.71209	5.9229	6.59607	6.64923	6.19863	6.94236
sp|B9EKI3|TMF1_MOUSE	Tmf1	TMF1_MOUSE TATA element modulatory factor	7	6.40726	6.45712	6.48161	6.43592	6.30583	6.4624	6.31547	6.41139	6.15576	4.22757	5.52438	4.27583	4.96434	4.98881	4.97211	4.33578	4.70869	4.5697
sp|B9EKR1|PRPTZ_MOUSE	Ptprz1	PRPTZ_MOUSE Receptor-type tyrosine-protein phosphatase zeta	15	4.19287	4.48825	4.09356	4.51398	4.25286	3.78011	4.36205	4.29217	3.68341	7.13665	6.99572	6.90657	7.61463	6.79812	6.46506	7.06152	6.7986	6.56387
sp|D3YUB6|BTBD8_MOUSE	Btbd8	BTBD8_MOUSE BTB/POZ domain-containing protein 8	1	6.26665	5.72595	6.30847	6.04624	5.67016	5.7617	5.88724	5.73199	6.33603	5.20267	5.85864	4.59336	5.14066	5.00004	4.62777	5.73179	5.24694	4.86372
sp|D3YVE8|S35G2_MOUSE	Slc35g2	S35G2_MOUSE Solute carrier family 35 member G2	1	3.59901	3.64651	3.78078	3.76444	4.11446	3.41807	3.87876	3.36008	3.37627	6.73794	9.25759	7.39105	6.95876	5.69484	7.85683	7.22427	7.81039	8.12995
sp|D3YVF0|AKAP5_MOUSE	Akap5	AKAP5_MOUSE A-kinase anchor protein 5	15	3.54513	3.50925	3.91986	3.52983	3.679	3.85719	3.90412	3.61427	3.5413	7.61017	8.05603	7.41237	6.92282	6.9611	7.23753	7.57647	7.39042	7.73317
sp|D3YXK1|SAMD1_MOUSE	Samd1	SAMD1_MOUSE Atherin	3	6.80396	7.98931	7.28154	7.27325	7.33411	7.87383	8.05861	7.84471	8.00965	3.75856	4.72032	3.61363	2.8266	3.73814	2.89286	3.23615	3.50186	3.24291
sp|D3YXK2|SAFB1_MOUSE	Safb	SAFB1_MOUSE Scaffold attachment factor B1	18	5.82113	6.99172	6.60857	5.70174	7.07097	6.41675	6.52819	5.43672	6.10883	4.68998	4.30003	5.03164	4.9761	4.99859	5.08389	4.96362	4.23246	5.03909
sp|D3YZG8|MTD2L_MOUSE	Mthfd2l	MTD2L_MOUSE Probable bifunctional methylenetetrahydrofolate dehydrogenase/cyclohydrolase 2	5	6.94681	6.02999	6.78028	6.23013	5.95704	5.9092	6.28345	6.24025	6.79312	4.30748	5.15782	4.35885	5.35181	4.41944	4.6263	4.90558	4.93298	4.76948
sp|D3YZP9|CCDC6_MOUSE	Ccdc6	CCDC6_MOUSE Coiled-coil domain-containing protein 6	9	5.63854	5.52637	5.54612	5.84602	5.51446	5.71381	5.66445	5.96887	5.50765	5.33814	5.90753	4.98412	5.593	5.79022	5.24524	5.24933	5.5095	5.45664
sp|D3YZU1|SHAN1_MOUSE	Shank1	SHAN1_MOUSE SH3 and multiple ankyrin repeat domains protein 1	25	4.38397	4.71823	4.35438	4.4735	4.5504	4.21775	4.652	4.35151	4.23684	6.6918	7.17569	6.66881	6.53308	6.18872	6.84815	6.60245	6.50646	6.84626
sp|D3Z4S3|PTRD1_MOUSE	Ptrhd1	PTRD1_MOUSE Putative peptidyl-tRNA hydrolase PTRHD1	2	5.66786	5.39431	4.9909	5.20763	5.37934	5.18605	5.17107	5.84807	5.0543	5.54948	5.69506	5.14467	6.19729	6.18002	5.96153	5.94355	5.85836	5.57051
sp|D3Z7P3|GLSK_MOUSE	Gls	GLSK_MOUSE Glutaminase kidney isoform, mitochondrial	23	5.0744	4.69852	4.81616	5.13735	5.30196	5.16828	4.94172	5.03721	5.09763	6.04506	5.60408	5.99018	5.86082	5.79072	7.47325	6.00089	5.89263	6.06916
sp|E0CZ16|KLHL3_MOUSE	Klhl3	KLHL3_MOUSE Kelch-like protein 3	4	5.71733	5.64368	5.29265	5.78875	5.56239	5.13327	5.5046	5.68966	5.30171	5.07076	6.5788	5.03672	5.45867	6.36053	4.77294	5.62473	6.11183	5.35099
sp|E9PUL5|PRRT2_MOUSE	Prrt2	PRRT2_MOUSE Proline-rich transmembrane protein 2	10	4.45825	3.66524	4.2358	4.1751	3.96099	6.61625	4.27682	4.44566	5.66086	6.39278	6.59433	5.99264	6.01696	6.31199	6.3975	7.09964	7.01766	6.68152
sp|E9PVB5|TTC17_MOUSE	Ttc17	TTC17_MOUSE Tetratricopeptide repeat protein 17	3	6.60845	4.12809	5.18861	4.76331	5.26785	6.35196	5.35847	4.2317	4.10804	4.66886	7.72047	4.72602	6.01111	4.72798	7.18819	6.05104	6.8643	6.03556
sp|E9PVD3|PCD16_MOUSE	Dchs1	PCD16_MOUSE Protocadherin-16	3	7.30285	6.71772	7.20631	6.67698	5.89876	7.18514	7.44428	6.63765	7.25622	3.84157	4.61215	4.18687	5.33138	3.79533	3.90391	3.79673	3.94123	4.26491
sp|E9PZJ8|ASCC3_MOUSE	Ascc3	ASCC3_MOUSE Activating signal cointegrator 1 complex subunit 3	16	5.67321	5.77248	5.77868	6.01482	5.72958	5.43884	5.71699	5.57163	5.30726	5.23652	4.77747	5.83833	5.60462	5.77357	5.41451	5.38211	5.47248	5.49687
sp|E9PZM4|CHD2_MOUSE	Chd2	CHD2_MOUSE Chromodomain-helicase-DNA-binding protein 2	6	3.96974	6.31835	7.16426	4.23301	6.55904	6.39455	6.17608	4.0616	4.39596	6.22543	6.87525	6.91771	3.56082	4.54337	3.95657	6.18431	5.66606	6.79789
sp|E9Q0B3|CC080_MOUSE		CC080_MOUSE Uncharacterized membrane protein C3orf80 homolog	1	5.42636	5.11987	5.44231	5.01803	5.51989	4.56803	6.47508	4.89671	5.39252	6.52586	6.62199	5.58751	5.93748	5.67482	4.71658	4.95239	6.27498	5.84961
sp|E9Q401|RYR2_MOUSE	Ryr2	RYR2_MOUSE Ryanodine receptor 2	29	4.78658	4.73499	4.59706	4.91717	4.79194	4.51547	4.82062	4.89584	4.68432	6.46342	5.51629	6.50104	6.00856	7.08331	6.49496	6.27002	6.43339	6.48502
sp|E9Q4S1|PDE8B_MOUSE	Pde8b	PDE8B_MOUSE High affinity cAMP-specific and IBMX-insensitive 3',5'-cyclic phosphodiesterase 8B	8	3.64429	3.58998	3.8634	3.67647	3.61193	3.57551	3.64511	3.61904	3.52995	7.44834	7.13316	7.5683	7.41525	7.20515	7.78157	7.41077	7.33581	7.94598
sp|E9Q555|RN213_MOUSE	Rnf213	RN213_MOUSE E3 ubiquitin-protein ligase RNF213	2	5.43022	6.88893	5.60425	6.04576	4.86971	4.08207	5.7956	5.67688	5.21579	5.01823	5.74772	4.53	6.12621	6.24317	5.58605	6.64909	5.37335	5.11698
sp|E9Q5F9|SETD2_MOUSE	Setd2	SETD2_MOUSE Histone-lysine N-methyltransferase SETD2	9	5.17804	6.34624	7.21825	4.792	6.86893	7.31826	6.85768	4.63127	4.73092	4.60293	4.79185	5.04312	5.05848	4.84496	5.09219	5.43027	5.2059	5.98871
sp|E9Q5K9|YTDC1_MOUSE	Ythdc1	YTDC1_MOUSE YTH domain-containing protein 1	2	4.23888	7.39749	6.51842	5.05561	6.42224	7.20164	6.21138	4.93756	5.89007	5.35259	5.47564	6.50086	4.13134	5.61357	4.45537	4.75725	4.63475	5.20534
sp|E9Q612|PTPRO_MOUSE	Ptpro	PTPRO_MOUSE Receptor-type tyrosine-protein phosphatase O	5	6.03084	5.52423	6.35333	6.36284	6.12524	5.7887	5.86376	5.78994	6.29706	4.94022	5.32105	5.01357	5.28954	4.7544	4.88184	5.14879	5.22076	5.29388
sp|E9Q634|MYO1E_MOUSE	Myo1e	MYO1E_MOUSE Unconventional myosin-Ie	2	4.15832	3.83932	4.73016	3.68277	4.38626	4.87932	3.57911	3.77346	4.17182	6.78468	8.02197	6.74745	6.87356	5.48532	6.94143	7.21396	6.47551	8.25557
sp|E9Q6C8|XKR6_MOUSE	Xkr6	XKR6_MOUSE XK-related protein 6	1	3.72243	5.07595	5.36867	4.73874	5.93227	4.53803	4.3432	4.51535	5.3145	5.90451	7.36207	5.6683	6.77243	6.06471	5.81974	6.716	6.24845	5.89467
sp|E9Q7X6|HEG1_MOUSE	Heg1	HEG1_MOUSE Protein HEG homolog 1	1	5.86191	4.65754	6.92849	5.26643	4.11614	5.52182	5.62019	5.51966	6.4926	5.67183	5.84917	5.76127	3.56781	3.54181	6.65589	6.66777	6.112	6.18767
sp|E9Q8I9-2|FRY_MOUSE	Fry	FRY_MOUSE Isoform 2 of Protein furry homolog	23	5.13084	5.10434	5.38487	5.6199	5.28804	5.23956	5.40581	5.78604	5.43209	5.8463	4.09637	5.91983	6.75757	5.74371	6.30436	5.87612	5.14191	5.92234
sp|E9Q942|SIM13_MOUSE	Smim13	SIM13_MOUSE Small integral membrane protein 13	2	5.03172	4.69331	5.66193	5.25438	5.645	4.67355	4.72571	4.54571	5.15857	6.59389	6.07487	5.70937	6.82045	5.53853	5.75722	5.34423	6.11753	6.65404
sp|E9Q9D5|RBL2A_MOUSE	Rabl2	RBL2A_MOUSE Rab-like protein 2A	1	6.61205	6.51071	6.04024	6.47431	6.49663	6.14393	6.99184	7.38882	5.96461	4.54949	2.25097	4.58505	5.31695	5.59408	4.29321	4.90439	5.19154	4.6912
sp|F6SEU4|SYGP1_MOUSE	Syngap1	SYGP1_MOUSE Ras/Rap GTPase-activating protein SynGAP	20	4.25799	4.46779	4.46626	4.31864	4.22349	4.21344	4.53577	4.24815	4.18936	6.71288	7.18582	6.7379	6.60702	6.35102	6.77525	6.79006	6.82632	7.09283
sp|F6W8I0|YJEN3_MOUSE	Yjefn3	YJEN3_MOUSE YjeF N-terminal domain-containing protein 3	1	1.73635	3.45488	3.16464	2.74114	2.43217	2.6757	3.1482	2.2007	3.28628	10.5838	11.4774	7.57638	6.66607	6.25007	8.25991	7.74099	7.51149	9.09384
sp|F6ZDS4|TPR_MOUSE	Tpr	TPR_MOUSE Nucleoprotein TPR	17	6.26529	5.8784	6.05326	6.34406	6.17274	5.94621	6.31817	6.24796	6.3804	5.03813	4.86058	4.65534	5.11464	4.97655	5.22615	4.97531	4.73167	4.81513
sp|F8VPU2|FARP1_MOUSE	Farp1	FARP1_MOUSE FERM, RhoGEF and pleckstrin domain-containing protein 1	14	5.78618	6.39348	6.02744	6.0978	6.0324	5.81321	5.86986	6.24777	5.73177	5.14062	5.23105	5.39511	5.34264	5.23681	4.97857	5.05061	4.73114	4.89355
sp|F8VQB6|MYO10_MOUSE	Myo10	MYO10_MOUSE Unconventional myosin-X	1	6.83159	4.24391	5.66494	4.21745	4.64289	6.07973	5.78343	4.54133	4.83689	4.11073	3.59866	3.60288	7.80169	5.8505	7.35661	6.5937	6.21826	8.02483
sp|G3X9K3|BIG1_MOUSE	Arfgef1	BIG1_MOUSE Brefeldin A-inhibited guanine nucleotide-exchange protein 1	15	4.939	4.96014	5.01995	5.17085	5.07286	5.00307	4.88852	4.97436	4.8858	5.82668	6.6647	6.12774	5.9219	6.32465	6.05302	5.9295	6.19949	6.03777
sp|G3XA57|RFIP2_MOUSE	Rab11fip2	RFIP2_MOUSE Rab11 family-interacting protein 2	7	5.01427	5.68095	5.68498	5.34514	5.2688	5.15682	5.19103	5.71616	5.64051	5.8847	6.81236	5.85577	5.27004	5.99516	5.01134	5.40041	5.76443	5.30714
sp|G5E870|TRIPC_MOUSE	Trip12	TRIPC_MOUSE E3 ubiquitin-protein ligase TRIP12	15	5.94011	6.39762	6.35492	6.20633	6.09435	6.26347	6.25466	5.90578	6.06834	5.40227	5.28675	5.2335	4.54853	4.79629	4.90151	4.81804	4.60034	4.92719
sp|O08528|HXK2_MOUSE	Hk2	HXK2_MOUSE Hexokinase-2	13	3.57073	4.1945	4.11787	3.29814	4.21741	3.80709	4.10764	3.59623	3.02581	7.79835	5.50486	8.08019	5.70561	9.80492	7.29473	7.63936	6.72714	7.50941
sp|O08529|CAN2_MOUSE	Capn2	CAN2_MOUSE Calpain-2 catalytic subunit	12	5.82223	5.31846	5.37184	5.78829	5.74576	5.59821	5.57176	5.77641	5.67262	5.4696	4.32438	5.58237	5.70687	5.66777	5.38885	5.47311	6.16245	5.55901
sp|O08530|S1PR1_MOUSE	S1pr1	S1PR1_MOUSE Sphingosine 1-phosphate receptor 1	2	4.8596	4.64069	5.40055	4.78687	4.39592	4.8866	4.90261	4.5505	5.02023	6.21847	6.32938	5.99612	7.01373	5.72448	6.21915	6.63103	6.23316	6.19091
sp|O08532|CA2D1_MOUSE	Cacna2d1	CA2D1_MOUSE Voltage-dependent calcium channel subunit alpha-2/delta-1	28	4.9632	4.62341	4.92897	4.82643	4.70647	5.17335	5.06411	5.0118	5.21475	6.31843	5.79217	6.32964	6.05517	5.20236	6.60575	6.49126	6.3133	6.37943
sp|O08539|BIN1_MOUSE	Bin1	BIN1_MOUSE Myc box-dependent-interacting protein 1	19	4.91413	4.44427	4.51752	4.75141	4.62387	5.47728	4.70243	4.93521	5.20821	5.89494	6.82465	5.88445	6.14471	6.43122	5.95568	6.30368	6.60041	6.38595
sp|O08539-2|BIN1_MOUSE	Bin1	BIN1_MOUSE Isoform 2 of Myc box-dependent-interacting protein 1	1	6.56558	6.45985	5.93602	6.21734	5.71104	5.66449	6.00184	6.67704	6.30814	4.8309	5.75163	4.22884	3.96303	5.83824	4.88285	4.37379	4.76189	5.82749
sp|O08547|SC22B_MOUSE	Sec22b	SC22B_MOUSE Vesicle-trafficking protein SEC22b	7	5.61817	5.48457	5.66707	5.82607	5.75136	5.31572	5.73437	5.91473	5.82829	5.42974	5.54003	5.28232	5.69612	5.48058	5.88603	5.34458	5.24777	4.95247
sp|O08550|KMT2B_MOUSE	Kmt2b	KMT2B_MOUSE Histone-lysine N-methyltransferase 2B	2	6.90559	7.90487	7.07485	7.73659	6.59468	6.89172	7.12419	6.4569	7.23395	4.64772	4.65727	4.26049	4.23871	3.56047	3.22703	3.77703	4.15979	3.54816
sp|O08553|DPYL2_MOUSE	Dpysl2	DPYL2_MOUSE Dihydropyrimidinase-related protein 2	47	5.52052	5.2615	5.0523	5.43491	5.42851	6.2476	5.45534	5.72701	5.98239	5.49814	5.66444	5.09214	5.83552	5.56268	5.4145	5.5915	5.67339	5.55759
sp|O08576|RUN3A_MOUSE	Rundc3a	RUN3A_MOUSE RUN domain-containing protein 3A	8	5.43298	5.5834	5.82617	5.59421	5.47011	5.23899	5.65215	5.46897	5.55569	5.61932	6.39684	5.81409	5.44872	5.23902	5.51766	5.29647	5.37717	5.46805
sp|O08579|EMD_MOUSE	Emd	EMD_MOUSE Emerin	5	6.59246	6.16264	6.37556	6.36316	6.37751	5.63559	6.60399	6.57094	6.98348	4.52285	5.39445	4.61588	4.61091	4.55543	4.7651	4.69894	4.82468	4.34645
sp|O08582|GTPB1_MOUSE	Gtpbp1	GTPB1_MOUSE GTP-binding protein 1	8	6.36128	6.24711	5.98651	6.26949	5.87072	5.79121	6.33695	6.14926	6.50773	5.19947	4.28005	4.61113	5.09339	5.1847	4.9106	4.80309	5.39616	5.00114
sp|O08583|THOC4_MOUSE	Alyref	THOC4_MOUSE THO complex subunit 4	7	5.81864	6.9451	6.65895	5.39918	6.7691	7.11611	6.74684	5.57529	5.94086	4.7992	5.092	4.71083	4.60039	4.88134	4.55074	4.97548	4.49937	4.92056
sp|O08585|CLCA_MOUSE	Clta	CLCA_MOUSE Clathrin light chain A	5	4.86382	4.68858	4.70155	4.35792	4.98925	4.70204	4.79385	4.67221	4.59619	6.00443	6.7627	6.21208	6.72398	6.25245	6.55572	6.12159	6.46034	6.5413
sp|O08586|PTEN_MOUSE	Pten	PTEN_MOUSE Phosphatidylinositol 3,4,5-trisphosphate 3-phosphatase and dual-specificity protein phosphatase PTEN	8	5.54309	5.30516	5.2118	5.64719	5.49468	5.2429	5.58816	5.47965	5.41781	5.76812	6.20419	5.60355	5.6585	5.83477	5.6495	5.31463	5.57673	5.45957
sp|O08599|STXB1_MOUSE	Stxbp1	STXB1_MOUSE Syntaxin-binding protein 1	39	4.47605	4.73877	4.41712	4.77134	4.58375	4.22471	4.78525	4.78228	4.56969	6.84461	5.75562	6.78966	6.61425	6.49427	6.62904	6.48121	6.31023	6.73215
sp|O08600|NUCG_MOUSE	Endog	NUCG_MOUSE Endonuclease G, mitochondrial	2	5.57377	5.49961	6.11105	5.83263	4.79585	5.82552	5.57193	5.61595	6.4814	5.72722	4.83944	5.26517	4.8484	4.47421	6.7851	6.16745	5.06351	5.52178
sp|O08601|MTP_MOUSE	Mttp	MTP_MOUSE Microsomal triglyceride transfer protein large subunit	3	5.43902	4.97717	5.24884	5.72154	5.27818	4.78373	5.30494	5.32966	5.20783	5.50531	6.64201	5.53166	5.97018	5.89275	5.8179	5.67999	6.19745	5.47187
sp|O08605|MKNK1_MOUSE	Mknk1	MKNK1_MOUSE MAP kinase-interacting serine/threonine-protein kinase 1	1	6.21922	5.24341	5.14169	3.80574	4.60282	4.54237	5.26249	5.99004	4.99932	5.6357	7.11453	4.49246	7.72719	4.98795	4.8023	5.7196	6.80224	6.91093
sp|O08609|MLX_MOUSE	Mlx	MLX_MOUSE Max-like protein X	3	6.33645	5.90704	5.945	6.54003	6.15615	5.87021	6.17998	6.13229	6.07339	4.83073	5.69621	4.67728	5.06538	4.97286	5.09155	4.63106	4.91376	4.98064
sp|O08641|SH3Y1_MOUSE	Sh3yl1	SH3Y1_MOUSE SH3 domain-containing YSC84-like protein 1	2	5.7879	5.92011	5.40571	6.93968	5.69797	5.65472	6.06559	5.93025	6.75267	4.88881	5.49331	5.44999	4.87632	4.44786	5.97252	5.5625	4.50616	4.6479
sp|O08644|EPHB6_MOUSE	Ephb6	EPHB6_MOUSE Ephrin type-B receptor 6	14	6.0593	6.21948	6.41772	6.52156	6.29939	6.24944	6.47946	6.45114	6.52277	5.0693	3.17353	5.07668	4.77456	4.98369	4.97331	4.97906	4.83708	4.91255
sp|O08648|M3K4_MOUSE	Map3k4	M3K4_MOUSE Mitogen-activated protein kinase kinase kinase 4	4	5.65896	5.15426	5.41802	5.69952	4.98716	4.74411	5.8202	5.58315	5.08921	5.30414	6.60785	5.70659	6.36014	5.75626	5.47568	5.11661	5.75566	5.76249
sp|O08663|MAP2_MOUSE	Metap2	MAP2_MOUSE Methionine aminopeptidase 2	10	6.77425	5.77053	6.70305	6.48153	6.24067	6.36431	6.40931	6.17072	6.65968	4.43448	4.33203	4.44521	5.40757	4.5935	5.46757	4.31812	4.71978	4.70769
sp|O08664|BCL7C_MOUSE	Bcl7c	BCL7C_MOUSE B-cell CLL/lymphoma 7 protein family member C	1	6.43627	5.6567	5.9237	5.15706	8.21452	5.54893	6.41787	6.07914	5.1131	4.02146	5.37953	4.60095	4.89541	5.02903	5.8399	4.75223	5.19824	5.73595
sp|O08665|SEM3A_MOUSE	Sema3a	SEM3A_MOUSE Semaphorin-3A	2	4.45705	5.2485	8.41768	4.26913	5.9507	5.35351	5.17897	5.26198	7.13295	4.65876	6.43628	5.5526	4.56355	5.17885	5.0639	5.43167	5.90098	5.94294
sp|O08672|KIFC2_MOUSE	Kifc2	KIFC2_MOUSE Kinesin-like protein KIFC2	3	4.66247	4.80926	4.60733	4.03597	4.81761	4.0689	4.32305	4.54158	4.30511	6.31142	5.39844	6.03035	6.64614	7.69521	6.10881	6.10049	8.80776	6.7301
sp|O08688|CAN5_MOUSE	Capn5	CAN5_MOUSE Calpain-5	12	6.09594	6.24529	6.03295	6.15576	6.16182	5.65794	6.31414	6.29772	5.87142	5.26162	5.34461	4.99148	5.08374	4.88456	4.79083	5.03107	4.92385	4.85524
sp|O08691|ARGI2_MOUSE	Arg2	ARGI2_MOUSE Arginase-2, mitochondrial	3	6.8759	6.67337	8.20566	7.0882	6.33749	7.14714	6.79898	7.27502	8.18432	4.52089	4.10361	4.25024	3.02294	3.17526	3.65545	4.60891	3.59457	4.48204
sp|O08715|AKAP1_MOUSE	Akap1	AKAP1_MOUSE A-kinase anchor protein 1, mitochondrial	12	6.76003	6.22156	6.74423	6.83466	6.32357	6.00751	6.49597	6.50642	7.13798	4.5586	4.56925	4.65069	4.24929	4.35803	4.49302	4.48911	4.82472	4.77536
sp|O08738|CASP6_MOUSE	Casp6	CASP6_MOUSE Caspase-6	2	6.62613	8.24779	7.74377	8.12063	7.81291	6.37152	7.04003	8.19474	7.81223	3.99077	1.90437	3.84717	4.56034	3.72297	3.25979	3.69938	3.54601	3.49946
sp|O08739|AMPD3_MOUSE	Ampd3	AMPD3_MOUSE AMP deaminase 3	3	5.74635	5.53986	6.33159	5.70956	4.97021	5.55429	5.40533	4.64582	5.86159	5.82094	5.92487	5.97675	5.31997	5.22279	5.96612	5.89839	4.68281	5.42277
sp|O08740|RPB11_MOUSE	Polr2j	RPB11_MOUSE DNA-directed RNA polymerase II subunit RPB11	1	5.95172	7.77842	6.34631	7.89442	6.58099	4.13776	7.16627	6.84276	6.06127	5.25464	1.91266	5.07165	5.56904	5.40912	4.67559	4.59061	4.19677	4.56
sp|O08747|UNC5C_MOUSE	Unc5c	UNC5C_MOUSE Netrin receptor UNC5C	11	5.26656	5.24479	5.60262	5.50019	5.3446	5.37841	5.4201	5.41583	5.78543	5.61609	5.41403	6.20246	5.45577	5.10497	5.9568	5.53194	5.65767	6.10175
sp|O08749|DLDH_MOUSE	Dld	DLDH_MOUSE Dihydrolipoyl dehydrogenase, mitochondrial	16	5.34938	5.01861	5.38943	5.3375	5.00386	4.97791	5.23981	5.37667	5.55269	5.95351	5.37286	6.11573	5.65941	5.9183	6.43066	5.96586	5.26141	6.07642
sp|O08760|OGG1_MOUSE	Ogg1	OGG1_MOUSE N-glycosylase/DNA lyase	1	6.60718	6.09104	5.8647	5.31786	6.1022	7.58532	4.99671	5.5335	6.38895	5.35882	4.20327	5.67731	5.5228	4.98171	4.50959	4.13609	5.71383	5.40911
sp|O08784|TCOF_MOUSE	Tcof1	TCOF_MOUSE Treacle protein	9	5.42167	8.05879	7.47896	4.87368	8.0258	7.78874	7.95502	5.4624	5.19729	4.58697	5.15294	4.26625	3.23488	4.24549	3.80961	4.7714	4.98651	4.68361
sp|O08785|CLOCK_MOUSE	Clock	CLOCK_MOUSE Circadian locomoter output cycles protein kaput	2	4.92622	4.92572	5.20218	4.65505	5.24942	5.30657	4.82375	4.96817	4.72215	5.94822	6.6173	5.89545	5.81271	5.9397	5.88992	6.39628	6.29083	6.43035
sp|O08788|DCTN1_MOUSE	Dctn1	DCTN1_MOUSE Dynactin subunit 1	30	5.36516	5.70528	5.45559	5.90324	5.82669	5.74287	5.3043	6.03904	6.10739	5.62321	5.88591	5.66718	5.24517	5.23396	5.39866	5.27677	5.14727	5.07232
sp|O08792|COE2_MOUSE	Ebf2	COE2_MOUSE Transcription factor COE2	1	8.24654	4.52248	5.23937	4.40374	5.60569	7.23793	4.57714	5.27206	4.74817	4.42876	4.86629	4.02099	5.82166	4.76766	7.38147	5.5082	6.57679	6.77507
sp|O08795-2|GLU2B_MOUSE	Prkcsh	GLU2B_MOUSE Isoform 2 of Glucosidase 2 subunit beta	13	6.20874	5.66534	5.76077	5.74789	5.57582	6.00719	5.69818	6.00035	5.87787	5.16761	5.70306	4.80384	5.20568	5.41586	5.17728	5.37951	5.43216	5.17286
sp|O08796|EF2K_MOUSE	Eef2k	EF2K_MOUSE Eukaryotic elongation factor 2 kinase	1	7.99894	7.22801	7.30773	6.97788	6.34988	6.73114	7.04838	7.14456	6.84072	3.77184	4.48009	4.09943	3.81675	4.30554	3.7514	3.95957	4.09204	4.09608
sp|O08807|PRDX4_MOUSE	Prdx4	PRDX4_MOUSE Peroxiredoxin-4	6	6.61798	5.71618	5.75112	5.92623	6.83776	6.46732	4.99533	5.37224	7.10702	5.00695	5.31512	5.21765	4.42884	4.87908	6.44369	4.71561	4.60263	4.59925
sp|O08810|U5S1_MOUSE	Eftud2	U5S1_MOUSE 116 kDa U5 small nuclear ribonucleoprotein component	23	5.90913	6.79638	6.57004	5.91071	6.61742	6.54157	6.6593	5.78216	5.94674	4.93473	4.49464	4.75649	4.88154	5.04991	4.80611	4.83098	4.5363	4.97587
sp|O08811|ERCC2_MOUSE	Ercc2	ERCC2_MOUSE TFIIH basal transcription factor complex helicase XPD subunit	2	6.6593	7.33773	6.65621	5.5757	7.14052	7.15878	6.81077	5.87747	5.38914	4.48178	4.37315	4.82266	4.58007	4.45921	4.48492	4.54716	4.80924	4.83618
sp|O08842|GFRA2_MOUSE	Gfra2	GFRA2_MOUSE GDNF family receptor alpha-2	3	4.64644	5.14879	4.803	4.57475	4.73503	5.21359	5.11142	5.38614	5.39264	6.66049	2.36044	6.47328	6.26444	5.98233	7.94633	5.95557	6.48101	6.86432
sp|O08848|RO60_MOUSE	Trove2	RO60_MOUSE 60 kDa SS-A/Ro ribonucleoprotein	10	6.31382	6.5333	6.5726	6.79585	6.35019	6.22668	6.62851	6.91234	6.78526	4.52981	4.11843	4.5275	5.02301	4.54785	4.24614	4.50757	4.56541	4.81573
sp|O08908|P85B_MOUSE	Pik3r2	P85B_MOUSE Phosphatidylinositol 3-kinase regulatory subunit beta	6	6.18137	5.56552	5.66136	5.87848	5.80909	5.35108	5.51039	6.24573	5.63549	5.17335	6.14537	5.10149	5.28699	5.1317	4.99884	5.45664	5.61749	5.24961
sp|O08911|MK12_MOUSE	Mapk12	MK12_MOUSE Mitogen-activated protein kinase 12	2	5.81445	5.35112	5.88179	5.25525	5.462	5.77328	5.13808	5.46372	6.03615	5.69152	6.22114	5.28816	5.90075	5.02248	5.48646	4.98909	5.41319	5.81137
sp|O08912|GALT1_MOUSE	Galnt1	GALT1_MOUSE Polypeptide N-acetylgalactosaminyltransferase 1	7	6.73285	6.17775	6.0988	6.62444	6.09486	6.03696	6.18936	6.72406	6.33988	4.49565	5.02228	4.2006	5.0582	5.15011	5.03382	4.62111	5.06501	4.33427
sp|O08914|FAAH1_MOUSE	Faah	FAAH1_MOUSE Fatty-acid amide hydrolase 1	9	5.13008	5.40975	5.12799	5.52759	5.13774	4.74512	5.05443	5.41722	5.19107	6.26352	5.44977	6.26936	5.99387	6.01314	6.1524	5.9447	5.59066	5.58159
sp|O08915|AIP_MOUSE	Aip	AIP_MOUSE AH receptor-interacting protein	11	5.87475	6.06289	5.86575	6.14989	5.81715	5.4558	5.81933	6.02233	5.8287	5.40901	6.16296	5.26286	4.87533	5.16075	4.71064	5.05749	5.46656	4.99781
sp|O08917|FLOT1_MOUSE	Flot1	FLOT1_MOUSE Flotillin-1	14	4.13535	4.32066	4.46518	4.71847	3.9435	4.30957	4.33818	4.59291	4.6674	7.84031	7.25808	7.65725	6.60169	4.98049	6.80773	7.26381	5.96018	6.13923
sp|O08919|NUMBL_MOUSE	Numbl	NUMBL_MOUSE Numb-like protein	9	4.86295	4.99248	4.97117	4.61892	4.8741	4.91349	5.05777	4.9481	4.88686	5.95297	6.83112	5.80575	5.99639	5.9669	6.19156	6.0016	6.8817	6.24615
sp|O08967|CYH3_MOUSE	Cyth3	CYH3_MOUSE Cytohesin-3	7	5.35051	5.58342	5.04594	5.54553	5.2733	5.31657	5.55726	5.59782	5.31448	5.73872	6.36531	5.61491	6.04431	5.88223	5.88812	5.26491	5.14259	5.47407
sp|O08983|HPS1_MOUSE	Hps1	HPS1_MOUSE Hermansky-Pudlak syndrome 1 protein homolog	1	5.60255	8.73918	8.72521	7.97447	8.14378	5.60295	6.29372	10.0399	6.21187	2.42468	3.18593	3.77743	3.14231	6.12712	3.34866	2.45345	4.50002	3.70678
sp|O08989|RASM_MOUSE	Mras	RASM_MOUSE Ras-related protein M-Ras	9	5.58005	5.93436	5.48458	5.65588	5.731	5.22552	5.59869	5.75833	5.41144	5.83168	6.22218	5.53888	5.5038	5.43458	5.4434	5.61983	4.98952	5.0363
sp|O08992|SDCB1_MOUSE	Sdcbp	SDCB1_MOUSE Syntenin-1	1	5.05075	5.01968	5.45362	4.72866	5.17103	5.81112	4.06776	5.46705	6.54963	5.5404	4.01815	7.39492	4.33823	5.70325	4.93214	5.36113	7.67048	7.722
sp|O08997|ATOX1_MOUSE	Atox1	ATOX1_MOUSE Copper transport protein ATOX1	5	5.38857	5.20327	4.95808	5.77493	6.30918	5.52402	5.8472	5.68237	5.11138	5.52984	4.91914	5.13734	5.81206	5.75353	6.23879	5.16416	5.82554	5.82059
sp|O09005|DEGS1_MOUSE	Degs1	DEGS1_MOUSE Sphingolipid delta(4)-desaturase DES1	2	5.62678	4.78953	5.1983	5.32616	5.18894	5.02841	5.52341	5.59579	4.83982	5.95463	6.12728	5.31045	6.02406	5.53359	6.38103	5.69094	5.58044	6.28045
sp|O09009|RFNG_MOUSE	Rfng	RFNG_MOUSE Beta-1,3-N-acetylglucosaminyltransferase radical fringe	1	6.54505	6.49176	5.79064	6.69895	8.10099	8.09725	6.44435	7.4934	7.54514	3.81874	1.90771	3.69134	4.5009	4.13018	5.66918	4.1724	4.60755	4.29446
sp|O09012|PEX5_MOUSE	Pex5	PEX5_MOUSE Peroxisomal targeting signal 1 receptor	9	5.84204	5.77542	5.41515	5.68799	7.11336	6.29201	5.82584	5.83461	5.77526	4.8942	4.57222	4.73793	4.77057	5.70104	5.74007	4.98836	6.04711	4.98684
sp|O09044|SNP23_MOUSE	Snap23	SNP23_MOUSE Synaptosomal-associated protein 23	2	4.90161	5.76599	5.3025	5.82704	5.64914	5.20427	6.49782	5.0469	4.43509	6.57068	6.19359	5.15658	5.61554	5.38868	4.73885	5.81844	5.35877	6.52851
sp|O09061|PSB1_MOUSE	Psmb1	PSB1_MOUSE Proteasome subunit beta type-1	13	5.50636	6.36862	5.46881	6.16965	5.81214	5.26803	5.84859	6.27127	6.12333	5.67715	5.76876	5.58944	5.02105	5.47034	4.89469	4.99334	4.93703	4.81141
sp|O09106|HDAC1_MOUSE	Hdac1	HDAC1_MOUSE Histone deacetylase 1	3	5.99924	7.16763	7.04426	6.0646	6.57044	5.99804	6.30816	5.18141	5.70161	5.45025	5.89081	5.27104	4.56966	4.8749	4.22897	4.71914	4.31415	4.64569
sp|O09110|MP2K3_MOUSE	Map2k3	MP2K3_MOUSE Dual specificity mitogen-activated protein kinase kinase 3	1	6.30124	5.61829	5.97758	6.22103	5.31267	5.8086	5.82454	5.64564	6.40032	5.21692	5.59006	4.6437	5.17771	4.7343	5.53466	5.1741	5.11543	5.70322
sp|O09111|NDUBB_MOUSE	Ndufb11	NDUBB_MOUSE NADH dehydrogenase [ubiquinone] 1 beta subcomplex subunit 11, mitochondrial	6	5.95022	5.1093	5.07204	5.74104	5.17458	6.90202	5.36306	6.08953	6.77656	5.56603	6.00778	5.00817	4.44962	4.51421	5.42249	5.80932	5.57783	5.4662
sp|O09118|NET1_MOUSE	Ntn1	NET1_MOUSE Netrin-1	2	2.39902	5.48068	4.23704	2.32995	5.26213	3.44528	2.76858	4.90819	3.2307	3.09742	12.9874	7.21556	3.42437	11.6136	5.91541	3.22217	11.5412	6.92126
sp|O09126|SEM4D_MOUSE	Sema4d	SEM4D_MOUSE Semaphorin-4D	3	5.86173	5.11787	5.42536	5.13633	4.90155	5.51704	5.37461	5.11684	5.29366	5.31629	6.52806	5.42288	5.76262	5.29723	5.63237	5.65851	6.35551	6.28154
sp|O09127|EPHA8_MOUSE	Epha8	EPHA8_MOUSE Ephrin type-A receptor 8	7	6.1352	5.86704	5.92211	5.99015	5.82765	5.70378	6.17539	5.95027	6.20435	5.09584	5.15947	5.2778	4.95004	4.80248	5.04104	5.19569	5.29581	5.40589
sp|O09131|GSTO1_MOUSE	Gsto1	GSTO1_MOUSE Glutathione S-transferase omega-1	9	6.17247	5.58433	5.80507	5.62014	5.49929	5.39531	6.00178	5.89366	5.95965	5.31795	5.69956	4.98066	5.853	5.30357	5.05111	4.89427	5.62877	5.33941
sp|O09159|MA2B1_MOUSE	Man2b1	MA2B1_MOUSE Lysosomal alpha-mannosidase	4	4.14809	4.35635	5.32071	4.13047	5.00824	5.27772	4.92912	3.69373	4.12214	6.39033	6.82879	6.53569	6.08867	6.14814	7.15829	6.77198	6.42497	6.66654
sp|O09167|RL21_MOUSE	Rpl21	RL21_MOUSE 60S ribosomal protein L21	6	6.67986	5.62745	6.02085	6.70148	5.93551	5.59041	6.21195	6.06526	6.29821	4.95676	5.18111	4.85119	5.48556	5.55066	5.16643	4.84054	4.52495	4.31182
sp|O09172|GSH0_MOUSE	Gclm	GSH0_MOUSE Glutamate--cysteine ligase regulatory subunit	5	5.98019	5.80509	5.38515	5.68753	5.73915	5.3254	5.70241	5.66856	5.72054	5.31212	5.9175	5.24019	5.64476	5.56573	5.21125	5.44405	5.63001	5.02036
sp|O09174|AMACR_MOUSE	Amacr	AMACR_MOUSE Alpha-methylacyl-CoA racemase	4	4.89629	4.52091	5.43719	5.18513	4.69382	4.87728	5.02958	4.79686	5.35503	6.08911	6.16551	6.36496	5.70262	5.32491	6.91434	6.43438	5.8402	6.37188
sp|O35066|KIF3C_MOUSE	Kif3c	KIF3C_MOUSE Kinesin-like protein KIF3C	8	6.89647	6.20317	6.29405	6.31073	6.16357	6.20591	6.53203	6.4429	6.15773	4.29469	4.97912	4.21866	4.87227	4.81021	4.46102	4.7834	5.35649	5.01757
sp|O35071|KIF1C_MOUSE	Kif1c	KIF1C_MOUSE Kinesin-like protein KIF1C	5	5.97211	5.52188	5.72253	5.7163	5.23666	5.69069	5.68697	5.91331	5.6375	5.13767	6.0476	5.09183	5.48656	5.60182	4.93584	5.45679	5.68643	5.45753
sp|O35074|PTGIS_MOUSE	Ptgis	PTGIS_MOUSE Prostacyclin synthase	1	5.42316	4.36774	6.99779	6.17536	4.05435	4.65608	4.61893	4.44674	6.05315	5.26873	6.18274	5.39834	5.91381	6.36205	6.30122	6.40733	5.33625	6.03625
sp|O35075|DSCR3_MOUSE	Dscr3	DSCR3_MOUSE Down syndrome critical region protein 3 homolog	2	5.4912	5.04488	6.02674	5.79656	6.04509	5.21716	5.4148	5.54159	6.03751	5.06858	2.88723	6.28132	6.50267	5.5251	5.65436	5.4937	5.78007	6.19145
sp|O35083|PLCA_MOUSE	Agpat1	PLCA_MOUSE 1-acyl-sn-glycerol-3-phosphate acyltransferase alpha	3	5.46239	5.31695	5.20969	5.54269	4.90855	4.82443	5.28621	5.62216	5.78226	5.94254	6.22162	5.66983	6.14265	5.69954	5.47872	5.99284	5.24747	5.64946
sp|O35098|DPYL4_MOUSE	Dpysl4	DPYL4_MOUSE Dihydropyrimidinase-related protein 4	21	4.9669	5.12109	5.05495	5.39577	4.80497	4.98016	4.87781	5.22076	5.24564	6.35401	6.05315	6.23923	6.23906	5.98276	5.95568	5.9336	5.77934	5.79511
sp|O35099|M3K5_MOUSE	Map3k5	M3K5_MOUSE Mitogen-activated protein kinase kinase kinase 5	14	5.07274	5.11854	5.05218	5.3439	4.9143	4.85435	5.02655	5.13766	5.08133	6.01271	6.36244	5.79374	6.5778	5.70316	6.2024	5.97351	5.74108	6.0316
sp|O35114|SCRB2_MOUSE	Scarb2	SCRB2_MOUSE Lysosome membrane protein 2	5	6.98749	6.28648	7.29369	6.53482	6.38307	5.92944	7.26051	5.99442	6.52126	4.70858	2.90591	4.90223	4.81485	4.32752	5.07299	4.4261	4.89337	4.75727
sp|O35126|ATN1_MOUSE	Atn1	ATN1_MOUSE Atrophin-1	2	6.61985	6.12139	5.83548	5.75287	6.77386	6.33266	6.59875	6.31425	5.74019	4.33304	5.08911	4.49772	5.05698	5.46275	4.81193	3.88759	5.70753	5.06405
sp|O35127|C10_MOUSE	Grcc10	C10_MOUSE Protein C10	3	4.24636	4.8663	5.39881	5.39499	5.24194	5.60264	4.3494	5.39807	4.26542	6.82928	1.8764	7.2868	7.49317	5.78437	5.35247	6.1521	8.19004	6.27142
sp|O35129|PHB2_MOUSE	Phb2	PHB2_MOUSE Prohibitin-2	10	5.956	5.6844	5.85584	6.20745	5.61063	5.76945	5.75244	5.96977	6.14491	5.42643	5.83201	5.50994	4.58002	4.82506	5.28918	5.43053	5.04995	5.10599
sp|O35130|NEP1_MOUSE	Emg1	NEP1_MOUSE Ribosomal RNA small subunit methyltransferase NEP1	2	6.53698	7.51557	6.62006	6.8246	6.70228	5.83458	6.90976	6.12816	6.59884	4.59822	5.21423	4.83822	4.17205	4.31777	3.92111	4.41285	4.3265	4.52824
sp|O35134|RPA1_MOUSE	Polr1a	RPA1_MOUSE DNA-directed RNA polymerase I subunit RPA1	5	6.998	6.84351	7.07331	7.08729	7.0286	6.68852	7.32737	6.68082	7.03203	4.59546	1.85149	4.24184	4.66066	4.1859	4.41491	4.59817	4.15478	4.53734
sp|O35136|NCAM2_MOUSE	Ncam2	NCAM2_MOUSE Neural cell adhesion molecule 2	13	4.52455	4.52545	4.93387	4.73785	4.34656	4.43983	4.61145	4.46412	4.66386	6.67564	6.73198	6.73152	6.68378	5.92987	6.76026	6.76095	6.05007	6.42838
sp|O35143|ATIF1_MOUSE	Atpif1	ATIF1_MOUSE ATPase inhibitor, mitochondrial	4	4.74711	6.3164	5.94088	5.14471	5.56553	5.44561	5.97173	4.99668	5.39364	5.26647	6.88904	6.93055	3.83205	4.9777	4.33833	5.29161	6.04881	6.90316
sp|O35144|TERF2_MOUSE	Terf2	TERF2_MOUSE Telomeric repeat-binding factor 2	3	6.65822	7.05742	7.35191	6.62416	7.42412	7.51532	7.42044	6.67983	6.27291	3.82325	4.31224	3.84898	4.24317	4.0743	3.92952	4.20883	4.20354	4.35185
sp|O35149|ZNT4_MOUSE	Slc30a4	ZNT4_MOUSE Zinc transporter 4	1	6.28435	7.13174	7.07679	5.29094	6.89189	4.29751	5.59809	4.61977	4.49482	5.15624	3.68057	6.34629	5.41882	5.6693	4.20481	6.18695	5.17669	6.47443
sp|O35153|BET1L_MOUSE	Bet1l	BET1L_MOUSE BET1-like protein	2	5.30746	8.50529	8.32045	10.2649	7.51622	4.71921	3.66802	7.88163	9.17347	6.47082	8.13262	7.23457	1.49395	1.69705	2.74937	3.13655	2.0578	1.67061
sp|O35166|GOSR2_MOUSE	Gosr2	GOSR2_MOUSE Golgi SNAP receptor complex member 2	1	6.47315	6.23864	6.16512	6.91752	6.36225	6.12468	5.80266	6.57428	6.73853	4.29576	4.82764	4.82084	5.08927	4.60538	4.63587	4.83465	4.84275	4.65098
sp|O35188|X3CL1_MOUSE	Cx3cl1	X3CL1_MOUSE Fractalkine	2	4.25565	4.20459	4.51203	4.26083	4.48837	4.37009	4.41043	4.04087	3.99021	6.84056	5.36758	6.93119	6.82278	6.97647	7.21052	6.85696	7.54093	6.91994
sp|O35215|DOPD_MOUSE	Ddt	DOPD_MOUSE D-dopachrome decarboxylase	3	6.74801	4.79058	5.06535	5.22602	5.6051	6.0475	4.52917	4.68174	5.45113	5.49096	7.66965	5.35682	4.18797	5.01888	7.28138	5.21915	5.98008	5.65052
sp|O35218|CPSF2_MOUSE	Cpsf2	CPSF2_MOUSE Cleavage and polyadenylation specificity factor subunit 2	14	5.94237	6.83194	7.08825	5.66972	7.11487	6.93552	6.6174	5.48741	5.76938	4.64275	3.65944	5.10367	4.61383	5.0053	5.05593	4.83662	4.75636	4.86925
sp|O35219|KCNH2_MOUSE	Kcnh2	KCNH2_MOUSE Potassium voltage-gated channel subfamily H member 2	1	5.2839	4.5652	6.05982	2.68869	4.24476	4.96028	5.04161	4.30964	3.35832	5.63958	6.38151	6.52219	6.3535	5.9471	7.80029	6.80329	6.4606	7.5797
sp|O35226|PSMD4_MOUSE	Psmd4	PSMD4_MOUSE 26S proteasome non-ATPase regulatory subunit 4	3	5.82896	6.09178	5.33398	5.69344	5.49415	5.86688	5.68236	6.31466	5.75258	5.43716	5.78234	5.21778	5.35665	5.57304	4.74187	5.45145	5.12604	5.25486
sp|O35226-2|PSMD4_MOUSE	Psmd4	PSMD4_MOUSE Isoform Rpn10B of 26S proteasome non-ATPase regulatory subunit 4	2	6.53757	5.7082	5.42872	6.05587	6.50594	4.88028	5.61581	6.50149	5.3928	4.81682	5.1774	4.82598	5.37399	5.53557	4.97874	5.21103	5.85623	5.59756
sp|O35231|KIFC3_MOUSE	Kifc3	KIFC3_MOUSE Kinesin-like protein KIFC3	7	6.07752	6.26324	6.13562	6.43426	5.94165	6.05481	6.06758	6.36339	6.1394	5.09884	5.23924	5.04756	5.06457	4.69237	4.9302	4.83435	4.5696	5.04578
sp|O35239|PTN9_MOUSE	Ptpn9	PTN9_MOUSE Tyrosine-protein phosphatase non-receptor type 9	7	5.42993	5.70275	5.55976	5.80617	5.23256	4.98454	5.76681	5.95078	5.4964	5.43797	4.25289	5.91086	5.7024	5.50738	5.1187	5.90652	6.06949	6.16409
sp|O35245|PKD2_MOUSE	Pkd2	PKD2_MOUSE Polycystin-2	2	5.3953	4.68738	7.23631	4.52619	5.10744	7.04315	5.32998	4.90552	7.02218	5.94689	5.97654	5.44424	5.056	4.54481	6.31905	6.02072	4.57363	4.86466
sp|O35250|EXOC7_MOUSE	Exoc7	EXOC7_MOUSE Exocyst complex component 7	24	5.79967	5.92276	5.64616	5.74383	5.88283	5.75012	5.77652	5.87953	5.57752	5.34258	5.69324	5.2808	5.40763	5.08375	5.07264	5.50387	5.29015	5.34639
sp|O35261|E2F3_MOUSE	E2f3	E2F3_MOUSE Transcription factor E2F3	1	5.69844	7.64998	7.81629	6.24265	6.97076	6.83826	8.06392	6.74902	5.74266	4.60566	4.27288	3.9331	3.89469	4.68869	3.52972	3.8718	4.68312	4.74837
sp|O35286|DHX15_MOUSE	Dhx15	DHX15_MOUSE Putative pre-mRNA-splicing factor ATP-dependent RNA helicase DHX15	20	6.30874	6.90241	6.56686	6.25694	6.76096	6.51988	6.74236	6.23839	6.14267	4.3673	4.13399	4.60813	4.71483	5.42258	4.65009	4.52552	4.41038	4.72797
sp|O35295|PURB_MOUSE	Purb	PURB_MOUSE Transcriptional activator protein Pur-beta	10	4.02098	4.06868	4.19434	4.02354	4.16066	4.31094	4.2444	4.02056	3.67615	6.93282	6.58678	6.84515	7.43638	7.53547	7.04309	7.34033	6.57316	6.98656
sp|O35310|HS3S1_MOUSE	Hs3st1	HS3S1_MOUSE Heparan sulfate glucosamine 3-O-sulfotransferase 1	1	4.54946	5.48096	5.88085	4.66907	5.22875	5.05951	4.18718	4.59041	4.81229	4.94955	8.18981	7.08474	5.69987	6.0122	6.36326	4.69965	6.3978	6.14465
sp|O35316|SC6A6_MOUSE	Slc6a6	SC6A6_MOUSE Sodium- and chloride-dependent taurine transporter	7	5.58652	5.74909	5.78582	6.21383	5.31641	6.70929	6.02277	6.10566	7.34374	5.66167	5.9494	5.64715	4.26118	3.79035	4.98152	5.25524	4.81116	4.8092
sp|O35326|SRSF5_MOUSE	Srsf5	SRSF5_MOUSE Serine/arginine-rich splicing factor 5	4	4.78996	7.02509	7.63578	4.5367	6.99566	7.16912	6.74593	3.9948	4.56231	5.38155	5.5132	5.65941	2.8928	5.58064	4.60527	5.51819	5.11666	6.27694
sp|O35343|IMA3_MOUSE	Kpna4	IMA3_MOUSE Importin subunit alpha-3	4	5.62837	5.86785	5.54171	6.37768	8.18133	8.47311	6.23099	6.38146	7.45994	4.5582	1.92575	4.82911	3.99395	5.42028	5.88977	4.27475	4.92355	4.0422
sp|O35344|IMA4_MOUSE	Kpna3	IMA4_MOUSE Importin subunit alpha-4	5	6.53046	5.54083	6.59736	6.23439	5.82834	5.50671	5.81991	6.02468	5.81658	4.52926	5.45231	4.70689	5.63422	5.35328	5.30477	4.93172	5.509	4.6793
sp|O35345|IMA7_MOUSE	Kpna6	IMA7_MOUSE Importin subunit alpha-7	9	5.7478	5.68844	5.65241	5.75927	5.82581	5.12788	5.56135	5.59661	5.392	5.43474	5.81074	5.5647	5.61496	5.50678	5.33452	5.45289	5.5617	5.36739
sp|O35350|CAN1_MOUSE	Capn1	CAN1_MOUSE Calpain-1 catalytic subunit	6	4.92496	4.87361	5.53997	4.83448	4.6145	5.00838	4.78493	4.75164	4.61539	6.28943	6.58053	6.74177	6.19722	5.88745	5.88375	6.09252	5.99256	6.38691
sp|O35375|NRP2_MOUSE	Nrp2	NRP2_MOUSE Neuropilin-2	2	5.06085	5.30473	4.93994	4.9817	5.66591	5.06016	5.08949	4.59498	6.04867	5.61623	6.02432	6.89678	5.03544	5.19762	5.37575	5.65508	5.40352	8.0488
sp|O35379|MRP1_MOUSE	Abcc1	MRP1_MOUSE Multidrug resistance-associated protein 1	8	5.41682	5.28115	5.52293	5.36484	4.88506	5.15441	5.57268	5.39974	5.36412	5.97059	6.20967	5.78881	5.2993	5.83824	5.11984	5.81689	6.01083	5.98407
sp|O35381|AN32A_MOUSE	Anp32a	AN32A_MOUSE Acidic leucine-rich nuclear phosphoprotein 32 family member A	4	6.00798	5.58014	5.67497	6.25947	5.7581	5.61648	5.64307	6.20425	5.26692	5.21057	6.20564	4.60019	5.50213	6.36039	4.64886	4.97022	5.89942	4.5912
sp|O35382|EXOC4_MOUSE	Exoc4	EXOC4_MOUSE Exocyst complex component 4	24	5.79075	5.5174	5.86419	5.69862	5.77354	5.75032	5.84097	5.75423	5.91446	5.20469	5.68917	5.3269	5.17718	5.04415	5.09606	5.44661	5.63716	5.47363
sp|O35386|PAHX_MOUSE	Phyh	PAHX_MOUSE Phytanoyl-CoA dioxygenase, peroxisomal	2	5.70815	5.8234	5.99183	5.89741	5.36409	5.30011	5.48322	5.86664	6.26965	4.8468	5.95187	5.27749	4.82383	5.67569	5.11178	5.17323	5.72697	5.70785
sp|O35387|HAX1_MOUSE	Hax1	HAX1_MOUSE HCLS1-associated protein X-1	2	5.57152	5.25147	5.27515	5.32086	5.55652	6.0883	5.45552	4.77058	5.30652	5.26662	5.84813	6.3694	6.24195	5.00832	4.58432	6.47055	5.96771	5.64656
sp|O35393|EFNB3_MOUSE	Efnb3	EFNB3_MOUSE Ephrin-B3	7	7.08652	6.75008	6.83727	6.73013	7.13314	6.84297	7.15524	6.89742	6.80852	4.13121	4.2108	4.00584	3.71054	4.33257	4.22133	3.98551	4.90298	4.25794
sp|O35405|PLD3_MOUSE	Pld3	PLD3_MOUSE Phospholipase D3	5	4.19539	5.1639	5.23286	4.47452	5.30998	5.04737	5.55781	4.08087	4.27072	6.39951	7.14612	6.51632	5.64079	5.40686	6.24971	6.12332	6.59386	6.59007
sp|O35409|FOLH1_MOUSE	Folh1	FOLH1_MOUSE Glutamate carboxypeptidase 2	4	4.42558	4.51966	5.49574	4.7801	4.31845	5.08642	4.86378	4.12757	4.99955	6.61062	6.62669	6.38115	6.26503	5.61877	6.91212	6.41257	5.53675	7.01944
sp|O35425|BOK_MOUSE	Bok	BOK_MOUSE Bcl-2-related ovarian killer protein	1	7.8084	4.86274	6.18366	7.38581	5.48995	5.4365	7.35289	5.2989	6.95745	5.2817	5.65349	4.5277	4.83994	3.66373	4.30225	4.08669	5.25716	5.61104
sp|O35427|RPC9_MOUSE	Crcp	RPC9_MOUSE DNA-directed RNA polymerase III subunit RPC9	1	6.34518	6.61589	6.6784	7.05146	6.04232	6.2991	6.43374	6.50707	6.79889	4.47747	5.55868	4.54262	4.44488	4.44181	4.21297	4.37633	4.54203	4.63117
sp|O35435|PYRD_MOUSE	Dhodh	PYRD_MOUSE Dihydroorotate dehydrogenase (quinone), mitochondrial	7	5.71849	5.24175	5.50146	5.4235	5.16003	5.12722	5.55672	5.51853	5.35341	5.69049	6.2839	5.4377	5.17774	5.60166	5.87112	5.60498	5.72343	6.00789
sp|O35449|PRRT1_MOUSE	Prrt1	PRRT1_MOUSE Proline-rich transmembrane protein 1	5	4.60446	5.51339	4.95984	5.03908	4.75071	4.70276	4.80657	4.96897	4.93081	6.79802	8.11392	6.60506	5.04145	6.23382	5.24251	5.78896	6.06677	5.8329
sp|O35450|FKBPL_MOUSE	Fkbpl	FKBPL_MOUSE FK506-binding protein-like	2	5.43752	5.38314	5.24917	5.54972	5.02224	4.48635	5.25964	5.01406	5.20649	5.86611	6.79557	5.6761	5.85377	5.61029	5.88558	6.02066	6.08834	5.59527
sp|O35451|ATF6B_MOUSE	Atf6b	ATF6B_MOUSE Cyclic AMP-dependent transcription factor ATF-6 beta	3	7.04397	6.03665	6.40042	6.74167	6.78378	6.84201	6.39733	6.48294	6.3833	4.24691	4.52236	4.47868	4.21587	5.16451	4.57939	4.33869	4.81292	4.5286
sp|O35454|CLCN6_MOUSE	Clcn6	CLCN6_MOUSE Chloride transport protein 6	11	5.49193	5.45486	5.54456	6.03824	5.06258	5.24966	5.94595	5.93949	5.65479	5.79845	5.82421	5.94442	5.37875	4.29475	5.98797	5.58625	5.26429	5.53882
sp|O35459|ECH1_MOUSE	Ech1	ECH1_MOUSE Delta(3,5)-Delta(2,4)-dienoyl-CoA isomerase, mitochondrial	11	5.62211	5.30597	5.4801	5.55437	5.97872	6.29227	5.46763	5.44567	5.86012	5.46881	4.19798	5.33211	5.56297	5.68051	6.00937	5.46252	5.67374	5.60503
sp|O35464|SEM6A_MOUSE	Sema6a	SEM6A_MOUSE Semaphorin-6A	5	5.62009	6.22568	5.72674	6.03937	5.74626	5.37664	5.97471	6.08953	5.48606	5.22228	6.21776	5.62538	4.32885	5.46017	4.51858	5.03625	5.55711	5.74854
sp|O35465|FKBP8_MOUSE	Fkbp8	FKBP8_MOUSE Peptidyl-prolyl cis-trans isomerase FKBP8	12	6.63341	6.22951	5.8252	6.29727	6.30774	6.34363	6.20524	6.60481	6.44281	4.91079	4.30743	4.77503	4.3422	5.1041	5.34666	5.01441	4.59409	4.71565
sp|O35474|EDIL3_MOUSE	Edil3	EDIL3_MOUSE EGF-like repeat and discoidin I-like domain-containing protein 3	18	5.44651	5.56004	4.99921	5.22417	5.57227	5.19852	5.59784	5.84911	5.23781	5.34817	7.01557	5.55138	4.58225	5.82369	4.9246	5.43284	6.8409	5.79511
sp|O35490|BHMT1_MOUSE	Bhmt	BHMT1_MOUSE Betaine--homocysteine S-methyltransferase 1	1	4.74794	6.73302	7.19229	5.62385	6.63944	5.49028	5.82465	7.87873	6.66904	3.28967	7.55161	5.18915	3.72384	4.98103	3.06804	3.34328	7.06263	4.9915
sp|O35495|CDK14_MOUSE	Cdk14	CDK14_MOUSE Cyclin-dependent kinase 14	8	4.89596	5.15313	5.09744	5.23488	4.9415	5.08518	5.11672	4.98164	5.18304	5.9116	6.39067	6.02076	6.19212	5.88333	5.71081	6.10759	5.72819	6.36544
sp|O35526|STX1A_MOUSE	Stx1a	STX1A_MOUSE Syntaxin-1A	12	4.71309	4.72689	4.66969	4.76413	4.66777	4.63263	4.90146	4.97941	4.38929	7.16108	7.26782	5.88389	6.72526	5.97951	6.05632	6.3491	6.01805	6.11461
sp|O35544|EAA4_MOUSE	Slc1a6	EAA4_MOUSE Excitatory amino acid transporter 4	3	5.49475	5.44056	5.56257	6.08898	6.57621	5.99324	5.83638	5.70346	6.07932	5.15668	3.13733	5.32773	5.2089	6.13875	6.59682	4.80643	5.45422	5.39764
sp|O35551|RABE1_MOUSE	Rabep1	RABE1_MOUSE Rab GTPase-binding effector protein 1	17	5.75118	5.7684	5.49533	5.76208	5.50917	5.52007	5.61056	6.1048	5.84746	5.40336	6.13067	5.20788	5.47264	5.50662	5.02096	5.23347	5.41197	5.24339
sp|O35566|CD151_MOUSE	Cd151	CD151_MOUSE CD151 antigen	1	5.71098	6.02051	5.76522	5.87364	5.3316	5.71113	5.53781	5.24513	6.19071	6.29431	5.57256	6.28079	5.00658	4.79045	5.02629	5.45242	5.10565	5.08422
sp|O35593|PSDE_MOUSE	Psmd14	PSDE_MOUSE 26S proteasome non-ATPase regulatory subunit 14	12	5.62082	5.70946	5.54732	5.9295	5.85764	5.42595	5.81799	5.78309	5.77057	5.33073	5.97346	5.32573	5.47256	5.46433	5.05352	5.30185	5.50548	5.11002
sp|O35594|IFT81_MOUSE	Ift81	IFT81_MOUSE Intraflagellar transport protein 81 homolog	4	5.87395	5.1998	6.5558	5.98464	5.37968	5.76633	5.96728	5.35218	5.29733	4.66075	5.7064	5.38468	5.96992	5.43547	5.2689	5.45148	5.2258	5.51962
sp|O35598|ADA10_MOUSE	Adam10	ADA10_MOUSE Disintegrin and metalloproteinase domain-containing protein 10	8	6.88069	6.3807	6.82844	6.62121	6.30782	6.09716	6.79957	6.38874	7.06516	4.3319	4.33847	4.35393	4.5962	4.58104	4.6461	4.54277	4.59248	4.64764
sp|O35604|NPC1_MOUSE	Npc1	NPC1_MOUSE Niemann-Pick C1 protein	3	6.14735	5.90414	6.08382	5.82876	5.64464	6.3879	6.01077	5.53601	7.28071	5.33368	5.47836	5.27222	4.93545	4.42824	5.04641	4.78322	5.13779	4.76053
sp|O35607|BMPR2_MOUSE	Bmpr2	BMPR2_MOUSE Bone morphogenetic protein receptor type-2	7	5.5598	5.45595	5.22296	5.53818	5.31635	5.09349	5.43691	5.46753	5.15988	5.58943	6.15689	5.66331	5.75236	5.83075	5.82594	5.48452	5.55928	5.88647
sp|O35609|SCAM3_MOUSE	Scamp3	SCAM3_MOUSE Secretory carrier-associated membrane protein 3	3	5.06527	5.48297	5.20556	5.48612	5.03416	4.69014	4.99422	5.68251	5.63074	6.07139	7.0141	6.27833	5.41249	6.07516	5.30931	5.49043	5.71039	5.36673
sp|O35621|PMM1_MOUSE	Pmm1	PMM1_MOUSE Phosphomannomutase 1	10	5.40699	4.83107	5.56024	5.36492	4.86456	5.25285	5.2829	5.2269	5.4123	5.89291	5.91032	5.64789	6.33854	5.06414	6.16499	6.04249	5.59716	6.13882
sp|O35623|BET1_MOUSE	Bet1	BET1_MOUSE BET1 homolog	1	5.42126	4.8758	5.69074	5.02285	4.75497	5.48117	6.27546	5.45548	6.15892	5.68399	6.61393	4.69246	5.79049	5.21268	5.52544	5.64387	5.7619	5.93859
sp|O35625|AXIN1_MOUSE	Axin1	AXIN1_MOUSE Axin-1	5	6.61989	5.8324	6.11639	5.96869	5.43621	6.18309	5.90491	6.1738	6.66509	4.97396	6.1851	5.21647	4.6402	4.70012	4.71987	5.44768	4.68853	4.52758
sp|O35633|VIAAT_MOUSE	Slc32a1	VIAAT_MOUSE Vesicular inhibitory amino acid transporter	12	3.80351	4.06799	4.22869	3.91523	3.96592	4.21767	3.97005	4.1006	4.04711	7.1053	8.5266	7.75203	5.56131	5.95836	6.42943	7.06981	7.70806	7.57232
sp|O35639|ANXA3_MOUSE	Anxa3	ANXA3_MOUSE Annexin A3	1	4.7941	5.13278	3.50947	5.37519	5.56758	3.71946	3.55012	4.19604	5.54159	6.24375	6.48325	6.87023	6.87875	5.22202	8.2445	7.04577	4.36231	7.26308
sp|O35643|AP1B1_MOUSE	Ap1b1	AP1B1_MOUSE AP-1 complex subunit beta-1	26	4.90447	5.12327	4.89681	4.96245	5.14163	4.83286	4.92994	5.1102	4.86186	6.15533	6.19107	6.24263	6.17009	6.18319	6.014	6.06835	6.29132	5.92051
sp|O35648|CETN3_MOUSE	Cetn3	CETN3_MOUSE Centrin-3	2	6.85293	6.31821	6.64847	6.21353	7.01975	6.00996	6.89972	6.51727	6.30643	4.52013	4.69172	3.92829	4.80894	5.1167	4.58141	4.1709	5.21045	4.1852
sp|O35654|DPOD2_MOUSE	Pold2	DPOD2_MOUSE DNA polymerase delta subunit 2	2	7.56948	6.69983	4.2199	6.3556	6.48218	5.97014	7.28938	5.58448	7.23483	4.70345	5.66312	5.16411	3.79714	6.10277	4.05774	4.70392	4.22133	4.18061
sp|O35657|NEUR1_MOUSE	Neu1	NEUR1_MOUSE Sialidase-1	2	3.79943	4.50634	5.2865	4.05168	4.66864	5.21461	5.20728	3.87992	4.1853	7.20733	3.73993	7.75792	5.74989	6.3123	7.08974	6.76547	6.43438	8.14334
sp|O35664|INAR2_MOUSE	Ifnar2	INAR2_MOUSE Interferon alpha/beta receptor 2	1	6.56408	5.87854	6.40527	6.17953	6.25179	6.71877	6.3141	6.4298	7.37879	4.60582	4.98469	4.39692	4.79081	4.32139	4.6807	4.6681	4.66912	4.7618
sp|O35671|ITBP1_MOUSE	Itgb1bp1	ITBP1_MOUSE Integrin beta-1-binding protein 1	1	6.79996	5.6623	6.43117	4.08606	5.04307	5.57225	5.54795	5.27475	5.1403	5.22803	1.7324	6.95056	8.44009	5.62484	6.34716	6.20056	3.87724	6.04133
sp|O35674|ADA19_MOUSE	Adam19	ADA19_MOUSE Disintegrin and metalloproteinase domain-containing protein 19	6	6.38339	5.92637	6.41707	6.56449	6.04786	5.96572	6.41047	6.01342	6.5363	4.6935	5.77503	4.72983	4.82593	4.36598	4.65542	4.69146	5.094	4.90376
sp|O35678|MGLL_MOUSE	Mgll	MGLL_MOUSE Monoglyceride lipase	8	3.47052	3.60006	3.96737	3.74274	3.60672	3.59641	3.69116	3.36221	3.57079	7.43791	6.70861	7.43003	8.00126	7.17457	7.61621	7.72918	7.20202	8.09223
sp|O35680|RT12_MOUSE	Mrps12	RT12_MOUSE 28S ribosomal protein S12, mitochondrial	3	5.63154	5.40179	6.19894	5.67852	5.22487	5.25232	6.45148	5.99493	5.67008	5.6581	2.3708	5.87572	5.00055	5.83985	6.1193	5.3443	6.15494	6.13198
sp|O35682|MYADM_MOUSE	Myadm	MYADM_MOUSE Myeloid-associated differentiation marker	2	3.13981	3.36819	3.41114	3.97299	3.39095	3.09609	3.04999	3.49068	3.7346	9.25975	7.44721	10.1829	6.9145	5.50491	8.20025	8.28642	7.22496	6.3247
sp|O35683|NDUA1_MOUSE	Ndufa1	NDUA1_MOUSE NADH dehydrogenase [ubiquinone] 1 alpha subcomplex subunit 1	1	5.97311	4.37674	5.45685	4.89337	4.34692	5.23748	5.35763	5.17321	5.4173	5.66996	7.19461	6.20952	5.42921	4.56856	5.77282	6.64643	6.13018	6.14611
sp|O35684|NEUS_MOUSE	Serpini1	NEUS_MOUSE Neuroserpin	3	4.82192	5.69746	5.41649	5.99692	4.68534	4.65354	4.98077	5.70592	5.75506	7.00828	6.67365	7.51813	4.91703	5.35395	5.63548	5.73872	4.39416	5.04717
sp|O35685|NUDC_MOUSE	Nudc	NUDC_MOUSE Nuclear migration protein nudC	16	6.25209	5.53192	5.73756	5.74203	5.62565	5.71434	5.53377	6.03233	5.48817	5.19956	5.63671	5.09425	5.476	5.25848	5.10182	5.66509	5.47383	5.4364
sp|O35691|PININ_MOUSE	Pnn	PININ_MOUSE Pinin	11	5.30625	6.91386	6.93169	4.71864	7.20117	6.71982	7.03972	5.85182	5.88435	4.34204	4.73143	4.61341	4.33145	5.20871	4.8054	4.8197	4.96088	5.61966
sp|O35704|SPTC1_MOUSE	Sptlc1	SPTC1_MOUSE Serine palmitoyltransferase 1	4	4.94092	4.72744	4.52188	4.97559	11.8547	8.43532	5.16879	5.10146	5.09637	4.11594	2.61454	4.14291	4.11052	5.63552	10.6901	4.17571	5.64212	4.05015
sp|O35709|ENC1_MOUSE	Enc1	ENC1_MOUSE Ectoderm-neural cortex protein 1	3	7.60942	7.66959	7.86786	7.97799	7.46021	6.86483	7.94112	7.96176	6.95037	3.17954	3.90201	3.23705	3.77397	3.75096	3.42227	3.15322	3.61307	3.66476
sp|O35710|NOCT_MOUSE	Ccrn4l	NOCT_MOUSE Nocturnin	3	5.12979	5.6487	5.70385	6.00846	5.28375	5.05844	5.16692	5.58646	5.73745	6.36794	2.44442	6.92264	6.45755	5.44836	5.81653	6.33692	5.1695	5.71231
sp|O35711|LIPB2_MOUSE	Ppfibp2	LIPB2_MOUSE Liprin-beta-2	1	4.45373	4.36995	4.45965	4.38959	4.39021	4.72679	4.89955	4.7037	4.2543	6.43984	7.06026	6.74616	6.78249	6.31229	6.24495	6.62742	6.00688	7.13224
sp|O35730|RING1_MOUSE	Ring1	RING1_MOUSE E3 ubiquitin-protein ligase RING1	2	6.41862	5.96755	6.5751	6.56791	6.00625	6.68359	6.08923	5.56889	5.46997	4.66821	5.39791	5.04974	4.91884	5.2333	4.80146	4.62672	4.98323	4.97349
sp|O35737|HNRH1_MOUSE	Hnrnph1	HNRH1_MOUSE Heterogeneous nuclear ribonucleoprotein H	20	4.97836	7.26665	7.38903	5.10607	7.16703	7.26152	6.93038	5.14055	5.43633	4.88879	4.72901	5.2603	4.5613	5.00017	4.53667	4.87441	4.43967	5.03377
sp|O35841|API5_MOUSE	Api5	API5_MOUSE Apoptosis inhibitor 5	12	5.47126	6.75956	7.3102	5.06446	6.96075	6.79006	6.57995	5.33808	5.1293	4.62958	5.34622	4.96818	4.85502	5.33884	4.60414	4.8787	4.96805	5.00764
sp|O35855|BCAT2_MOUSE	Bcat2	BCAT2_MOUSE Branched-chain-amino-acid aminotransferase, mitochondrial	12	5.45413	5.59236	4.8763	5.50194	6.99964	6.11626	5.05638	5.52319	5.27694	5.31968	5.24571	5.34889	4.78629	6.05277	6.78746	5.30182	5.97027	4.78996
sp|O35857|TIM44_MOUSE	Timm44	TIM44_MOUSE Mitochondrial import inner membrane translocase subunit TIM44	15	5.43298	5.35138	5.35975	5.4281	5.29322	5.15898	5.32126	5.58107	5.56369	5.72748	5.75904	5.65162	5.3703	5.57984	6.2226	5.905	5.40224	5.89145
sp|O35864|CSN5_MOUSE	Cops5	CSN5_MOUSE COP9 signalosome complex subunit 5	3	5.33295	5.62739	5.85201	5.89365	5.70664	4.81703	5.24681	5.90855	5.80609	5.69169	6.8941	6.36321	5.24797	5.32274	4.80273	5.24807	5.44014	4.79823
sp|O35874|SATT_MOUSE	Slc1a4	SATT_MOUSE Neutral amino acid transporter A	3	5.51777	3.44683	5.59915	4.0677	4.5659	4.67798	6.48462	3.978	4.39773	3.98695	4.62461	3.73342	8.09603	5.85336	7.68399	5.53659	7.67572	10.0736
sp|O35887|CALU_MOUSE	Calu	CALU_MOUSE Calumenin	15	6.21884	5.58323	5.4699	5.89038	5.88987	5.63218	5.71754	6.00108	6.00762	4.95712	5.30604	4.68393	5.56812	5.82043	5.53997	5.25272	5.28562	5.1754
sp|O35900|LSM2_MOUSE	Lsm2	LSM2_MOUSE U6 snRNA-associated Sm-like protein LSm2	1	6.25239	6.77399	6.50842	6.39286	5.95178	6.01854	5.59381	5.39097	5.31267	4.834	5.17289	5.15504	4.81417	5.16505	5.29643	5.39873	4.36518	5.60308
sp|O35904|PK3CD_MOUSE	Pik3cd	PK3CD_MOUSE Phosphatidylinositol 4,5-bisphosphate 3-kinase catalytic subunit delta isoform	7	6.50408	6.36599	6.7294	6.79412	6.08896	6.16439	6.17351	6.21759	6.58156	4.97818	4.22519	5.09421	4.69146	4.14961	4.56239	5.16848	4.60851	4.90235
sp|O35926|CD5R2_MOUSE	Cdk5r2	CD5R2_MOUSE Cyclin-dependent kinase 5 activator 2	2	4.98581	4.89405	5.29547	5.43451	5.22087	4.67182	4.75355	4.8922	5.02052	6.23166	7.36285	6.72404	6.20496	5.55594	4.89684	5.82972	5.77035	6.25484
sp|O35927|CTND2_MOUSE	Ctnnd2	CTND2_MOUSE Catenin delta-2	16	4.92787	5.41774	4.88258	5.17387	5.31633	5.34704	5.62099	5.46517	5.15657	5.90968	5.90302	5.78067	5.73625	5.99938	5.81684	5.76067	5.78122	6.0041
sp|O35943|FRDA_MOUSE	Fxn	FRDA_MOUSE Frataxin, mitochondrial	5	5.19533	6.17193	6.19116	6.06284	5.46451	5.54276	5.84627	5.79316	6.81087	5.85535	6.14394	5.75688	3.81617	4.81436	5.05882	5.087	4.79885	5.5898
sp|O35954|PITM1_MOUSE	Pitpnm1	PITM1_MOUSE Membrane-associated phosphatidylinositol transfer protein 1	14	4.67368	4.69442	4.70009	4.76659	4.6394	4.67615	4.62312	4.7448	4.60629	6.5011	6.71046	6.4906	6.50389	6.3766	6.30491	6.52295	6.2627	6.20224
sp|O35963|RB33B_MOUSE	Rab33b	RB33B_MOUSE Ras-related protein Rab-33B	14	6.17036	6.09646	5.8896	5.95683	5.90425	5.79792	5.86768	6.22509	5.51993	5.22374	5.72007	5.04282	5.43997	4.90572	5.10115	5.26161	4.95367	4.92312
sp|O35969|GAMT_MOUSE	Gamt	GAMT_MOUSE Guanidinoacetate N-methyltransferase	2	5.59809	6.68394	5.89268	6.52051	6.35769	5.58947	5.25393	7.83406	5.33238	6.05911	3.40479	5.58826	5.25622	6.07563	4.79342	4.89332	4.41401	4.45251
sp|O35972|RM23_MOUSE	Mrpl23	RM23_MOUSE 39S ribosomal protein L23, mitochondrial	4	5.20633	5.72143	5.86478	5.6686	5.27928	5.32667	6.00952	5.48974	6.2839	5.41639	5.96433	5.8083	4.65228	5.127	5.51187	5.38827	5.30746	5.97383
sp|O35988|SDC4_MOUSE	Sdc4	SDC4_MOUSE Syndecan-4	1	4.56974	2.914	6.58999	3.71754	3.86022	4.01799	4.16207	3.33963	3.97994	5.69875	8.19291	5.09316	7.75239	7.24842	8.152	5.31984	8.52768	6.86374
sp|O54692|ZW10_MOUSE	Zw10	ZW10_MOUSE Centromere/kinetochore protein zw10 homolog	6	6.08537	5.096	5.69245	5.50482	5.36451	5.58902	5.88988	5.65576	5.71499	5.29962	5.0046	5.03164	5.77475	5.69031	5.90666	5.59261	5.40987	5.69712
sp|O54732|MMP15_MOUSE	Mmp15	MMP15_MOUSE Matrix metalloproteinase-15	5	5.42318	5.49749	6.00752	5.7541	5.21805	4.69111	5.80885	5.47391	5.35238	5.58848	5.69374	5.25737	5.61478	5.8229	5.47932	5.7711	5.59114	5.95457
sp|O54734|OST48_MOUSE	Ddost	OST48_MOUSE Dolichyl-diphosphooligosaccharide--protein glycosyltransferase 48 kDa subunit	10	6.33726	5.91277	6.0999	6.21021	5.6441	5.50815	5.76048	6.25744	5.8996	5.09136	4.98254	5.15077	5.31966	5.35151	5.25265	5.22759	5.04375	4.95024
sp|O54750|CP2J6_MOUSE	Cyp2j6	CP2J6_MOUSE Cytochrome P450 2J6	2	6.71194	5.34501	6.71027	6.05341	5.43715	6.11501	6.6573	5.88056	5.51808	4.37946	4.57754	4.25901	5.36987	5.70822	5.3161	5.272	4.43102	6.25804
sp|O54774|AP3D1_MOUSE	Ap3d1	AP3D1_MOUSE AP-3 complex subunit delta-1	22	2.85751	5.71848	6.05	3.04137	5.37722	5.5169	5.42213	3.25714	3.35213	7.30889	8.98844	7.591	4.08827	5.00414	3.96829	7.12151	7.71808	7.61851
sp|O54781|SRPK2_MOUSE	Srpk2	SRPK2_MOUSE SRSF protein kinase 2	8	4.8888	5.16399	5.2342	5.32986	4.95375	4.68315	5.08241	4.86346	4.79895	5.76985	5.85367	6.39339	6.56817	6.2019	5.89573	6.04797	5.99442	6.27631
sp|O54782|MA2B2_MOUSE	Man2b2	MA2B2_MOUSE Epididymis-specific alpha-mannosidase	5	4.4688	4.59877	5.54992	4.41171	4.6332	5.02451	4.8478	4.3604	4.30572	6.08655	7.01855	6.49973	5.90287	6.52864	6.18096	6.2469	6.77025	6.56471
sp|O54784|DAPK3_MOUSE	Dapk3	DAPK3_MOUSE Death-associated protein kinase 3	2	4.95425	4.27384	4.87857	4.53246	4.75125	3.5278	3.94117	4.70168	4.05193	6.98879	6.57195	6.34869	6.8994	6.46544	6.65152	7.02162	6.08429	7.35533
sp|O54785|LIMK2_MOUSE	Limk2	LIMK2_MOUSE LIM domain kinase 2	2	6.58163	6.41177	6.42094	6.05155	5.93963	6.30512	6.36408	6.73227	6.44776	4.3687	5.18596	4.58803	5.2126	4.72771	4.33098	4.5693	4.58438	5.17758
sp|O54786-2|DFFA_MOUSE	Dffa	DFFA_MOUSE Isoform ICAD-S of DNA fragmentation factor subunit alpha	4	6.3066	6.07207	5.73222	6.53991	6.08123	5.56731	5.96165	6.35929	6.16056	5.08166	3.6093	5.16139	5.26394	5.32345	4.63876	5.13766	5.74041	5.26262
sp|O54804|CHKA_MOUSE	Chka	CHKA_MOUSE Choline kinase alpha	5	6.18102	5.92281	5.77009	6.34236	6.13461	5.05677	6.02758	5.99021	5.89757	5.6963	5.5413	4.52775	5.41273	4.62548	4.9073	5.11901	5.30887	5.53823
sp|O54824|IL16_MOUSE	Il16	IL16_MOUSE Pro-interleukin-16	1	5.90125	4.3609	5.09331	4.47962	4.85329	5.16403	5.76154	4.60458	4.3248	5.5324	5.91297	4.3399	6.65715	6.37098	6.03037	6.93383	6.90138	6.77769
sp|O54825|BYST_MOUSE	Bysl	BYST_MOUSE Bystin	3	6.2298	6.55316	6.69772	6.97522	8.36862	6.42921	6.58846	6.43999	6.42445	4.44285	2.69656	4.58085	4.44411	4.8025	4.96229	4.35932	4.50234	4.50256
sp|O54829|RGS7_MOUSE	Rgs7	RGS7_MOUSE Regulator of G-protein signaling 7	10	4.27068	4.58567	4.55525	4.68402	4.18451	4.36674	4.32935	4.45962	4.14351	6.824	7.57976	6.74496	6.20492	6.47643	6.733	6.70722	6.49334	6.65703
sp|O54833|CSK22_MOUSE	Csnk2a2	CSK22_MOUSE Casein kinase II subunit alpha'	5	5.02566	5.08384	5.43522	6.00112	5.24888	5.18813	5.41697	4.91916	5.27691	5.84222	6.84058	5.69574	5.36227	5.68981	5.60651	5.50619	5.77758	6.08321
sp|O54836|ZMAT3_MOUSE	Zmat3	ZMAT3_MOUSE Zinc finger matrin-type protein 3	1	4.60113	6.30427	5.18142	6.07307	5.15454	4.99137	4.92529	5.31136	5.41486	7.23945	7.42494	7.61246	5.26611	6.63177	4.25126	4.86976	4.32896	4.41798
sp|O54865|GCYB1_MOUSE	Gucy1b3	GCYB1_MOUSE Guanylate cyclase soluble subunit beta-1	19	5.32305	5.356	5.21521	5.28045	5.37272	4.99654	5.34534	5.42752	5.10863	5.95521	5.37379	5.63604	5.96521	6.4735	5.64875	5.83271	5.82964	5.85969
sp|O54879|HMGB3_MOUSE	Hmgb3	HMGB3_MOUSE High mobility group protein B3	4	7.14809	7.1675	7.16151	6.69772	7.37372	6.2894	6.94092	6.60833	5.42458	3.77401	5.47724	3.87702	3.99689	5.58239	3.5149	3.72174	5.01935	4.22468
sp|O54890|ITB3_MOUSE	Itgb3	ITB3_MOUSE Integrin beta-3	1	3.072	3.30963	4.38296	3.41314	4.3537	3.7596	2.86561	4.06143	3.74857	8.18645	9.07788	6.94763	6.31943	6.53609	7.86535	8.53155	7.06646	6.50251
sp|O54901|OX2G_MOUSE	Cd200	OX2G_MOUSE OX-2 membrane glycoprotein	7	5.48956	5.09992	5.5522	5.49894	4.91412	6.64887	5.23662	5.76048	7.03187	5.33844	6.00733	5.28212	5.01496	5.12696	5.22261	5.83423	5.74459	5.19617
sp|O54905|B3GT2_MOUSE	B3galt2	B3GT2_MOUSE Beta-1,3-galactosyltransferase 2	1	6.4388	5.46063	5.65439	6.04154	5.37408	5.7665	5.93984	5.22098	5.73179	5.76602	5.6113	5.29495	5.64092	5.35013	5.71325	5.24482	4.63396	5.11612
sp|O54916|REPS1_MOUSE	Reps1	REPS1_MOUSE RalBP1-associated Eps domain-containing protein 1	8	5.07238	5.17018	5.03036	5.28073	5.3473	5.01774	5.14332	5.32531	5.10791	5.99395	6.76311	5.94532	5.81129	5.92735	5.48151	5.81702	5.94215	5.82306
sp|O54940|BNIP2_MOUSE	Bnip2	BNIP2_MOUSE BCL2/adenovirus E1B 19 kDa protein-interacting protein 2	2	7.00004	6.80068	6.02588	6.36308	6.25941	5.53779	6.20508	6.12103	5.70066	5.12667	5.93601	4.43508	4.64517	4.49904	4.64259	4.53862	5.29821	4.86495
sp|O54941|SMCE1_MOUSE	Smarce1	SMCE1_MOUSE SWI/SNF-related matrix-associated actin-dependent regulator of chromatin subfamily E member 1	4	4.93768	5.04052	5.32746	4.73635	5.12441	4.94914	5.37601	4.81521	4.58034	5.74235	6.75428	5.82686	6.43474	5.97635	6.25371	5.77327	6.44468	5.90664
sp|O54946|DNJB6_MOUSE	Dnajb6	DNJB6_MOUSE DnaJ homolog subfamily B member 6	3	5.69238	6.23484	5.24062	6.11524	5.61291	5.22822	5.2547	6.2509	5.29015	5.28486	5.80201	5.71968	4.97941	6.10906	5.11519	5.01476	5.11368	5.94139
sp|O54946-2|DNJB6_MOUSE	Dnajb6	DNJB6_MOUSE Isoform B of DnaJ homolog subfamily B member 6	1	6.38651	5.81434	4.5712	7.05627	7.52038	6.06479	5.59974	4.83997	5.70604	5.66887	5.88533	5.65023	3.86972	6.14606	5.34456	4.28343	5.70325	3.88934
sp|O54950|AAKG1_MOUSE	Prkag1	AAKG1_MOUSE 5'-AMP-activated protein kinase subunit gamma-1	10	5.86873	5.45622	5.44226	5.62146	5.53555	5.29025	5.52364	5.81631	5.47331	5.53847	6.15402	5.59835	5.46713	5.49108	4.93434	5.56016	5.85412	5.3746
sp|O54962|BAF_MOUSE	Banf1	BAF_MOUSE Barrier-to-autointegration factor	1	5.43189	5.60725	6.11771	5.0353	5.73735	6.12036	5.52006	5.47248	5.8428	5.48463	6.32199	6.20087	3.53127	4.66162	4.68454	6.39377	5.93638	5.89972
sp|O54965|RNF13_MOUSE	Rnf13	RNF13_MOUSE E3 ubiquitin-protein ligase RNF13	2	4.77908	5.60646	5.47725	5.19702	5.57261	6.48655	4.71697	4.09983	5.08972	5.60462	6.5459	6.20144	4.93363	5.1063	6.37746	6.10386	6.26125	5.84006
sp|O54967|ACK1_MOUSE	Tnk2	ACK1_MOUSE Activated CDC42 kinase 1	4	5.3245	5.57193	6.0025	5.29849	5.95793	5.7845	5.42984	5.97443	5.53689	5.10778	4.77578	5.24348	5.17292	5.32641	6.08868	5.54473	6.03461	5.8246
sp|O54983|CRYM_MOUSE	Crym	CRYM_MOUSE Ketimine reductase mu-crystallin	9	4.22486	3.83218	4.03243	4.10037	3.94626	3.64627	4.24988	4.37142	3.64088	7.36347	7.43231	6.86062	7.68246	6.7689	6.93131	7.06217	6.86518	6.98904
sp|O54984|ASNA_MOUSE	Asna1	ASNA_MOUSE ATPase Asna1	8	6.29914	5.29414	5.64953	5.79377	5.5946	6.92965	5.78506	6.168	6.70699	5.16669	4.91703	4.58525	5.43315	5.34429	5.03642	5.22513	5.04256	5.0286
sp|O54988|SLK_MOUSE	Slk	SLK_MOUSE STE20-like serine/threonine-protein kinase	14	5.01375	4.97504	4.97832	5.05364	4.9179	4.46759	4.84131	5.11537	5.14071	6.28378	6.95824	6.05711	5.87874	5.94665	5.8424	6.09797	6.44186	5.98962
sp|O54990|PROM1_MOUSE	Prom1	PROM1_MOUSE Prominin-1	1	7.22539	6.63727	8.02963	6.85673	5.87751	8.83325	7.93128	6.51475	8.68025	3.93899	4.49246	4.09818	3.19428	3.13644	4.04057	3.30113	3.84453	3.36735
sp|O54991|CNTP1_MOUSE	Cntnap1	CNTP1_MOUSE Contactin-associated protein 1	11	2.22521	2.3495	2.49274	2.3264	2.19153	2.27525	2.20921	2.17293	2.09194	9.00877	9.11428	9.76426	8.15383	7.24673	9.87925	8.93741	8.56389	8.99687
sp|O54992|MAPK5_MOUSE	Mapkapk5	MAPK5_MOUSE MAP kinase-activated protein kinase 5	1	6.19891	5.7427	4.99566	6.08409	5.8784	5.53972	6.23293	6.37695	5.05652	6.16261	1.06762	5.43502	5.52041	6.83514	6.07451	5.52247	5.89731	5.37903
sp|O55003|BNIP3_MOUSE	Bnip3	BNIP3_MOUSE BCL2/adenovirus E1B 19 kDa protein-interacting protein 3	5	5.30574	5.10316	5.30096	5.3093	5.52139	5.34442	5.6504	5.34857	5.46017	5.63689	5.77588	5.19114	5.28681	6.50204	6.24206	6.07352	5.51824	5.42931
sp|O55013|TPPC3_MOUSE	Trappc3	TPPC3_MOUSE Trafficking protein particle complex subunit 3	1	7.09471	3.99366	4.97157	3.92461	5.48446	5.14391	6.95833	5.40648	4.86137	3.90788	3.80913	3.33337	8.07575	7.03555	6.67464	6.4812	6.73116	6.11222
sp|O55022|PGRC1_MOUSE	Pgrmc1	PGRC1_MOUSE Membrane-associated progesterone receptor component 1	18	5.37006	5.49675	5.22494	5.52262	5.72547	5.68286	5.73484	6.00822	6.05386	5.77733	2.77813	5.66811	6.34881	6.07101	6.04222	5.52439	5.49854	5.47186
sp|O55026|ENTP2_MOUSE	Entpd2	ENTP2_MOUSE Ectonucleoside triphosphate diphosphohydrolase 2	1	6.85348	7.27667	7.36639	7.53231	8.19088	7.58772	7.86333	7.23065	7.42138	3.90485	4.08937	3.54372	2.23781	4.2462	2.73795	2.65463	5.03139	4.23127
sp|O55028|BCKD_MOUSE	Bckdk	BCKD_MOUSE [3-methyl-2-oxobutanoate dehydrogenase [lipoamide]] kinase, mitochondrial	1	5.51959	6.7346	6.30718	5.11964	5.77326	6.08365	6.69506	5.34429	4.9447	5.79527	5.47127	6.89944	5.74455	4.19082	4.25413	4.9351	4.10088	6.08655
sp|O55029|COPB2_MOUSE	Copb2	COPB2_MOUSE Coatomer subunit beta'	16	5.94896	6.37679	5.91695	6.38752	5.76169	5.58192	5.87957	6.165	5.60944	5.25131	5.51718	5.18192	5.46408	5.34419	4.85675	5.07356	4.8563	4.82689
sp|O55033|NCK2_MOUSE	Nck2	NCK2_MOUSE Cytoplasmic protein NCK2	11	6.05845	5.81889	6.20763	5.86724	5.85764	6.23586	5.96512	5.84536	6.11291	5.07496	4.9769	4.8966	4.9317	4.74362	5.077	5.41368	5.18685	5.72959
sp|O55042|SYUA_MOUSE	Snca	SYUA_MOUSE Alpha-synuclein	25	1.52231	7.94855	3.804	1.37901	7.96841	3.86304	1.34182	7.83284	4.17336	2.28399	13.0509	6.64759	2.36542	10.5012	5.09234	2.26941	11.7024	6.25342
sp|O55047|TLK2_MOUSE	Tlk2	TLK2_MOUSE Serine/threonine-protein kinase tousled-like 2	3	6.2033	5.97765	6.62055	6.79609	5.96117	5.72223	5.35708	6.10757	5.02295	4.9144	6.33464	4.85077	5.34692	5.71613	4.69336	4.8503	5.51162	4.01326
sp|O55057|PDE6D_MOUSE	Pde6d	PDE6D_MOUSE Retinal rod rhodopsin-sensitive cGMP 3',5'-cyclic phosphodiesterase subunit delta	3	5.65683	6.0533	5.93493	5.81077	5.73189	5.59921	5.6452	6.07848	5.7688	5.29754	5.91534	4.68407	5.4778	5.53285	5.08933	5.12792	5.33352	5.26225
sp|O55060|TPMT_MOUSE	Tpmt	TPMT_MOUSE Thiopurine S-methyltransferase	5	5.90085	5.52572	5.37551	5.80877	5.37182	5.63117	5.66954	5.54978	5.64594	5.16823	6.00658	5.17122	5.76323	5.5261	5.36993	5.40263	5.77097	5.34203
sp|O55091|IMPCT_MOUSE	Impact	IMPCT_MOUSE Protein IMPACT	6	3.75765	3.78233	3.65009	3.86986	3.65008	3.50204	3.72972	3.752	3.39845	7.30856	7.60325	7.06305	8.13119	7.27902	7.19247	7.25242	7.25707	7.82075
sp|O55100|SNG1_MOUSE	Syngr1	SNG1_MOUSE Synaptogyrin-1	3	4.23565	3.61013	3.97625	4.04036	3.90259	4.33943	3.82752	4.14668	3.87995	6.84786	7.62314	7.43334	6.92407	5.93456	6.90392	7.18654	7.54346	7.64454
sp|O55102|BL1S1_MOUSE	Bloc1s1	BL1S1_MOUSE Biogenesis of lysosome-related organelles complex 1 subunit 1	1	5.45637	5.88222	6.18682	6.07422	6.26224	5.46905	5.77866	6.05797	5.53701	5.94855	6.19113	5.50095	4.2721	5.45127	5.13243	5.10929	5.23557	4.45416
sp|O55106|STRN_MOUSE	Strn	STRN_MOUSE Striatin	8	4.61899	4.64063	4.86809	4.94103	4.58927	4.47467	4.86791	4.66024	4.63168	6.7087	6.20445	6.5874	6.54352	6.15896	6.42842	6.32138	6.17615	6.57851
sp|O55125|NIPS1_MOUSE	Nipsnap1	NIPS1_MOUSE Protein NipSnap homolog 1	15	5.19841	5.4768	5.17815	5.17054	6.67533	6.52796	5.77549	5.7525	5.64487	5.3541	4.63589	5.19805	4.75458	5.86487	6.6276	5.26312	5.49167	5.41006
sp|O55126|NIPS2_MOUSE	Gbas	NIPS2_MOUSE Protein NipSnap homolog 2	4	5.18802	4.67597	4.61443	4.78871	6.83546	6.38663	4.78292	4.71721	5.03521	5.92817	3.5502	5.64075	5.3759	6.53545	8.08228	5.5118	6.4977	5.85321
sp|O55128|SAP18_MOUSE	Sap18	SAP18_MOUSE Histone deacetylase complex subunit SAP18	2	5.64949	7.70964	6.91266	5.20732	7.22026	6.95964	6.66891	5.82408	6.26762	4.80177	4.86951	4.96962	4.14557	4.81427	4.342	4.5712	4.32833	4.73813
sp|O55135|IF6_MOUSE	Eif6	IF6_MOUSE Eukaryotic translation initiation factor 6	1	6.87931	6.74547	6.86575	6.71152	6.60499	5.78029	6.98292	5.74121	5.80876	4.59994	5.26555	4.67312	4.54702	4.89699	4.4595	5.1313	4.1484	4.15796
sp|O55137|ACOT1_MOUSE	Acot1	ACOT1_MOUSE Acyl-coenzyme A thioesterase 1	6	5.99356	5.37786	6.14499	5.7411	5.49941	5.64721	5.75319	5.54994	6.04814	5.31485	4.55415	4.77933	5.60239	5.50954	6.06864	5.42176	5.36921	5.62471
sp|O55142|RL35A_MOUSE	Rpl35a	RL35A_MOUSE 60S ribosomal protein L35a	4	7.03064	4.87377	5.93087	6.79603	5.54348	6.81344	6.26789	5.98231	6.62783	4.80455	4.71405	4.82329	5.70135	5.63428	4.91476	4.56991	4.4324	4.53915
sp|O55143|AT2A2_MOUSE	Atp2a2	AT2A2_MOUSE Sarcoplasmic/endoplasmic reticulum calcium ATPase 2	38	5.355	5.16243	5.26963	5.44113	5.17431	5.04938	4.85597	5.24409	5.35052	6.0385	5.4579	6.26897	5.6612	5.74314	6.24304	6.05498	5.78467	5.84513
sp|O55176|PJA1_MOUSE	Pja1	PJA1_MOUSE E3 ubiquitin-protein ligase Praja-1	3	7.05313	6.36761	6.85407	7.10169	7.02557	6.11701	7.11887	7.21914	6.36114	4.05005	4.68876	3.91468	4.43449	4.76681	4.35393	4.07788	4.57225	3.92294
sp|O55183|STC1_MOUSE	Stc1	STC1_MOUSE Stanniocalcin-1	1	3.91877	3.10103	3.6925	3.93105	3.64781	3.59576	3.84976	3.45238	3.40803	7.21897	7.07777	7.71736	8.52002	6.55821	7.91125	8.21745	6.39481	7.78707
sp|O55187|CBX4_MOUSE	Cbx4	CBX4_MOUSE E3 SUMO-protein ligase CBX4	3	5.68301	4.99972	5.74306	5.275	5.72631	6.2417	5.37728	4.74088	4.76358	5.22365	3.51822	5.41112	6.1801	5.03133	5.80403	6.23917	7.5737	6.46814
sp|O55201|SPT5H_MOUSE	Supt5h	SPT5H_MOUSE Transcription elongation factor SPT5	7	6.52227	6.48842	6.74232	6.20256	5.97741	6.00282	6.73533	5.9691	5.91883	4.52331	4.79029	4.14607	5.40555	5.17472	5.04452	4.48683	4.77605	5.09361
sp|O55222|ILK_MOUSE	Ilk	ILK_MOUSE Integrin-linked protein kinase	10	5.57032	5.27769	5.40039	5.21936	5.2105	5.55307	5.35132	5.03184	5.01878	5.77368	5.83465	5.50585	6.07156	5.78744	6.03795	5.66013	5.87397	5.82149
sp|O55229|CHKB_MOUSE	Chkb	CHKB_MOUSE Choline/ethanolamine kinase	4	5.73849	5.0377	5.73778	5.47698	5.23421	4.81932	5.30101	4.81768	5.55729	5.51069	6.58055	5.30787	6.01737	5.13924	5.86102	5.52576	6.36108	5.97596
sp|O55234|PSB5_MOUSE	Psmb5	PSB5_MOUSE Proteasome subunit beta type-5	15	5.52914	5.86205	5.90496	6.11091	5.36838	5.16029	5.7956	5.86274	5.78264	5.74761	5.38588	5.54641	5.42332	5.23178	4.81391	5.39462	5.47056	5.6092
sp|O55242|SGMR1_MOUSE	Sigmar1	SGMR1_MOUSE Sigma non-opioid intracellular receptor 1	1	5.13916	5.73093	5.4098	5.4014	5.22196	5.88462	5.45588	5.94589	6.30661	5.50208	5.82917	5.60113	6.25086	4.81008	6.24468	5.36903	4.71922	5.17749
sp|O70139|IPKG_MOUSE	Pkig	IPKG_MOUSE cAMP-dependent protein kinase inhibitor gamma	2	5.81893	5.51146	5.65096	4.65155	4.86064	5.20844	5.41241	4.94142	5.43163	5.69113	6.35986	5.32071	5.7277	5.0758	6.11013	6.22596	5.96241	6.03886
sp|O70146|TESK1_MOUSE	Tesk1	TESK1_MOUSE Dual specificity testis-specific protein kinase 1	3	6.60537	6.66913	7.13174	6.42561	5.56368	7.21601	6.2781	6.61443	7.10511	4.39498	4.97783	4.36809	3.96414	4.28324	3.15696	4.62297	5.2293	5.39332
sp|O70152|DPM1_MOUSE	Dpm1	DPM1_MOUSE Dolichol-phosphate mannosyltransferase subunit 1	6	5.93325	5.65471	5.15922	5.6944	5.75075	5.33836	5.66865	5.80345	5.56599	5.41442	5.63591	5.07817	6.13686	5.53895	5.63008	5.47467	5.24491	5.27724
sp|O70161|PI51C_MOUSE	Pip5k1c	PI51C_MOUSE Phosphatidylinositol 4-phosphate 5-kinase type-1 gamma	9	4.43234	4.52064	4.38617	4.43644	4.65832	4.34764	4.78139	4.61573	4.39723	6.85276	4.90909	6.55532	6.81684	7.18285	6.93647	6.76848	6.60045	6.80182
sp|O70166|STMN3_MOUSE	Stmn3	STMN3_MOUSE Stathmin-3	3	7.25498	5.75208	7.04762	6.4724	6.74024	6.29344	6.84446	6.53259	7.23885	4.31069	4.50307	4.04525	5.20506	3.74673	5.00954	4.26861	4.50585	4.22855
sp|O70172|PI42A_MOUSE	Pip4k2a	PI42A_MOUSE Phosphatidylinositol 5-phosphate 4-kinase type-2 alpha	11	4.99892	5.15147	5.44706	4.94479	5.29323	5.21634	5.45722	5.06212	4.96112	5.75084	6.40454	5.48812	5.93816	5.86452	5.81817	5.68037	6.3155	6.20751
sp|O70174|ACHA4_MOUSE	Chrna4	ACHA4_MOUSE Neuronal acetylcholine receptor subunit alpha-4	2	6.16582	5.9104	6.46713	7.57119	5.84172	6.0984	5.64875	6.03321	7.44998	4.14206	4.4909	6.08532	4.69528	4.84596	4.26723	4.5949	4.31613	5.3756
sp|O70194|EIF3D_MOUSE	Eif3d	EIF3D_MOUSE Eukaryotic translation initiation factor 3 subunit D	17	5.74553	6.18157	6.17847	5.43959	6.25593	6.32986	6.00233	5.72014	5.93558	5.31553	5.24488	5.17973	5.09122	5.50164	5.09717	5.04135	4.90496	4.83451
sp|O70209|PDLI3_MOUSE	Pdlim3	PDLI3_MOUSE PDZ and LIM domain protein 3	1	2.0584	1.58586	3.19934	2.38129	2.21294	2.93999	2.03335	2.09662	2.22229	8.49683	3.63075	10.1867	8.10478	7.21919	12.7229	9.46857	8.24169	11.1984
sp|O70250|PGAM2_MOUSE	Pgam2	PGAM2_MOUSE Phosphoglycerate mutase 2	8	4.27014	4.50851	4.28593	4.57772	4.41737	4.45134	4.36037	4.82357	4.3391	6.76651	7.27127	6.67335	6.62506	7.1575	6.24012	6.67465	6.20893	6.34855
sp|O70251|EF1B_MOUSE	Eef1b	EF1B_MOUSE Elongation factor 1-beta	8	5.88385	5.92176	6.74462	5.2588	6.09226	6.08682	6.34652	5.23163	4.91155	4.95031	4.71279	5.04301	5.79645	5.58785	5.35325	5.24821	5.20228	5.62804
sp|O70252|HMOX2_MOUSE	Hmox2	HMOX2_MOUSE Heme oxygenase 2	7	5.7544	5.6523	5.51481	5.79903	5.61983	5.68571	5.39255	5.92635	5.81432	5.68668	5.54567	5.25366	5.37415	5.63013	5.4469	5.42919	5.19366	5.28066
sp|O70258|SGCE_MOUSE	Sgce	SGCE_MOUSE Epsilon-sarcoglycan	2	5.17149	5.18411	5.81371	5.12794	5.76389	5.37374	5.80948	5.37852	4.4923	5.96178	4.3287	5.23194	6.49275	5.72109	6.19959	5.86813	5.60791	6.47292
sp|O70274|TP4A2_MOUSE	Ptp4a2	TP4A2_MOUSE Protein tyrosine phosphatase type IVA 2	4	5.88569	4.9971	5.81672	5.3222	5.08842	6.05112	5.3266	4.76375	5.88418	5.87836	4.58056	5.90463	6.20957	4.85088	6.19205	5.88687	5.32878	6.03252
sp|O70281|TPST1_MOUSE	Tpst1	TPST1_MOUSE Protein-tyrosine sulfotransferase 1	2	6.69457	7.18598	7.65909	8.10663	5.64868	6.72061	6.10249	6.40204	6.54958	3.81814	5.26434	3.6179	4.72989	5.11478	4.30374	4.17968	3.76322	4.13867
sp|O70293-2|GRK6_MOUSE	Grk6	GRK6_MOUSE Isoform GRK6B of G protein-coupled receptor kinase 6	8	5.38672	5.72971	5.94445	5.87242	5.66944	5.19405	5.83563	5.95963	5.85088	5.91492	4.91114	5.71571	5.361	4.94144	5.28234	5.65491	5.47384	5.30175
sp|O70305|ATX2_MOUSE	Atxn2	ATX2_MOUSE Ataxin-2	11	5.73068	5.49433	5.71454	5.88038	5.65538	5.49984	5.57735	5.86697	5.42331	5.19941	5.63105	5.09291	5.96544	6.35229	5.49075	5.04813	5.45725	4.92
sp|O70309|ITB5_MOUSE	Itgb5	ITB5_MOUSE Integrin beta-5	5	5.82983	4.97123	6.2721	5.98459	5.16085	6.2135	5.80048	5.20274	6.20479	5.3661	5.6065	5.38938	6.01541	4.60199	5.41863	5.46953	5.05713	5.43525
sp|O70310|NMT1_MOUSE	Nmt1	NMT1_MOUSE Glycylpeptide N-tetradecanoyltransferase 1	14	5.51733	5.14432	5.2221	5.25522	5.94227	5.58321	5.30713	5.40282	4.99877	5.30894	5.877	5.10133	6.06683	6.73485	5.99289	5.36595	5.85173	5.32733
sp|O70311|NMT2_MOUSE	Nmt2	NMT2_MOUSE Glycylpeptide N-tetradecanoyltransferase 2	6	5.70813	6.17998	5.28874	6.09061	5.7904	5.58087	5.74553	6.13305	5.53806	5.35992	4.61612	5.6116	5.93237	5.92692	4.90222	5.16606	5.39598	5.03341
sp|O70318|E41L2_MOUSE	Epb41l2	E41L2_MOUSE Band 4.1-like protein 2	20	4.6602	4.6922	4.95911	4.45417	4.69852	4.84593	4.9457	4.42802	4.54859	6.33429	6.7374	6.39135	6.12923	6.16435	6.63431	6.40952	6.19121	6.77591
sp|O70324|MOT8_MOUSE	Slc16a2	MOT8_MOUSE Monocarboxylate transporter 8	2	5.74241	5.79517	5.19259	5.92776	5.60812	6.2185	5.94026	5.92184	5.88016	5.74634	6.00463	5.01149	4.07407	5.1692	4.9968	5.38909	5.62849	5.75307
sp|O70325|GPX41_MOUSE	Gpx4	GPX41_MOUSE Phospholipid hydroperoxide glutathione peroxidase, mitochondrial	9	5.61088	5.32792	5.71223	5.65622	5.37555	5.33605	5.47637	5.648	5.53476	5.83435	4.6039	5.74734	5.78706	5.44353	5.93283	5.82087	5.26579	5.88635
sp|O70340|NPTX2_MOUSE	Nptx2	NPTX2_MOUSE Neuronal pentraxin-2	2	2.39235	2.6079	2.76701	1.9299	1.9583	2.32114	2.14104	2.14346	2.41775	9.61249	12.0497	9.34722	7.22515	5.44	5.91451	10.152	10.2606	9.31947
sp|O70378|EMC8_MOUSE	Emc8	EMC8_MOUSE ER membrane protein complex subunit 8	8	6.24566	6.04459	6.06781	6.42016	6.1105	5.81481	6.09034	6.28453	6.40549	5.15411	3.11998	5.21255	5.21018	4.89104	5.83909	5.20243	4.75715	5.12956
sp|O70400|PDLI1_MOUSE	Pdlim1	PDLI1_MOUSE PDZ and LIM domain protein 1	1	5.53528	5.63659	6.39025	4.13796	5.0687	5.00392	4.76582	5.30803	4.87567	5.68992	3.89831	6.46575	6.51397	7.08551	6.76778	6.73026	5.20464	4.92165
sp|O70401|TSN6_MOUSE	Tspan6	TSN6_MOUSE Tetraspanin-6	7	5.98885	6.77099	7.12241	7.00537	6.14614	6.7144	6.67585	6.82483	8.21981	4.35731	5.29628	4.93592	3.74356	3.59957	4.16615	4.06217	4.20185	4.16854
sp|O70405|ULK1_MOUSE	Ulk1	ULK1_MOUSE Serine/threonine-protein kinase ULK1	4	6.10971	5.53344	5.43512	5.89737	5.89213	5.58155	5.50092	5.70013	5.7952	5.1075	5.72021	5.15724	5.3921	5.55936	5.26451	5.32533	5.49215	5.53604
sp|O70422|TF2H4_MOUSE	Gtf2h4	TF2H4_MOUSE General transcription factor IIH subunit 4	3	5.86691	6.91058	7.37815	5.58327	6.84571	6.99503	6.92015	5.67238	5.27108	4.47751	5.11488	4.55774	4.36023	5.27314	4.40203	4.50096	4.78768	5.08256
sp|O70433|FHL2_MOUSE	Fhl2	FHL2_MOUSE Four and a half LIM domains protein 2	2	3.95755	3.51394	3.86132	4.04632	4.04803	5.04177	3.08216	2.26854	3.88754	6.38332	1.34358	8.36072	7.89811	8.46476	8.99475	8.05052	7.49948	9.2976
sp|O70435|PSA3_MOUSE	Psma3	PSA3_MOUSE Proteasome subunit alpha type-3	11	5.734	6.28624	5.71838	6.03657	5.61782	5.33446	5.69132	5.95375	5.70977	5.52094	6.30915	5.45983	5.15555	5.22307	4.90077	5.08624	5.24748	5.01467
sp|O70439|STX7_MOUSE	Stx7	STX7_MOUSE Syntaxin-7	5	6.01098	5.92719	6.17853	6.39996	5.6077	6.02507	6.08087	5.86274	6.33901	5.14639	6.00055	5.21734	4.70781	4.40898	4.8844	5.05071	5.01286	5.13891
sp|O70443|GNAZ_MOUSE	Gnaz	GNAZ_MOUSE Guanine nucleotide-binding protein G(z) subunit alpha	17	4.82711	4.91052	4.9503	4.97278	4.89918	4.65048	4.89144	5.02384	4.87274	6.67972	5.17541	6.76018	6.3267	5.40446	6.61574	6.56421	5.98864	6.48656
sp|O70451|MOT2_MOUSE	Slc16a7	MOT2_MOUSE Monocarboxylate transporter 2	5	5.26446	5.31957	5.53699	5.31484	4.98892	5.39953	4.78083	4.77853	5.51506	5.99041	7.33657	6.3697	5.17112	4.40669	5.68387	6.16117	6.46248	5.51927
sp|O70472|TM131_MOUSE	Tmem131	TM131_MOUSE Transmembrane protein 131	6	6.23853	5.66288	5.98882	6.61017	5.57408	5.51116	5.7245	5.82455	6.0972	5.14282	5.4501	4.91491	5.6356	4.91133	5.15808	5.12531	4.94224	5.48772
sp|O70475|UGDH_MOUSE	Ugdh	UGDH_MOUSE UDP-glucose 6-dehydrogenase	1	6.38211	5.27315	5.58586	6.32782	4.93415	5.94893	5.36707	5.56373	6.00081	4.99248	5.63211	5.22116	5.16899	4.99556	6.05016	5.76339	5.26432	5.52819
sp|O70480|VAMP4_MOUSE	Vamp4	VAMP4_MOUSE Vesicle-associated membrane protein 4	4	5.8746	5.27979	5.22902	5.32326	5.39765	5.16798	5.65106	5.5908	5.58995	5.25574	5.96782	4.77896	6.33767	6.32788	6.37974	5.29359	5.41769	5.13679
sp|O70481|UBR1_MOUSE	Ubr1	UBR1_MOUSE E3 ubiquitin-protein ligase UBR1	8	5.40992	5.801	5.63231	5.6936	5.75842	5.47735	6.12511	5.73554	5.92276	5.34128	4.93664	5.70921	5.08171	5.32452	5.43313	5.54691	5.60927	5.46131
sp|O70492|SNX3_MOUSE	Snx3	SNX3_MOUSE Sorting nexin-3	4	5.55245	5.30493	5.5754	5.23728	5.82304	5.78497	5.40239	5.63396	5.08131	5.66128	5.81576	5.08356	6.06733	5.9736	5.46759	5.72446	5.57459	5.23609
sp|O70493|SNX12_MOUSE	Snx12	SNX12_MOUSE Sorting nexin-12	4	5.52585	5.3993	5.98549	5.35345	5.5628	5.74289	5.39069	5.48162	5.35954	5.59175	6.16069	5.61367	5.26644	4.99969	5.55625	5.4477	5.6837	5.87847
sp|O70496|CLCN7_MOUSE	Clcn7	CLCN7_MOUSE H(+)/Cl(-) exchange transporter 7	5	5.30646	5.81176	5.35996	5.93589	5.10715	5.14594	5.92495	5.52184	5.05939	5.75644	6.25927	5.84025	5.4812	5.16754	5.51371	5.58503	5.45273	5.7705
sp|O70497|FCN2_MOUSE	Fcn2	FCN2_MOUSE Ficolin-2	2	5.02469	4.84392	5.12415	4.83591	5.18184	4.52481	4.85717	4.55689	4.46068	5.75968	6.77473	6.44051	6.2994	5.10611	6.7031	6.8856	6.2222	6.39861
sp|O70503|DHB12_MOUSE	Hsd17b12	DHB12_MOUSE Estradiol 17-beta-dehydrogenase 12	13	4.97719	5.46548	4.90631	5.70697	4.89962	5.08204	5.18306	5.32216	5.42172	6.45148	5.58798	6.16546	6.31318	5.4594	6.23417	5.8124	5.1364	5.87498
sp|O70551|SRPK1_MOUSE	Srpk1	SRPK1_MOUSE SRSF protein kinase 1	3	5.60432	6.01751	6.38145	5.58112	6.02145	6.23125	5.96352	5.23926	5.46946	5.28469	5.3596	5.2738	4.99945	5.60226	5.05504	5.33795	5.08499	5.49288
sp|O70566|DIAP2_MOUSE	Diaph2	DIAP2_MOUSE Protein diaphanous homolog 2	6	3.88416	3.85707	3.91766	4.67465	3.81456	4.14776	3.94609	4.05813	4.12118	7.26854	7.67862	6.58686	7.28709	7.07068	6.95533	6.92085	6.58032	7.23046
sp|O70572|NSMA_MOUSE	Smpd2	NSMA_MOUSE Sphingomyelin phosphodiesterase 2	6	6.23679	5.28067	6.14161	6.17207	5.41976	5.61727	5.69908	5.6155	6.27284	5.3899	3.94629	5.41766	5.83392	5.02874	5.96785	5.72355	4.74932	5.48716
sp|O70579|PM34_MOUSE	Slc25a17	PM34_MOUSE Peroxisomal membrane protein PMP34	3	7.6806	6.07235	7.19449	6.94139	6.52097	6.05122	6.42597	6.61604	6.81496	4.08185	4.58599	4.01566	4.14767	4.73855	4.566	4.35999	4.89514	4.29115
sp|O70589|CSKP_MOUSE	Cask	CSKP_MOUSE Peripheral plasma membrane protein CASK	20	5.31464	5.45883	5.27113	5.26919	5.43128	5.06221	5.29912	5.53331	5.25555	5.61553	6.20988	5.82511	5.71135	5.85988	5.72039	5.45459	6.09873	5.60926
sp|O70591|PFD2_MOUSE	Pfdn2	PFD2_MOUSE Prefoldin subunit 2	2	6.33176	6.10513	6.06227	6.3769	6.39511	5.63816	6.14464	6.54984	5.88804	4.85424	5.40284	4.78889	5.25602	4.84779	4.61774	4.80951	4.96471	4.9664
sp|O70622|RTN2_MOUSE	Rtn2	RTN2_MOUSE Reticulon-2	1	6.50198	6.71848	5.71453	6.32445	5.26806	4.90473	4.79692	6.21407	5.68316	6.13289	7.46498	4.85876	3.97906	4.60041	4.99824	4.60111	5.58861	5.64957
sp|O88196|TTC3_MOUSE	Ttc3	TTC3_MOUSE E3 ubiquitin-protein ligase TTC3	17	6.71017	6.29481	6.84803	6.60676	6.47216	6.30291	6.71042	6.68123	6.28574	4.55105	3.69056	4.3345	5.02703	4.57842	5.14504	4.52158	4.40735	4.83223
sp|O88271|CFDP1_MOUSE	Cfdp1	CFDP1_MOUSE Craniofacial development protein 1	1	5.8151	5.6929	5.92095	7.57325	5.30228	4.35072	6.51257	6.98756	4.92341	5.1179	7.16659	4.16316	4.61114	7.62593	4.39923	5.15299	5.11055	3.57376
sp|O88286-3|WIZ_MOUSE	Wiz	WIZ_MOUSE Isoform 2 of Protein Wiz	9	7.03903	7.40892	6.99537	7.31497	6.98727	6.86036	7.4685	6.7579	7.10269	4.0365	4.48367	3.98421	3.69591	4.11883	3.89259	3.79482	3.89186	4.16659
sp|O88291|ZN326_MOUSE	Znf326	ZN326_MOUSE DBIRD complex subunit ZNF326	11	5.15622	7.05218	6.55314	6.2057	6.67669	6.34631	7.46803	5.97622	7.24127	5.12096	2.23958	5.29428	4.56259	5.43186	5.14639	4.61786	3.80919	5.10153
sp|O88307|SORL_MOUSE	Sorl1	SORL_MOUSE Sortilin-related receptor	13	5.30479	4.89115	4.81637	5.21022	4.8248	4.73902	5.1546	4.97166	4.61863	6.09459	5.69933	5.78028	7.14531	5.90173	7.02687	6.07192	5.53674	6.21198
sp|O88319|NTR1_MOUSE	Ntsr1	NTR1_MOUSE Neurotensin receptor type 1	1	6.8397	7.45108	7.23467	7.81207	7.15158	6.90989	6.93884	7.36961	6.79655	3.91492	5.28849	4.6531	2.76333	3.6816	3.42215	4.0022	4.0255	3.74474
sp|O88327|CTNL1_MOUSE	Ctnnal1	CTNL1_MOUSE Alpha-catulin	1	5.44007	7.55121	6.12025	5.59021	5.02579	4.35411	9.02356	5.71887	5.67601	6.35467	3.37008	5.27549	5.01451	3.70965	5.39759	5.77481	5.71767	4.88545
sp|O88342|WDR1_MOUSE	Wdr1	WDR1_MOUSE WD repeat-containing protein 1	24	5.13357	4.70447	4.847	4.66712	5.10285	6.43464	5.07095	5.17679	5.78941	5.67035	5.15263	5.25275	6.33055	6.00883	5.68448	6.57456	6.26942	6.12962
sp|O88351|IKKB_MOUSE	Ikbkb	IKKB_MOUSE Inhibitor of nuclear factor kappa-B kinase subunit beta	7	5.61237	5.22405	5.70666	6.33203	4.7742	5.65559	5.5323	5.78568	5.57891	6.07551	5.88333	6.13934	5.06952	5.09556	5.30168	5.60586	4.91643	5.71101
sp|O88396|GRPE2_MOUSE	Grpel2	GRPE2_MOUSE GrpE protein homolog 2, mitochondrial	6	5.57033	6.03094	6.13939	6.20476	5.48062	5.90467	6.78052	5.84232	6.80892	5.31967	3.3382	4.85775	4.97889	5.29925	5.96941	5.41708	4.86558	5.1917
sp|O88413|TULP3_MOUSE	Tulp3	TULP3_MOUSE Tubby-related protein 3	2	5.67944	5.91536	5.62163	5.22496	5.16936	5.73703	5.37055	5.78847	5.79658	4.93085	6.21872	6.02139	5.97303	5.52488	4.54804	5.56186	5.31422	5.60364
sp|O88441|MTX2_MOUSE	Mtx2	MTX2_MOUSE Metaxin-2	10	5.75317	5.39108	5.14241	5.56055	5.49494	5.53848	5.53299	5.77642	5.88502	5.54388	5.93974	5.48495	5.18367	5.2403	5.71369	5.7651	5.50107	5.55253
sp|O88444|ADCY1_MOUSE	Adcy1	ADCY1_MOUSE Adenylate cyclase type 1	11	4.93666	5.28023	5.07916	5.56263	5.07749	4.48138	4.99856	5.49806	4.97771	6.56625	4.8215	6.98283	5.96349	5.89013	5.99837	6.02967	6.01734	5.83855
sp|O88447|KLC1_MOUSE	Klc1	KLC1_MOUSE Kinesin light chain 1	26	6.32485	6.06168	6.00146	6.14138	6.15693	6.13072	6.02904	6.25206	6.46588	4.89385	5.45517	4.80599	4.99803	4.78012	4.70016	4.95754	5.01863	4.8265
sp|O88455|DHCR7_MOUSE	Dhcr7	DHCR7_MOUSE 7-dehydrocholesterol reductase	8	5.91174	5.38777	5.20575	5.87708	5.5663	4.74762	5.47361	5.63279	5.1448	5.85286	5.18244	5.59599	6.05272	5.76163	5.85141	5.51593	5.67303	5.56654
sp|O88456|CPNS1_MOUSE	Capns1	CPNS1_MOUSE Calpain small subunit 1	5	5.21645	5.34011	5.37319	5.69107	6.17266	4.94448	5.23974	5.3833	4.94548	5.66894	2.8954	6.43549	5.60421	6.84344	7.16481	5.1697	6.10925	5.80228
sp|O88485|DC1I1_MOUSE	Dync1i1	DC1I1_MOUSE Cytoplasmic dynein 1 intermediate chain 1	8	5.15414	5.63213	5.05706	5.36191	5.03226	5.23919	5.24824	5.78262	5.4051	6.10047	5.88429	5.66064	5.90656	6.08443	5.55974	5.69299	5.46686	5.73136
sp|O88507|CNTFR_MOUSE	Cntfr	CNTFR_MOUSE Ciliary neurotrophic factor receptor subunit alpha	7	5.19227	5.41949	5.4917	5.63874	5.25972	5.94222	5.01183	5.46927	6.30195	6.32171	5.92568	6.34242	5.3847	4.7253	5.84372	5.77222	4.68044	5.27663
sp|O88508|DNM3A_MOUSE	Dnmt3a	DNM3A_MOUSE DNA (cytosine-5)-methyltransferase 3A	25	5.42158	6.45686	5.92768	5.43905	6.49653	6.06498	6.09347	5.12729	6.10392	5.59692	5.16844	5.30304	4.55434	5.08858	4.96556	5.55261	5.16025	5.47889
sp|O88520|SHOC2_MOUSE	Shoc2	SHOC2_MOUSE Leucine-rich repeat protein SHOC-2	3	5.69911	6.34471	6.27316	6.44156	5.78697	5.80375	6.25163	5.80566	6.17036	5.51519	5.50366	5.65785	4.44518	4.35059	4.50711	5.14931	4.80572	5.48849
sp|O88522|NEMO_MOUSE	Ikbkg	NEMO_MOUSE NF-kappa-B essential modulator	3	4.91641	5.81583	5.49738	6.01517	5.43986	5.09354	5.5145	5.78756	5.62774	5.88469	6.90344	5.68741	5.49428	5.59812	4.9667	5.08495	5.27935	5.39309
sp|O88531|PPT1_MOUSE	Ppt1	PPT1_MOUSE Palmitoyl-protein thioesterase 1	5	4.35614	5.31343	5.35892	4.8183	5.43773	4.94574	5.97479	4.63065	4.29024	5.98044	7.03699	5.76866	5.11741	6.4748	6.27512	5.82232	6.07253	6.32579
sp|O88532|ZFR_MOUSE	Zfr	ZFR_MOUSE Zinc finger RNA-binding protein	25	5.65822	6.12704	6.19349	5.51383	6.20981	6.07798	6.12231	5.41693	5.794	5.12764	5.03537	5.21162	5.40326	5.36624	5.2668	5.26045	4.86017	5.35483
sp|O88543|CSN3_MOUSE	Cops3	CSN3_MOUSE COP9 signalosome complex subunit 3	10	5.3483	5.41075	4.86664	5.20984	7.12779	6.41465	5.40145	5.65761	5.46289	5.29262	3.78168	5.0319	5.59425	6.46667	6.83176	5.22412	5.87986	4.99724
sp|O88544|CSN4_MOUSE	Cops4	CSN4_MOUSE COP9 signalosome complex subunit 4	12	5.57101	5.41668	5.49364	5.74613	5.47223	5.22997	5.45106	5.65599	5.52546	5.48886	6.16267	5.42761	5.73851	5.44108	5.34243	5.45683	5.78319	5.59665
sp|O88545|CSN6_MOUSE	Cops6	CSN6_MOUSE COP9 signalosome complex subunit 6	6	5.41088	5.52196	5.28648	5.80066	5.55388	5.17176	5.6796	5.90765	5.51236	5.81265	4.18589	5.76204	5.99941	6.02158	5.65557	5.51813	5.48331	5.71619
sp|O88551|CLD1_MOUSE	Cldn1	CLD1_MOUSE Claudin-1	1	5.77192	5.18054	5.87408	5.54637	4.7407	5.2451	5.35511	5.38478	6.00483	5.73604	6.93661	5.01459	4.57714	4.83978	5.90055	5.96647	5.84132	6.08407
sp|O88561|S27A3_MOUSE	Slc27a3	S27A3_MOUSE Long-chain fatty acid transport protein 3	1	5.64795	5.94047	9.10578	8.50251	6.45504	7.06432	6.66743	8.0518	10.441	3.94722	2.411	3.96272	3.21469	4.48691	3.92096	2.87284	3.19761	4.10977
sp|O88566|AXIN2_MOUSE	Axin2	AXIN2_MOUSE Axin-2	1	5.93938	5.37635	6.60335	4.41038	5.0396	4.65858	6.03536	5.10231	3.3366	5.46195	6.92803	6.20168	5.06316	6.49832	5.00164	5.55115	4.07209	8.72006
sp|O88569|ROA2_MOUSE	Hnrnpa2b1	ROA2_MOUSE Heterogeneous nuclear ribonucleoproteins A2/B1	19	6.02767	7.07944	6.59075	5.49714	7.03778	6.24548	6.69654	5.44275	5.53208	4.9219	4.72563	4.84253	4.99126	5.19369	4.85543	5.12884	4.41743	4.77366
sp|O88587|COMT_MOUSE	Comt	COMT_MOUSE Catechol O-methyltransferase	7	5.91271	5.59048	5.55165	6.02311	5.869	5.19451	5.84045	6.02931	5.61867	5.77707	2.82262	5.68625	5.8127	5.7418	5.82717	5.6391	5.41829	5.64511
sp|O88597|BECN1_MOUSE	Becn1	BECN1_MOUSE Beclin-1	9	5.30066	5.25995	5.17751	5.45458	5.08859	4.9969	5.32847	5.48597	5.13295	5.81048	6.25	5.69243	5.73872	6.10925	5.65913	5.56202	5.84341	6.10898
sp|O88602|CCG2_MOUSE	Cacng2	CCG2_MOUSE Voltage-dependent calcium channel gamma-2 subunit	5	3.97474	4.04897	3.96607	4.16301	5.21866	4.80913	4.11232	3.98058	3.82539	6.75736	4.24557	7.20297	6.56977	6.74919	8.96102	6.48593	7.90042	7.0289
sp|O88622|PARG_MOUSE	Parg	PARG_MOUSE Poly(ADP-ribose) glycohydrolase	2	5.35784	7.29142	6.47917	7.63675	5.46691	5.92107	6.29793	6.95497	6.96266	4.98413	6.44322	5.42652	4.23151	4.65555	3.92442	4.06416	3.6974	4.20437
sp|O88623|UBP2_MOUSE	Usp2	UBP2_MOUSE Ubiquitin carboxyl-terminal hydrolase 2	1	3.50168	4.51523	4.27378	5.42625	4.72833	5.07017	4.56299	5.16963	5.46389	7.79398	6.25926	6.86075	5.88228	5.92017	6.09151	7.2301	5.22251	6.02748
sp|O88653|LTOR3_MOUSE	Lamtor3	LTOR3_MOUSE Ragulator complex protein LAMTOR3	2	5.94645	6.46714	6.01202	6.44362	5.89887	5.23537	5.86369	6.56018	6.14262	5.61514	5.76975	5.49577	4.60994	4.9981	4.97446	5.14865	4.4084	4.40982
sp|O88665|BRD7_MOUSE	Brd7	BRD7_MOUSE Bromodomain-containing protein 7	3	5.23172	7.04018	7.21643	5.04897	6.73338	7.37119	7.0367	5.43105	5.88053	5.06826	5.40225	5.10291	3.86912	4.40281	4.14807	5.18612	4.71516	5.11515
sp|O88685|PRS6A_MOUSE	Psmc3	PRS6A_MOUSE 26S protease regulatory subunit 6A	19	5.84347	5.99145	5.6303	6.16516	5.65665	5.49368	5.66716	6.11232	5.84037	5.55757	5.1277	5.35038	5.47952	5.62232	5.08055	5.25915	5.0573	5.06495
sp|O88689|PCDA4_MOUSE	Pcdha4	PCDA4_MOUSE Protocadherin alpha-4	6	5.37966	5.93239	6.06758	5.93727	5.12086	5.27256	5.36422	5.37347	5.63925	5.58814	5.89504	6.49665	4.9035	5.16253	5.33676	5.39563	5.48515	5.64935
sp|O88693|CEGT_MOUSE	Ugcg	CEGT_MOUSE Ceramide glucosyltransferase	2	6.30022	6.18317	5.52754	7.3369	5.8798	5.99149	6.453	5.96673	6.62607	5.31039	4.18677	4.52752	5.96319	6.1026	4.09874	3.90463	4.35317	5.28806
sp|O88696|CLPP_MOUSE	Clpp	CLPP_MOUSE ATP-dependent Clp protease proteolytic subunit, mitochondrial	7	6.21331	5.89304	6.11157	6.17288	6.13537	6.10033	6.02961	6.23667	6.64423	4.81505	5.5051	4.62227	4.65318	4.8911	5.04776	4.84663	5.17939	4.90252
sp|O88697|STK16_MOUSE	Stk16	STK16_MOUSE Serine/threonine-protein kinase 16	3	5.42828	5.77973	6.4405	5.959	5.39976	5.5117	5.3706	5.93128	5.65873	6.57593	5.05727	6.01122	5.19473	4.9901	6.02595	5.13992	4.42208	5.10321
sp|O88703|HCN2_MOUSE	Hcn2	HCN2_MOUSE Potassium/sodium hyperpolarization-activated cyclic nucleotide-gated channel 2	6	5.18102	5.19101	4.86414	5.18513	5.11295	4.53851	5.15039	5.30234	4.7799	6.07582	6.92168	6.11159	5.46418	6.13906	5.60075	6.05983	6.16428	6.15742
sp|O88704|HCN1_MOUSE	Hcn1	HCN1_MOUSE Potassium/sodium hyperpolarization-activated cyclic nucleotide-gated channel 1	12	4.06266	4.01366	4.29361	4.25218	3.94263	3.88017	4.11759	4.10695	4.3337	7.27071	8.00223	7.54952	6.57518	6.15794	6.98603	6.88476	6.64191	6.92859
sp|O88705|HCN3_MOUSE	Hcn3	HCN3_MOUSE Potassium/sodium hyperpolarization-activated cyclic nucleotide-gated channel 3	7	6.32378	6.17534	6.05928	6.62962	6.31556	5.48033	6.67319	6.42872	6.25005	4.48288	5.87273	4.8123	4.68511	5.02345	4.33307	4.55477	5.11201	4.78782
sp|O88712|CTBP1_MOUSE	Ctbp1	CTBP1_MOUSE C-terminal-binding protein 1	7	4.78686	5.16396	5.08483	4.74404	5.0073	5.13367	5.03493	4.91194	4.83588	5.97618	7.04632	6.43238	5.75215	5.80305	5.76131	5.9414	6.25535	6.32845
sp|O88735-2|MAP7_MOUSE	Map7	MAP7_MOUSE Isoform 2 of Ensconsin	4	2.70786	2.86225	3.66739	2.80649	3.16002	3.55239	2.84807	3.28236	3.11875	7.9702	5.70306	8.51577	7.27968	8.00107	8.63974	8.18702	8.96987	8.728
sp|O88736|DHB7_MOUSE	Hsd17b7	DHB7_MOUSE 3-keto-steroid reductase	5	5.16325	5.38459	4.95236	5.66272	5.02885	4.65256	5.65007	5.50193	5.13988	6.20499	6.67462	5.65024	5.882	5.81941	5.88888	5.79994	5.50897	5.43473
sp|O88737|BSN_MOUSE	Bsn	BSN_MOUSE Protein bassoon	27	3.21058	3.24791	3.51701	3.19296	3.25271	3.43407	3.17866	3.23861	3.42016	7.73785	8.12154	8.14856	7.44025	7.14097	7.92013	7.65753	7.88205	8.25844
sp|O88738|BIRC6_MOUSE	Birc6	BIRC6_MOUSE Baculoviral IAP repeat-containing protein 6	24	5.69489	5.7069	5.47019	5.81786	5.30291	5.48529	5.49945	5.60511	5.46867	5.85386	5.76692	5.63724	5.56299	5.41296	5.46735	5.56791	5.13736	5.54214
sp|O88741|GDAP1_MOUSE	Gdap1	GDAP1_MOUSE Ganglioside-induced differentiation-associated protein 1	9	5.61111	5.16837	5.25928	5.54184	5.32455	5.72965	5.52587	5.59987	6.2763	5.59561	6.17059	5.55519	5.24857	4.88113	5.71935	5.76875	5.39011	5.63384
sp|O88746|TOM1_MOUSE	Tom1	TOM1_MOUSE Target of Myb protein 1	4	5.30453	5.07575	5.08838	4.9526	5.25604	5.11605	4.95816	5.07725	4.70412	5.49196	6.09792	5.81758	5.97853	6.56709	5.61643	6.45627	6.58098	5.86036
sp|O88809|DCX_MOUSE	Dcx	DCX_MOUSE Neuronal migration protein doublecortin	17	7.93595	7.53941	7.66627	7.51381	7.79912	7.99397	7.67492	7.84466	8.46119	3.24929	3.76257	3.11094	3.17297	3.18475	3.01234	3.25656	3.5866	3.23468
sp|O88811|STAM2_MOUSE	Stam2	STAM2_MOUSE Signal transducing adapter molecule 2	12	5.8663	5.72388	5.95039	6.07299	5.71056	5.59929	5.93181	5.94349	5.79364	5.06991	5.7782	5.05752	5.21442	5.29446	4.85934	5.21177	5.60898	5.31304
sp|O88819|FUT9_MOUSE	Fut9	FUT9_MOUSE Alpha-(1,3)-fucosyltransferase 9	2	4.94062	5.85523	5.45642	5.66312	4.36762	4.86688	6.0481	5.58461	5.46266	5.78358	5.88058	5.44875	5.86029	7.07286	6.22489	5.27672	4.84301	5.36404
sp|O88822|SC5D_MOUSE	Sc5d	SC5D_MOUSE Lathosterol oxidase	1	5.7521	5.09644	5.93607	4.87118	5.83916	5.44673	5.94987	5.72855	6.39889	5.81582	4.98006	5.0535	6.41095	5.49891	5.92431	5.87348	4.71784	4.70612
sp|O88829|SIAT9_MOUSE	St3gal5	SIAT9_MOUSE Lactosylceramide alpha-2,3-sialyltransferase	2	5.53905	5.35474	5.29032	5.87323	4.95608	4.84284	5.37462	5.09792	5.20801	5.50339	6.83631	5.21769	5.37575	6.39495	6.46615	5.39261	5.61393	5.66242
sp|O88834|SHD_MOUSE	Shd	SHD_MOUSE SH2 domain-containing adapter protein D	4	6.2542	6.70244	6.13612	7.18992	6.09185	6.46796	6.13787	6.5379	7.25309	4.0838	3.09833	4.81801	4.9574	4.68766	4.89783	4.52547	5.05233	5.10784
sp|O88839|ADA15_MOUSE	Adam15	ADA15_MOUSE Disintegrin and metalloproteinase domain-containing protein 15	2	6.22873	6.30743	4.21283	4.02707	5.29143	3.8517	5.68314	5.11808	4.79814	6.07773	6.93419	6.8739	5.27282	5.423	6.53468	5.9058	6.03283	5.4265
sp|O88842|FGD3_MOUSE	Fgd3	FGD3_MOUSE FYVE, RhoGEF and PH domain-containing protein 3	2	8.54093	8.53562	7.99667	8.25737	8.06711	7.83535	7.8723	8.94556	8.13217	2.67176	2.66386	2.73133	2.75564	2.99632	3.0126	3.03236	3.08846	2.86458
sp|O88844|IDHC_MOUSE	Idh1	IDHC_MOUSE Isocitrate dehydrogenase [NADP] cytoplasmic	23	6.32614	5.7214	5.59525	5.69236	5.86855	6.27855	5.94705	6.26214	6.28248	5.01951	4.59879	4.64703	5.94526	5.31406	5.13183	5.27066	5.20791	4.89105
sp|O88845|AKA10_MOUSE	Akap10	AKA10_MOUSE A-kinase anchor protein 10, mitochondrial	10	4.94793	5.04239	5.22005	5.20025	4.83785	4.67898	5.25577	5.21694	5.09654	5.94531	6.97227	6.14638	5.6926	5.53164	5.85641	5.83691	6.20139	6.32039
sp|O88848|ARL6_MOUSE	Arl6	ARL6_MOUSE ADP-ribosylation factor-like protein 6	6	6.08168	6.47123	5.94659	6.34425	6.22054	5.37175	5.72382	6.71676	6.02221	4.76769	5.30077	5.09689	4.88964	5.12437	4.86427	4.87089	4.99653	5.19013
sp|O88851|RBBP9_MOUSE	Rbbp9	RBBP9_MOUSE Putative hydrolase RBBP9	3	5.12786	4.90698	5.24163	5.49779	5.04005	5.6277	4.69363	5.09875	4.76979	5.4541	6.25161	6.30768	5.90389	5.92579	6.25436	5.1739	5.56617	7.15833
sp|O88856|TPST2_MOUSE	Tpst2	TPST2_MOUSE Protein-tyrosine sulfotransferase 2	2	6.78285	4.84873	6.72396	6.82849	5.38009	5.63277	6.07221	4.96072	6.14251	5.05761	4.95141	4.5759	5.75178	5.23078	5.89189	5.0151	5.15194	5.00126
sp|O88874|CCNK_MOUSE	Ccnk	CCNK_MOUSE Cyclin-K	2	6.32776	6.97174	7.31107	5.75775	7.05185	7.29068	6.40507	4.6339	4.67687	4.73285	5.40423	4.34079	5.03697	5.23122	5.19044	4.51091	4.75035	4.37553
sp|O88878|ZFAN5_MOUSE	Zfand5	ZFAN5_MOUSE AN1-type zinc finger protein 5	1	7.07881	6.12774	6.33966	6.23866	6.93229	6.41658	6.69295	6.19337	6.96797	4.18811	1.86839	5.01818	5.00753	4.70339	4.82791	4.81411	5.17992	5.40443
sp|O88879|APAF_MOUSE	Apaf1	APAF_MOUSE Apoptotic protease-activating factor 1	1	9.26427	7.43088	7.96776	5.98101	8.25229	6.27338	8.55701	6.74235	7.20941	3.55	3.39029	1.99064	4.00761	3.46324	2.8116	4.56818	4.60609	3.93399
sp|O88895|HDAC3_MOUSE	Hdac3	HDAC3_MOUSE Histone deacetylase 3	3	5.27264	5.55864	5.51689	5.72749	6.56403	6.22141	5.54095	5.37993	4.98762	4.95054	3.77346	5.51283	5.91124	7.08318	5.78233	4.93129	5.83778	5.44773
sp|O88907|PIAS1_MOUSE	Pias1	PIAS1_MOUSE E3 SUMO-protein ligase PIAS1	2	4.94157	5.96246	5.52564	5.7536	5.41895	5.67331	5.23727	5.61101	4.98106	5.78191	6.0309	4.87096	5.23368	5.97062	6.09073	5.1695	5.5395	6.20733
sp|O88935|SYN1_MOUSE	Syn1	SYN1_MOUSE Synapsin-1	30	3.95995	4.20556	4.15333	4.28483	3.91337	3.98186	3.91272	4.18621	4.16564	7.14354	8.21098	7.46734	6.59141	6.69232	6.77625	6.77979	6.73436	6.84055
sp|O88939|ZBT7A_MOUSE	Zbtb7a	ZBT7A_MOUSE Zinc finger and BTB domain-containing protein 7A	1	3.26025	3.35946	3.69076	2.79224	2.95435	4.27753	4.39468	3.04492	3.22601	8.49857	8.66026	7.78329	6.4166	6.55463	7.20453	8.88647	6.33301	8.66242
sp|O88951|LIN7B_MOUSE	Lin7b	LIN7B_MOUSE Protein lin-7 homolog B	5	4.12422	4.29095	4.1663	4.34681	3.95446	4.13236	4.39794	4.2913	4.19911	6.88262	7.50245	6.75483	6.55648	6.81156	7.01776	6.62209	6.82275	7.12602
sp|O88952|LIN7C_MOUSE	Lin7c	LIN7C_MOUSE Protein lin-7 homolog C	8	4.86372	5.35871	4.94966	5.30128	5.85079	5.47629	5.46207	5.69318	5.57997	5.60886	5.72175	5.87085	5.51191	6.08239	5.9069	5.25701	5.52115	5.9835
sp|O88958|GNPI1_MOUSE	Gnpda1	GNPI1_MOUSE Glucosamine-6-phosphate isomerase 1	7	4.91088	5.16292	5.12936	5.17397	4.87178	4.84137	4.64894	5.20392	4.88995	5.90768	6.82677	5.91731	5.88762	6.53649	5.62844	6.05265	6.45716	5.95279
sp|O88967|YMEL1_MOUSE	Yme1l1	YMEL1_MOUSE ATP-dependent zinc metalloprotease YME1L1	16	6.37439	6.18832	5.87533	6.45001	5.89065	5.79323	6.09505	6.28289	6.53887	5.19721	5.32592	5.04484	4.80606	4.51994	5.0044	4.98892	4.74947	4.87449
sp|O88974|SETB1_MOUSE	Setdb1	SETB1_MOUSE Histone-lysine N-methyltransferase SETDB1	4	5.94235	6.23148	6.2704	6.1678	7.48268	7.70515	6.86865	6.04859	5.7868	4.44555	2.00444	4.78581	4.58326	5.35366	5.29536	4.68981	5.33071	5.00752
sp|O88983|STX8_MOUSE	Stx8	STX8_MOUSE Syntaxin-8	2	4.67645	5.64322	6.2619	6.03074	6.9176	6.28141	6.00494	6.47845	6.67404	5.60125	4.8438	6.18476	4.11664	4.02992	5.05185	5.18054	5.18777	4.83473
sp|O88986|KBL_MOUSE	Gcat	KBL_MOUSE 2-amino-3-ketobutyrate coenzyme A ligase, mitochondrial	9	5.36961	5.80808	5.05528	5.97575	7.07575	6.15092	5.82549	5.94426	5.45407	5.51992	2.90588	5.45526	4.82835	6.6315	6.18179	4.81413	5.75637	5.24759
sp|O88998|NOE1_MOUSE	Olfm1	NOE1_MOUSE Noelin	6	4.81158	4.46338	4.30854	4.358	4.09543	4.54851	4.3065	4.63725	4.30956	6.85495	6.65757	6.64533	6.47077	6.39943	6.93638	6.94539	6.61684	6.63459
sp|O89001|CBPD_MOUSE	Cpd	CBPD_MOUSE Carboxypeptidase D	18	5.88722	5.69806	5.62082	5.69299	5.92417	5.49269	5.91845	5.57998	5.23915	5.10253	5.56561	4.83962	6.04364	5.83058	6.1198	5.24985	5.11822	5.07662
sp|O89013|OBRG_MOUSE	Leprot	OBRG_MOUSE Leptin receptor gene-related protein	1	6.27423	6.49543	7.52234	6.20554	6.58557	6.29003	5.9943	6.60984	6.75188	4.29108	5.58186	5.78919	3.40424	3.57045	4.51602	4.21956	5.7919	4.10653
sp|O89016|ABCD4_MOUSE	Abcd4	ABCD4_MOUSE ATP-binding cassette sub-family D member 4	1	5.48909	5.81296	6.02157	5.49838	4.75938	5.61996	5.08548	5.19339	5.40953	5.62834	5.88862	5.37134	6.01253	5.77667	6.09031	5.47489	5.41628	5.45128
sp|O89017|LGMN_MOUSE	Lgmn	LGMN_MOUSE Legumain	3	3.42637	5.78279	5.62797	3.71273	5.7341	5.67086	6.17444	3.45698	3.37156	6.01392	7.12343	6.19028	5.52784	6.46749	5.75879	6.41086	6.8157	6.73389
sp|O89023|TPP1_MOUSE	Tpp1	TPP1_MOUSE Tripeptidyl-peptidase 1	2	3.92154	4.58037	4.59935	4.38009	4.40485	4.6002	4.23936	4.10816	4.17065	7.1914	7.19464	7.01326	6.02915	7.33739	6.30008	6.23251	6.52026	7.17672
sp|O89026|ROBO1_MOUSE	Robo1	ROBO1_MOUSE Roundabout homolog 1	15	6.76726	6.54546	6.68537	7.09688	6.40614	6.45697	7.13102	6.69362	6.59851	4.3447	4.8216	4.40357	4.28058	3.99352	4.21067	4.48351	4.43737	4.64325
sp|O89032|SPD2A_MOUSE	Sh3pxd2a	SPD2A_MOUSE SH3 and PX domain-containing protein 2A	5	4.10397	3.92399	4.12684	3.98667	3.92454	3.80433	4.0928	3.88506	3.8351	6.97869	7.18658	7.26261	6.3616	7.46746	7.33874	7.15007	6.70542	7.86555
sp|O89050|MKLN1_MOUSE	Mkln1	MKLN1_MOUSE Muskelin	4	5.64891	5.80992	5.4227	5.98122	5.6552	5.21024	5.57814	5.95512	5.19271	5.15909	6.63086	5.56754	5.64803	5.96104	5.11646	5.08008	5.76845	4.6143
sp|O89051|ITM2B_MOUSE	Itm2b	ITM2B_MOUSE Integral membrane protein 2B	4	3.67216	4.81318	4.32393	4.74642	4.03618	3.74167	4.81455	4.56096	4.24492	6.95131	7.62395	7.47198	6.1756	6.44444	7.66667	6.11386	5.83329	6.76493
sp|O89053|COR1A_MOUSE	Coro1a	COR1A_MOUSE Coronin-1A	23	5.15629	5.15159	4.82603	4.96982	5.02978	5.13647	5.07793	5.26495	5.02539	6.26516	6.22768	6.00289	6.2447	5.6738	5.93764	6.20193	5.91309	5.89486
sp|O89079|COPE_MOUSE	Cope	COPE_MOUSE Coatomer subunit epsilon	3	6.13884	6.18452	7.01278	6.15986	6.2423	5.38752	5.9167	6.14923	5.85653	5.13407	2.37648	5.88067	5.29457	5.57868	5.7965	4.59452	5.55507	4.74114
sp|O89084|PDE4A_MOUSE	Pde4a	PDE4A_MOUSE cAMP-specific 3',5'-cyclic phosphodiesterase 4A	6	4.59769	4.6822	4.7284	4.97433	4.49259	4.91345	4.72813	4.99925	5.18894	5.99265	6.42327	6.48461	5.81704	6.30503	6.43907	6.24497	6.23216	6.75623
sp|O89086|RBM3_MOUSE	Rbm3	RBM3_MOUSE Putative RNA-binding protein 3	3	5.60801	7.85854	5.72547	5.51803	7.01018	7.3269	8.17396	6.00857	5.58271	4.53703	4.56458	3.98552	5.43395	5.32259	4.599	4.28694	3.46813	4.9899
sp|O89106|FHIT_MOUSE	Fhit	FHIT_MOUSE Bis(5'-adenosyl)-triphosphatase	3	5.25889	4.82467	5.21774	5.17925	4.3971	4.37663	4.89021	5.13583	4.84017	6.14691	6.36513	6.29696	5.68994	6.2081	6.06902	6.34872	6.21558	6.53914
sp|O89112|LANC1_MOUSE	Lancl1	LANC1_MOUSE LanC-like protein 1	6	4.84608	4.21257	4.37755	4.51507	4.33512	5.56575	4.6505	4.77954	5.16424	6.17843	5.77489	5.66158	6.91801	6.37825	6.3808	6.44053	7.12691	6.69417
sp|O89116|VTI1A_MOUSE	Vti1a	VTI1A_MOUSE Vesicle transport through interaction with t-SNAREs homolog 1A	7	5.33945	5.11074	5.09905	5.21204	4.99674	5.01327	5.2128	5.34987	5.14529	5.88648	6.73058	5.68313	5.7647	5.6433	6.1639	5.53029	6.10257	6.01581
sp|P00158|CYB_MOUSE	Mt-Cyb	CYB_MOUSE Cytochrome b	3	5.66078	5.77756	6.31857	5.73125	5.67975	5.19446	5.77225	5.74171	6.35533	5.6838	5.34832	5.80342	4.52541	3.86973	5.35612	5.85452	5.8242	5.50283
sp|P00375|DYR_MOUSE	Dhfr	DYR_MOUSE Dihydrofolate reductase	5	6.34013	6.5746	5.87954	6.70658	5.8393	5.59326	6.04537	5.93131	6.10879	4.83866	5.95871	4.70755	5.00895	5.76608	4.4816	4.31084	5.57118	4.33755
sp|P00397|COX1_MOUSE	Mtco1	COX1_MOUSE Cytochrome c oxidase subunit 1	3	5.83991	6.2314	5.93876	6.27721	5.9654	5.08695	6.19655	6.05385	7.10304	5.32281	5.00759	5.84496	4.10907	4.32105	5.31983	5.50459	4.74011	5.13692
sp|P00405|COX2_MOUSE	Mtco2	COX2_MOUSE Cytochrome c oxidase subunit 2	8	6.10083	5.54021	6.4423	6.4369	5.37949	6.09458	5.98704	6.2191	7.17657	5.35278	5.98223	5.59947	3.98791	3.46282	5.11757	5.00639	5.0653	5.04851
sp|P00493|HPRT_MOUSE	Hprt1	HPRT_MOUSE Hypoxanthine-guanine phosphoribosyltransferase	10	4.82256	4.44294	4.6852	4.82501	4.41027	4.81931	4.65658	4.8623	5.0769	6.40281	5.15292	6.26348	6.90338	6.54145	6.52373	6.65643	6.47807	6.47666
sp|P00520|ABL1_MOUSE	Abl1	ABL1_MOUSE Tyrosine-protein kinase ABL1	7	5.56831	5.42433	5.79975	5.92543	5.14693	4.97117	5.34587	5.46731	5.35048	5.63065	5.5308	5.86727	5.75794	5.48185	5.44762	5.7678	5.76654	5.74996
sp|P00848|ATP6_MOUSE	Mtatp6	ATP6_MOUSE ATP synthase subunit a	5	5.15632	5.77654	4.99541	5.75508	5.18215	5.04329	5.25669	6.06215	5.30178	6.4653	6.00449	5.70369	5.29988	5.63436	5.49709	6.27802	5.39307	5.19469
sp|P00920|CAH2_MOUSE	Ca2	CAH2_MOUSE Carbonic anhydrase 2	1	4.40488	4.41413	5.05572	4.98065	3.11401	5.18058	5.69104	3.7898	4.11959	6.26842	6.37336	5.41325	6.6352	7.44154	7.04649	7.68291	7.0525	5.33595
sp|P01325|INS1_MOUSE	Ins1	INS1_MOUSE Insulin-1	1	4.18771	4.86014	4.51132	4.4237	5.86041	4.69382	4.63819	4.36485	4.8315	5.38071	5.35368	7.44537	5.41831	6.14311	7.41949	5.66168	7.43783	7.36817
sp|P01831|THY1_MOUSE	Thy1	THY1_MOUSE Thy-1 membrane glycoprotein	5	2.90694	3.31324	3.16411	3.20262	3.03054	3.09927	3.16736	3.2105	3.49151	8.67763	8.12631	8.72936	7.28294	6.72293	8.26338	8.16837	7.25391	8.18907
sp|P01887|B2MG_MOUSE	B2m	B2MG_MOUSE Beta-2-microglobulin	1	5.63501	6.30525	5.33086	5.04701	4.69504	6.16506	5.23014	5.47444	5.7437	6.28635	6.88482	5.95923	5.79392	4.60864	5.37343	5.2796	5.96078	4.22673
sp|P01897|HA1L_MOUSE	H2-L	HA1L_MOUSE H-2 class I histocompatibility antigen, L-D alpha chain	4	6.29454	6.31106	6.23909	6.63538	5.93547	5.9418	6.02534	6.3173	6.14117	5.24276	6.16593	5.20256	3.90893	5.16077	4.38045	4.67083	4.89949	4.52712
sp|P01901|HA1B_MOUSE	H2-K1	HA1B_MOUSE H-2 class I histocompatibility antigen, K-B alpha chain	1	5.76163	5.58599	6.34332	6.54411	5.8895	6.37107	7.26206	5.99487	6.59288	4.7717	2.65061	4.98918	4.71965	5.95062	5.56634	4.79794	4.38599	5.82253
sp|P01902|HA1D_MOUSE	H2-K1	HA1D_MOUSE H-2 class I histocompatibility antigen, K-D alpha chain	2	5.40369	6.43902	4.53658	5.7671	5.73135	5.75029	6.65486	5.62886	4.99237	5.56259	5.41473	5.27571	5.8318	5.79057	5.35975	5.26699	5.48102	5.1127
sp|P01942|HBA_MOUSE	Hba	HBA_MOUSE Hemoglobin subunit alpha	4	9.27142	11.0163	6.87823	10.5443	11.5782	11.643	6.81744	9.99044	8.04628	1.74112	2.37469	1.41544	2.19045	1.13783	0.826247	1.21784	1.62464	1.68613
sp|P02088|HBB1_MOUSE	Hbb-b1	HBB1_MOUSE Hemoglobin subunit beta-1	5	9.63146	11.0027	8.54049	12.0604	11.0478	10.5359	6.69911	8.95036	8.09507	1.65439	2.18953	1.64389	2.08462	0.767354	0.580925	1.19737	1.70483	1.61373
sp|P02089|HBB2_MOUSE	Hbb-b2	HBB2_MOUSE Hemoglobin subunit beta-2	1	9.86116	11.7127	10.2206	9.77252	11.8047	9.56822	7.56403	9.82148	9.26716	0.872777	2.02666	0.998613	1.53703	0.54142	0.598586	1.0625	1.89487	0.874908
sp|P02301|H3C_MOUSE	H3f3c	H3C_MOUSE Histone H3.3C	15	5.31507	5.48408	7.23566	4.68708	6.00799	8.36237	5.93985	4.64664	6.5036	5.04721	5.45388	5.42824	3.25815	4.0829	4.7342	5.59204	6.07512	6.14591
sp|P02469|LAMB1_MOUSE	Lamb1	LAMB1_MOUSE Laminin subunit beta-1	3	6.22166	5.75998	5.65668	5.87032	6.15448	5.69432	6.03194	5.89465	6.42963	4.7599	5.16129	4.59691	5.51827	5.60581	5.46038	4.9338	5.10517	5.14482
sp|P03888|NU1M_MOUSE	Mtnd1	NU1M_MOUSE NADH-ubiquinone oxidoreductase chain 1	4	5.27916	4.92826	5.61049	6.02296	5.27126	5.26571	6.0594	5.80803	6.71598	5.85556	6.53373	6.53417	4.15199	4.54432	5.58955	5.4365	5.16444	5.22849
sp|P03899|NU3M_MOUSE	Mtnd3	NU3M_MOUSE NADH-ubiquinone oxidoreductase chain 3	1	7.44458	4.70373	4.7835	6.36422	5.87886	5.32918	4.73346	6.39717	6.0035	5.94771	2.05529	7.53131	4.6104	3.86092	6.84775	5.77416	6.4385	5.29575
sp|P03911|NU4M_MOUSE	Mtnd4	NU4M_MOUSE NADH-ubiquinone oxidoreductase chain 4	4	5.35023	5.38023	6.27944	6.64809	4.78285	5.29938	5.69455	5.59102	6.07854	5.67103	6.76688	5.88023	4.53469	3.7634	5.31753	5.98844	5.7473	5.22617
sp|P03921|NU5M_MOUSE	Mtnd5	NU5M_MOUSE NADH-ubiquinone oxidoreductase chain 5	2	5.63311	5.44609	6.23784	6.15526	4.98115	4.73077	5.19213	5.43936	5.79153	5.91091	7.73578	6.5017	4.49249	3.65616	5.37196	6.23224	5.88532	4.60621
sp|P03930|ATP8_MOUSE	Mtatp8	ATP8_MOUSE ATP synthase protein 8	2	4.43887	4.61467	5.80199	4.72487	5.67043	6.81116	5.85886	5.25224	6.91256	5.80423	6.35959	5.27045	5.43477	5.22277	4.99815	6.68601	5.83665	4.30175
sp|P03958|ADA_MOUSE	Ada	ADA_MOUSE Adenosine deaminase	2	7.23877	6.31522	6.67732	6.80962	6.76588	6.80054	7.04981	6.84093	6.81152	4.21307	4.78387	3.67564	4.54033	4.08939	3.80988	4.58097	4.49777	4.49949
sp|P03975|IGEB_MOUSE	Iap	IGEB_MOUSE IgE-binding protein	1	5.69123	4.45569	5.04772	6.93602	5.66988	4.78991	6.11659	4.62892	6.09125	4.83282	5.31997	5.47659	6.4472	4.42225	5.99906	6.17688	5.44765	6.45039
sp|P03995|GFAP_MOUSE	Gfap	GFAP_MOUSE Glial fibrillary acidic protein	17	6.4683	6.3738	9.22972	6.34266	6.43978	8.27721	6.90939	6.16846	8.25558	3.77295	4.12941	4.70834	3.20323	3.55527	4.16271	3.69549	3.73007	4.57765
sp|P04117|FABP4_MOUSE	Fabp4	FABP4_MOUSE Fatty acid-binding protein, adipocyte	2	6.17921	6.16264	2.4928	7.06646	12.2623	30.9327	3.78765	1.29182	1.87638	2.39564	1.99623	4.37435	4.53562	2.73655	0.950686	2.54144	2.79921	5.61823
sp|P04370|MBP_MOUSE	Mbp	MBP_MOUSE Myelin basic protein	4	4.49053	5.69241	4.00615	6.16972	5.74044	4.46715	4.36409	4.47491	3.50648	6.04129	10.5417	6.74724	2.72894	4.92239	3.48456	5.34383	10.0458	7.23233
sp|P04925|PRIO_MOUSE	Prnp	PRIO_MOUSE Major prion protein	3	4.77144	5.34393	4.95962	5.21123	5.48391	4.97298	4.9658	4.81643	4.57922	6.73019	4.75581	7.09716	5.55253	5.81586	6.46367	6.24283	6.32199	5.91541
sp|P05063|ALDOC_MOUSE	Aldoc	ALDOC_MOUSE Fructose-bisphosphate aldolase C	17	4.24431	4.26394	4.2431	4.10132	4.2901	4.29334	4.33451	4.25072	3.96653	7.14608	5.93621	6.67376	7.0673	7.78078	7.11204	7.17189	6.51615	6.60793
sp|P05064|ALDOA_MOUSE	Aldoa	ALDOA_MOUSE Fructose-bisphosphate aldolase A	25	4.00176	4.83561	4.26238	4.8385	4.357	4.11153	4.27721	4.88275	4.6638	7.98894	5.35568	8.049	6.39269	6.98557	6.511	6.78164	5.7124	5.99252
sp|P05132|KAPCA_MOUSE	Prkaca	KAPCA_MOUSE cAMP-dependent protein kinase catalytic subunit alpha	15	5.16536	4.89034	4.78512	4.65349	4.9826	4.88581	5.44004	5.11166	4.93736	5.84877	6.28373	5.34237	6.80171	6.41062	6.21262	5.9964	5.93349	6.31851
sp|P05201|AATC_MOUSE	Got1	AATC_MOUSE Aspartate aminotransferase, cytoplasmic	15	4.17774	3.95545	4.08221	4.12709	4.0834	4.27998	3.99145	4.15174	4.25852	6.99352	7.5846	7.01334	7.13315	6.15879	7.06455	7.00047	7.07054	6.87346
sp|P05202|AATM_MOUSE	Got2	AATM_MOUSE Aspartate aminotransferase, mitochondrial	22	5.0242	5.16846	5.007	5.01806	5.16209	4.95372	5.29008	5.2956	5.089	6.37338	4.3288	6.07897	5.78228	6.50255	6.51502	6.32593	5.80826	6.27661
sp|P05480|SRC_MOUSE	Src	SRC_MOUSE Neuronal proto-oncogene tyrosine-protein kinase Src	11	5.46489	5.29188	5.28789	5.35722	5.42303	6.9185	5.48406	5.50498	6.47227	5.438	5.12686	5.41191	5.59875	5.10382	5.5109	5.68333	5.30862	5.61309
sp|P05532|KIT_MOUSE	Kit	KIT_MOUSE Mast/stem cell growth factor receptor Kit	6	6.46823	5.70387	6.67838	6.29672	6.28744	6.47329	6.60856	5.97788	6.66297	5.17325	4.15403	5.27403	4.28429	3.94904	4.28938	5.04059	5.44699	5.23106
sp|P06151|LDHA_MOUSE	Ldha	LDHA_MOUSE L-lactate dehydrogenase A chain	13	4.88688	4.52992	4.63748	4.52248	4.59147	4.62386	4.58644	4.48935	4.3694	6.60376	5.92604	6.23377	6.63235	7.17178	6.42849	6.64737	6.6954	6.42378
sp|P06745|G6PI_MOUSE	Gpi	G6PI_MOUSE Glucose-6-phosphate isomerase	23	3.97412	3.77249	4.02908	3.93533	3.91321	4.07492	3.88835	4.04544	3.99603	7.13972	7.55964	6.98952	6.94602	7.3816	6.9676	7.26424	7.11503	7.00767
sp|P06797|CATL1_MOUSE	Ctsl	CATL1_MOUSE Cathepsin L1	4	5.46805	5.77788	5.95054	5.7059	5.8601	6.31199	5.79224	5.31484	5.21127	5.1286	4.98463	5.09809	5.43774	5.40874	5.86733	5.64348	5.21299	5.82559
sp|P06801|MAOX_MOUSE	Me1	MAOX_MOUSE NADP-dependent malic enzyme	17	4.51152	4.51756	4.5026	4.72733	4.3698	4.49631	4.65449	4.39578	4.48653	6.7369	7.28371	6.87537	6.25204	6.47415	6.74508	6.31142	6.2424	6.41703
sp|P06837|NEUM_MOUSE	Gap43	NEUM_MOUSE Neuromodulin	17	5.65728	5.26742	5.39275	5.37712	5.45859	5.37	5.56435	5.43864	5.51233	5.49284	6.25911	5.31141	6.17955	5.1913	5.6449	5.54626	5.803	5.53316
sp|P07356|ANXA2_MOUSE	Anxa2	ANXA2_MOUSE Annexin A2	2	5.76404	5.80465	5.3644	4.14754	7.13728	7.94091	3.67637	3.10835	5.22181	5.28768	6.12312	6.80089	6.74671	4.5789	4.36272	6.48501	6.88594	4.56367
sp|P07724|ALBU_MOUSE	Alb	ALBU_MOUSE Serum albumin	5	4.7806	5.14146	1.98236	6.62553	41.9819	12.2661	2.37198	1.79376	1.90161	2.54744	1.89655	2.78531	3.19297	1.91292	1.07148	2.01921	2.08948	3.63935
sp|P07742|RIR1_MOUSE	Rrm1	RIR1_MOUSE Ribonucleoside-diphosphate reductase large subunit	8	7.41427	7.31359	6.92136	7.47312	7.03409	6.50549	6.95666	7.29537	7.07667	4.20938	5.14412	3.62244	4.144	4.35158	3.27626	3.52836	4.11456	3.61865
sp|P07901|HS90A_MOUSE	Hsp90aa1	HS90A_MOUSE Heat shock protein HSP 90-alpha	30	5.98127	5.93969	5.43224	5.76012	5.85868	5.57553	5.77744	6.10856	5.71926	5.29149	5.97972	5.14041	5.37885	5.51812	4.91625	5.337	5.32637	4.95901
sp|P07934|PHKG1_MOUSE	Phkg1	PHKG1_MOUSE Phosphorylase b kinase gamma catalytic chain, skeletal muscle/heart isoform	1	4.52524	4.81276	5.47869	4.59401	3.97804	3.78565	3.63739	3.98858	3.9046	7.82264	8.1685	6.60216	6.01332	7.73983	6.16639	6.59057	6.06685	6.1248
sp|P08003|PDIA4_MOUSE	Pdia4	PDIA4_MOUSE Protein disulfide-isomerase A4	26	6.59719	6.01286	6.01064	6.28528	5.96155	6.50854	6.07799	6.43054	6.72809	4.92052	5.07749	4.68555	4.81642	4.88733	4.88372	4.92297	4.61523	4.57809
sp|P08030|APT_MOUSE	Aprt	APT_MOUSE Adenine phosphoribosyltransferase	3	7.46212	6.96566	6.8391	6.815	7.13511	6.79626	6.93252	6.84153	7.27033	4.01735	4.83293	3.62834	4.11462	4.01706	3.67132	3.9765	4.63689	4.04735
sp|P08032|SPTA1_MOUSE	Spta1	SPTA1_MOUSE Spectrin alpha chain, erythrocytic 1	2	4.81201	4.50841	5.00367	4.57647	5.04153	4.77222	4.95974	4.67549	4.44648	6.27327	8.87213	5.67118	6.16459	5.49443	6.68658	6.21762	5.97523	5.84894
sp|P08071|TRFL_MOUSE	Ltf	TRFL_MOUSE Lactotransferrin	1	3.02734	10.9464	2.84264	2.85408	11.5681	28.681	4.09477	1.50653	3.27771	1.99923	8.5486	3.5425	2.18279	2.39258	3.78593	2.86147	3.55007	2.33831
sp|P08113|ENPL_MOUSE	Hsp90b1	ENPL_MOUSE Endoplasmin	23	6.31403	5.4599	5.56525	5.64895	5.73015	7.43002	5.78432	6.29293	6.97081	4.88368	5.03412	4.43676	5.08712	5.34947	4.8179	5.33955	5.00838	4.84667
sp|P08207|S10AA_MOUSE	S100a10	S10AA_MOUSE Protein S100-A10	2	6.8219	5.67275	4.71198	5.2092	11.3855	8.00585	2.79114	3.00549	4.15376	5.56665	5.54476	7.4015	6.43258	4.90304	4.05927	5.09927	5.56681	3.66853
sp|P08226|APOE_MOUSE	Apoe	APOE_MOUSE Apolipoprotein E	17	1.9415	5.48446	4.2198	1.78563	5.54718	4.0954	1.82788	5.41069	4.42282	2.6562	13.0844	7.71304	2.69301	10.3036	6.18165	2.76805	12.1679	7.69677
sp|P08228|SODC_MOUSE	Sod1	SODC_MOUSE Superoxide dismutase [Cu-Zn]	5	5.4161	5.06297	5.02775	5.40505	3.28788	4.24749	5.41212	4.89365	5.33819	7.34742	7.15778	7.22497	6.54609	4.80954	4.37464	6.7303	5.16887	6.5492
sp|P08249|MDHM_MOUSE	Mdh2	MDHM_MOUSE Malate dehydrogenase, mitochondrial	27	5.0227	5.35141	5.11853	5.36108	5.21594	5.26681	5.37035	5.53559	5.72695	6.31224	4.66248	6.00227	5.40101	6.11636	6.22445	6.01491	5.38605	5.91086
sp|P08414|KCC4_MOUSE	Camk4	KCC4_MOUSE Calcium/calmodulin-dependent protein kinase type IV	13	5.28134	5.30633	4.62757	5.12317	4.98657	4.89828	4.93671	5.493	4.59295	6.06524	6.00038	5.66876	6.64588	6.40476	5.93011	6.31714	5.94608	5.77573
sp|P08551|NFL_MOUSE	Nefl	NFL_MOUSE Neurofilament light polypeptide	21	2.85476	2.84531	2.91997	2.93036	2.83552	3.11264	2.86709	2.82826	2.74393	8.63045	7.19205	8.05026	9.40065	7.86825	9.69466	8.69725	6.45482	8.07376
sp|P08553|NFM_MOUSE	Nefm	NFM_MOUSE Neurofilament medium polypeptide	26	3.00137	2.91804	3.11925	3.07515	2.84826	3.02673	3.05881	2.89342	2.80092	8.52452	7.24509	8.13596	8.99687	7.3876	9.96954	8.52322	6.53513	7.94011
sp|P08556|RASN_MOUSE	Nras	RASN_MOUSE GTPase NRas	12	5.1071	5.28798	5.57184	5.1918	5.29529	4.88947	5.45416	5.43323	5.45809	6.09706	5.37899	5.89719	5.9627	5.84497	5.94733	5.73725	5.62609	5.81944
sp|P08752|GNAI2_MOUSE	Gnai2	GNAI2_MOUSE Guanine nucleotide-binding protein G(i) subunit alpha-2	6	5.8192	6.03002	5.74185	5.87685	5.58789	5.98724	5.55535	6.02007	6.16526	5.81549	5.21258	5.3632	5.36085	5.20067	5.17482	5.54112	4.64212	4.90544
sp|P08775|RPB1_MOUSE	Polr2a	RPB1_MOUSE DNA-directed RNA polymerase II subunit RPB1	15	6.2001	6.47177	6.61233	6.28292	6.6849	6.17871	6.71531	6.02594	6.08643	4.49347	6.19499	4.56957	4.74114	4.69325	4.58585	4.43338	4.29935	4.7306
sp|P09055|ITB1_MOUSE	Itgb1	ITB1_MOUSE Integrin beta-1	11	5.288	5.24057	5.34358	5.64863	4.89896	5.00945	5.54719	5.20762	5.25051	6.06963	5.49668	5.85905	5.81511	6.03435	6.00991	5.85246	5.37848	6.04983
sp|P09103|PDIA1_MOUSE	P4hb	PDIA1_MOUSE Protein disulfide-isomerase	17	6.46696	5.86784	6.09401	6.23681	5.88283	6.15385	6.11883	6.2776	6.5313	4.88221	5.10786	4.73109	5.07925	5.10283	5.04814	4.97851	4.81336	4.62672
sp|P09242|PPBT_MOUSE	Alpl	PPBT_MOUSE Alkaline phosphatase, tissue-nonspecific isozyme	4	5.18846	4.55411	4.98004	6.02641	2.45585	3.82519	4.81523	5.38183	5.91289	7.49841	8.0939	7.44411	7.15057	4.40912	3.95519	7.2832	4.77339	6.2521
sp|P09405|NUCL_MOUSE	Ncl	NUCL_MOUSE Nucleolin	21	5.95538	6.6325	6.90211	5.65556	6.86448	8.00802	6.78315	5.7381	5.699	4.55176	4.8525	4.55322	4.77637	5.01109	4.18057	4.6758	4.57643	4.58396
sp|P09411|PGK1_MOUSE	Pgk1	PGK1_MOUSE Phosphoglycerate kinase 1	30	4.42475	4.67965	3.93613	4.33928	4.60709	4.91341	4.74012	4.8454	4.4758	6.78209	5.69528	6.24833	6.60104	7.5906	6.64975	6.75824	6.13983	6.5732
sp|P09470|ACE_MOUSE	Ace	ACE_MOUSE Angiotensin-converting enzyme	4	6.4129	5.88116	7.73517	7.2594	6.14797	7.60337	6.09312	6.05338	7.63869	4.64883	4.9536	4.81256	3.84791	3.44979	3.64465	4.4184	4.1423	5.25681
sp|P09528|FRIH_MOUSE	Fth1	FRIH_MOUSE Ferritin heavy chain	11	5.49505	5.26485	5.23969	5.1389	5.68025	5.97844	5.20547	4.97826	5.5432	5.69892	6.44833	5.387	5.69506	5.45383	5.6026	5.72327	5.9729	5.49397
sp|P09602|HMGN2_MOUSE	Hmgn2	HMGN2_MOUSE Non-histone chromosomal protein HMG-17	2	6.6243	7.12873	7.48011	6.07519	7.46698	7.17539	7.83975	5.78102	6.22984	3.43201	5.31208	4.39974	3.55346	4.35213	3.65109	3.85692	5.49415	4.14711
sp|P09671|SODM_MOUSE	Sod2	SODM_MOUSE Superoxide dismutase [Mn], mitochondrial	7	4.60508	4.91341	5.08568	4.11732	5.22484	5.93043	4.94773	4.41866	4.9384	5.61168	6.5931	5.63826	6.10649	6.2999	6.32788	7.09227	6.37633	5.77255
sp|P09925|SURF1_MOUSE	Surf1	SURF1_MOUSE Surfeit locus protein 1	4	6.12292	5.0781	5.21886	5.42425	5.38378	5.70547	5.83551	5.14822	6.26903	5.94889	6.15892	5.58219	5.63754	5.16852	5.18653	5.30816	5.15472	5.66841
sp|P0C027|NUD10_MOUSE	Nudt10	NUD10_MOUSE Diphosphoinositol polyphosphate phosphohydrolase 3-alpha	6	6.53282	6.73251	6.00032	6.54374	6.19041	5.82684	6.37674	7.02323	6.31897	4.49866	4.87425	4.28169	4.87955	5.3918	4.32969	4.53725	5.13384	4.52769
sp|P0C090|RC3H2_MOUSE	Rc3h2	RC3H2_MOUSE Roquin-2	4	5.77459	5.96498	5.85718	6.1135	6.05389	6.13041	5.70526	5.57844	5.80223	4.78055	5.44702	5.06844	5.19164	5.75312	5.03337	4.97315	5.18242	5.58981
sp|P0C0A3|CHMP6_MOUSE	Chmp6	CHMP6_MOUSE Charged multivesicular body protein 6	2	6.13673	4.87734	5.99513	5.22784	4.71661	5.12027	4.93237	4.97726	6.00404	5.18091	5.38142	5.79644	6.06769	5.34275	6.23558	6.57421	5.40973	6.02368
sp|P0C0S6|H2AZ_MOUSE	H2afz	H2AZ_MOUSE Histone H2A.Z	10	4.70811	6.64284	6.53806	5.01388	6.28841	6.71673	6.26993	5.04932	5.8169	5.8025	6.01347	5.93534	3.40356	4.60152	4.65356	5.64521	5.07861	5.82206
sp|P0C192|LRC4B_MOUSE	Lrrc4b	LRC4B_MOUSE Leucine-rich repeat-containing protein 4B	6	5.77102	5.76153	5.85696	5.66656	5.91751	5.46749	5.88612	5.75594	5.75532	5.33246	5.89489	5.37928	5.11348	5.16166	5.41004	5.23618	5.33183	5.30174
sp|P0C605-2|KGP1_MOUSE	Prkg1	KGP1_MOUSE Isoform Beta of cGMP-dependent protein kinase 1	1	4.15125	4.34184	4.51589	3.72799	4.20809	4.3201	3.41114	4.08639	3.69498	7.11368	8.62941	7.52315	6.42836	6.33703	6.33313	6.62342	6.80164	7.75252
sp|P0C7L0|WIPF3_MOUSE	Wipf3	WIPF3_MOUSE WAS/WASL-interacting protein family member 3	8	4.61202	4.07304	4.44262	4.55028	4.24873	4.28847	4.32535	4.67735	4.12661	6.75175	7.77781	6.61243	6.32451	6.19291	6.26704	6.72904	7.21637	6.78367
sp|P0C7M9|CLC2L_MOUSE	Clec2l	CLC2L_MOUSE C-type lectin domain family 2 member L	4	4.66038	4.94389	4.17776	4.71842	5.42138	5.29038	5.20725	4.60354	4.65885	5.99951	4.78795	5.70736	6.21219	7.53427	7.27774	5.51685	7.6867	5.59559
sp|P0C872|JMJD7_MOUSE	Jmjd7	JMJD7_MOUSE JmjC domain-containing protein 7	2	7.41471	6.54508	5.45508	6.25153	6.70075	5.87908	7.0823	6.56829	5.54241	4.07188	5.03783	3.86671	5.01947	5.64379	3.98304	4.28387	5.47938	5.1748
sp|P0C913|OCC1_MOUSE		OCC1_MOUSE Overexpressed in colon carcinoma 1 protein homolog	1	4.56534	4.47763	5.90257	5.16844	5.24119	4.13679	4.44341	5.15108	4.33553	7.0632	7.16291	8.16138	4.41964	5.0671	6.16939	6.80441	6.29581	5.43418
sp|P0CB42|ALKB1_MOUSE	Alkbh1	ALKB1_MOUSE Alkylated DNA repair protein alkB homolog 1	2	5.46604	7.25473	7.33126	7.69755	4.7779	6.90946	5.36159	5.07293	6.788	4.66025	6.58832	6.77004	3.33667	3.43645	5.06684	4.23786	5.79733	3.44677
sp|P0CG14|CTF8A_MOUSE	Chtf8	CTF8A_MOUSE Chromosome transmission fidelity protein 8 homolog isoform 2	1	5.40193	6.62063	6.90515	6.2752	6.62278	5.30504	6.41404	7.44516	5.94866	4.42185	6.90545	4.03631	4.5192	6.5553	4.24089	4.24083	4.24464	3.89693
sp|P0DI97|NRX1B_MOUSE	Nrxn1	NRX1B_MOUSE Neurexin-1-beta	5	4.82697	4.84136	4.84186	4.67727	4.8221	4.70827	4.90194	4.80268	4.78267	5.73865	6.85071	6.20097	6.19298	6.43898	6.25264	5.94197	6.58501	6.59295
sp|P0DJE0|PT100_MOUSE	Pet100	PT100_MOUSE Protein PET100 homolog, mitochondrial	2	8.15414	6.90178	7.93653	6.50386	6.85375	6.30249	6.8941	6.44643	7.18209	3.67824	5.32058	4.17822	3.13658	3.48615	3.73413	4.44958	4.89332	3.94802
sp|P10107|ANXA1_MOUSE	Anxa1	ANXA1_MOUSE Annexin A1	1	8.24923	6.69499	4.19596	4.07661	23.185	5.40841	2.00105	0.691143	5.44623	5.81373	9.49573	6.86215	3.69736	2.98004	1.75829	3.04163	5.16916	1.23332
sp|P10126|EF1A1_MOUSE	Eef1a1	EF1A1_MOUSE Elongation factor 1-alpha 1	31	6.66036	6.38574	6.37186	6.34658	6.20839	6.50038	6.54796	6.37098	6.89934	4.82744	4.99707	4.45888	4.91753	4.40407	4.62826	4.53547	4.37665	4.56305
sp|P10404|ENV1_MOUSE		ENV1_MOUSE MLV-related proviral Env polyprotein	2	5.49553	5.23894	6.33598	6.62761	5.65964	5.27457	5.66668	5.69858	6.1575	6.0322	1.98421	6.76763	5.32356	5.02703	6.44691	5.38715	5.39752	5.47877
sp|P10493|NID1_MOUSE	Nid1	NID1_MOUSE Nidogen-1	1	2.68572	2.9827	2.48135	3.44847	2.41572	4.46994	4.17105	5.50877	4.84457	8.0214	7.74011	8.23908	7.29796	5.90216	7.61075	7.90502	6.98188	7.29335
sp|P10518|HEM2_MOUSE	Alad	HEM2_MOUSE Delta-aminolevulinic acid dehydratase	8	6.71766	6.68658	5.83798	6.79863	7.23253	6.22612	6.70849	6.7034	6.1809	4.49778	3.17432	4.57973	4.60828	5.3914	4.75982	4.23726	5.24223	4.41686
sp|P10605|CATB_MOUSE	Ctsb	CATB_MOUSE Cathepsin B	5	4.35514	5.58645	5.25936	3.84998	6.25521	7.78897	5.78226	4.31836	4.39805	5.53783	5.12333	5.57028	4.75834	6.10478	6.37597	6.00089	6.64425	6.29055
sp|P10630|IF4A2_MOUSE	Eif4a2	IF4A2_MOUSE Eukaryotic initiation factor 4A-II	22	6.02575	5.65372	5.75193	5.53302	5.80428	5.83843	5.97518	5.81917	5.37404	4.89046	5.23791	4.85677	5.9921	5.86714	5.26299	5.26866	5.42568	5.42278
sp|P10637-5|TAU_MOUSE	Mapt	TAU_MOUSE Isoform Tau-D of Microtubule-associated protein tau	32	5.86168	5.22852	5.384	5.38608	5.51948	6.08541	5.62368	5.93905	5.96681	4.99329	5.32248	4.67435	5.83151	5.68751	5.30941	5.61765	5.84103	5.72805
sp|P10639|THIO_MOUSE	Txn	THIO_MOUSE Thioredoxin	5	5.55995	5.74241	5.3566	5.63382	5.38569	5.55102	5.21107	5.66307	5.3549	5.72413	5.62385	5.50058	5.89748	5.6533	5.53585	5.77942	5.42631	5.40054
sp|P10649|GSTM1_MOUSE	Gstm1	GSTM1_MOUSE Glutathione S-transferase Mu 1	13	4.40959	4.5437	4.77473	4.75199	4.55449	4.5829	4.54283	4.27939	4.46149	6.56716	7.59218	6.05738	6.28052	7.11896	6.29746	6.40249	6.87271	5.91005
sp|P10711|TCEA1_MOUSE	Tcea1	TCEA1_MOUSE Transcription elongation factor A protein 1	5	6.64415	6.32626	5.97022	6.30179	6.85115	6.21124	6.95822	6.4991	5.28812	4.51412	4.79476	4.00921	4.92692	5.75634	4.49329	4.73266	5.17607	4.54638
sp|P10833|RRAS_MOUSE	Rras	RRAS_MOUSE Ras-related protein R-Ras	3	4.91242	5.46208	5.20768	4.91242	5.89848	4.76902	5.03095	5.38792	5.70531	5.31708	7.25081	5.6556	5.60941	5.50686	5.80939	5.25271	6.31309	5.99876
sp|P10852|4F2_MOUSE	Slc3a2	4F2_MOUSE 4F2 cell-surface antigen heavy chain	23	4.94724	4.4428	4.70482	4.67451	4.68415	5.85822	4.63983	5.00143	5.80737	6.18081	6.59298	5.98002	6.20061	5.80043	6.04259	6.32134	6.15577	5.96507
sp|P10853|H2B1F_MOUSE	Hist1h2bf	H2B1F_MOUSE Histone H2B type 1-F/J/L	14	5.27503	6.45343	7.00293	5.30525	6.59929	7.18126	6.57142	5.23976	6.15708	5.42704	5.67248	5.515	3.36203	4.19634	4.3451	5.20207	5.14677	5.34771
sp|P10922|H10_MOUSE	H1f0	H10_MOUSE Histone H1.0	5	5.13685	4.87762	6.26063	4.97373	5.17956	5.68223	5.53218	5.20601	5.70773	5.62068	6.44009	5.40788	5.2318	5.36546	6.09859	5.7807	6.03598	5.4623
sp|P11031|TCP4_MOUSE	Sub1	TCP4_MOUSE Activated RNA polymerase II transcriptional coactivator p15	4	2.92574	8.02605	6.18274	2.59511	8.54785	5.42583	3.83771	7.02774	3.47722	3.10754	11.5714	5.62675	2.7666	6.16677	2.95684	3.31951	10.8044	5.63417
sp|P11152|LIPL_MOUSE	Lpl	LIPL_MOUSE Lipoprotein lipase	6	6.67759	8.47911	6.83459	6.63786	8.16509	6.3277	6.40246	7.68698	7.26531	2.92034	6.28886	3.94686	2.77778	4.46712	2.99512	2.79727	5.56682	3.76314
sp|P11157|RIR2_MOUSE	Rrm2	RIR2_MOUSE Ribonucleoside-diphosphate reductase subunit M2	2	6.42546	5.12142	5.85109	6.0547	5.65139	5.16753	5.80377	5.73844	5.63767	4.79172	6.57165	4.59745	5.50584	7.01191	5.2643	4.58853	5.85977	4.35736
sp|P11214|TPA_MOUSE	Plat	TPA_MOUSE Tissue-type plasminogen activator	1	4.91182	5.45151	5.81415	5.2579	6.20549	6.02419	5.74185	4.70446	5.32568	5.72895	1.98863	6.32443	6.02765	5.80237	7.21152	5.5519	5.63823	6.28928
sp|P11352|GPX1_MOUSE	Gpx1	GPX1_MOUSE Glutathione peroxidase 1	7	5.38061	4.61725	5.658	5.08821	4.68524	4.74066	4.65711	4.7476	5.07755	5.98528	6.55204	6.41659	5.97646	5.74122	6.28658	6.26731	5.90238	6.2199
sp|P11404|FABPH_MOUSE	Fabp3	FABPH_MOUSE Fatty acid-binding protein, heart	8	5.4782	4.87069	4.97476	5.11714	5.41955	5.76234	4.94003	5.27389	5.80267	5.53181	5.89154	5.44392	6.18461	5.854	6.06387	5.75339	6.23985	5.39775
sp|P11438|LAMP1_MOUSE	Lamp1	LAMP1_MOUSE Lysosome-associated membrane glycoprotein 1	9	6.02566	6.27429	5.99813	6.20599	6.00216	5.77306	6.12304	6.18342	5.90233	5.09292	5.51074	5.06996	4.92296	5.1131	4.99162	5.13622	4.93596	4.73846
sp|P11440|CDK1_MOUSE	Cdk1	CDK1_MOUSE Cyclin-dependent kinase 1	1	5.76382	5.04489	6.33176	6.68878	4.85358	5.50931	5.2716	5.08313	5.68647	4.49364	8.29534	4.73149	4.90743	6.10429	5.04645	4.94154	6.27193	4.97457
sp|P11499|HS90B_MOUSE	Hsp90ab1	HS90B_MOUSE Heat shock protein HSP 90-beta	33	6.17349	6.14185	5.83797	6.08714	6.10768	5.8689	6.03188	6.37466	6.07192	4.95062	5.7938	4.76957	5.12077	5.31065	4.56	4.92057	5.09145	4.78709
sp|P11531|DMD_MOUSE	Dmd	DMD_MOUSE Dystrophin	13	5.22461	4.92287	5.56782	4.9858	5.14503	5.32004	5.4096	4.843	5.1908	5.89618	6.34338	5.98461	6.09453	5.28133	6.04979	5.82912	5.95072	5.96076
sp|P11688|ITA5_MOUSE	Itga5	ITA5_MOUSE Integrin alpha-5	2	4.68799	3.95488	5.34346	4.87723	4.36685	4.99736	4.62243	3.95902	4.89615	5.98369	6.59519	6.60291	6.98961	5.76818	6.68374	6.18878	6.26376	7.21876
sp|P11798|KCC2A_MOUSE	Camk2a	KCC2A_MOUSE Calcium/calmodulin-dependent protein kinase type II subunit alpha	14	3.09716	3.11877	2.8885	3.0921	3.01049	2.90556	3.06184	2.99951	2.62994	8.32526	8.56888	7.86716	8.56675	8.40047	8.04806	8.04193	7.44614	7.9315
sp|P11881-3|ITPR1_MOUSE	Itpr1	ITPR1_MOUSE Isoform 3 of Inositol 1,4,5-trisphosphate receptor type 1	22	5.16122	4.55018	5.17708	5.02943	4.53842	5.37339	4.94841	4.72002	5.41455	6.13943	5.92354	6.46009	5.98591	5.11574	6.64062	6.47365	5.71683	6.63148
sp|P11930|NUD19_MOUSE	Nudt19	NUD19_MOUSE Nucleoside diphosphate-linked moiety X motif 19, mitochondrial	3	5.23087	6.00734	5.49303	5.32986	5.36456	4.9695	4.7957	5.23005	5.21094	5.66503	5.878	6.53459	5.54144	5.93462	5.82612	5.94257	5.31698	5.72881
sp|P11983|TCPA_MOUSE	Tcp1	TCPA_MOUSE T-complex protein 1 subunit alpha	18	6.21283	6.24174	5.94351	6.50667	5.91703	5.49661	6.12545	6.32674	5.80872	5.10133	4.98447	5.2272	5.46995	5.1169	4.67209	4.93607	4.88078	5.03191
sp|P12023|A4_MOUSE	App	A4_MOUSE Amyloid beta A4 protein	15	5.44455	5.11426	5.29579	5.07259	5.05896	5.54125	5.19087	5.11201	5.46866	5.8442	6.064	5.88276	5.80583	5.54493	5.94999	5.85511	5.76749	5.98674
sp|P12265|BGLR_MOUSE	Gusb	BGLR_MOUSE Beta-glucuronidase	2	5.36169	4.95915	6.50683	5.34703	5.72296	5.98118	5.58475	4.83507	5.66886	5.34473	5.58048	5.68385	5.47223	5.62584	5.23183	5.41974	5.73669	5.93708
sp|P12382|K6PL_MOUSE	Pfkl	K6PL_MOUSE 6-phosphofructokinase, liver type	12	4.89315	4.7695	4.66553	4.84233	4.87035	4.63067	4.81918	4.95328	4.25504	6.49111	4.52353	6.17826	6.61762	7.34584	6.31986	6.45552	6.72898	6.64025
sp|P12657|ACM1_MOUSE	Chrm1	ACM1_MOUSE Muscarinic acetylcholine receptor M1	5	3.18495	3.09452	3.85546	3.61916	2.88292	3.43144	3.29887	3.26792	3.4351	7.54281	8.40074	8.05304	7.3634	6.53427	8.58742	7.61885	7.18628	8.64284
sp|P12658|CALB1_MOUSE	Calb1	CALB1_MOUSE Calbindin	11	3.77153	3.68026	3.51989	3.84526	3.68355	3.41347	3.51505	3.92939	3.42094	7.31865	8.41336	7.21019	7.66228	7.91413	6.81008	7.19971	7.50398	7.18827
sp|P12787|COX5A_MOUSE	Cox5a	COX5A_MOUSE Cytochrome c oxidase subunit 5A, mitochondrial	9	5.77733	5.09366	5.754	5.90707	5.31346	5.93313	5.71148	5.96494	6.82916	5.48867	5.89006	5.51494	4.50623	4.49107	5.57048	5.39684	5.25076	5.60673
sp|P12815|PDCD6_MOUSE	Pdcd6	PDCD6_MOUSE Programmed cell death protein 6	3	5.93595	5.38984	5.41095	5.53272	5.26486	5.62091	5.53827	5.23054	5.50581	5.2215	5.80597	5.78171	6.55895	5.04941	5.58507	4.90091	5.86611	5.80053
sp|P12849|KAP1_MOUSE	Prkar1b	KAP1_MOUSE cAMP-dependent protein kinase type I-beta regulatory subunit	12	5.35157	4.86742	5.31242	5.24526	4.84444	5.20375	5.08431	4.91017	4.96867	6.02818	6.32356	5.72306	5.97375	6.14082	6.13128	6.04847	5.89678	5.94608
sp|P12960|CNTN1_MOUSE	Cntn1	CNTN1_MOUSE Contactin-1	28	4.9305	4.68224	4.56573	4.57992	4.80125	5.74274	4.75234	4.94341	5.27516	6.20473	6.37778	6.08917	6.22533	5.45689	6.35143	6.72754	6.09202	6.20181
sp|P12961|7B2_MOUSE	Scg5	7B2_MOUSE Neuroendocrine protein 7B2	6	4.74695	4.73145	4.78788	4.78247	4.60114	5.11026	4.7876	4.63614	4.61422	6.35081	6.25028	6.08133	6.5076	6.10529	7.04364	6.28258	6.12797	6.4524
sp|P12970|RL7A_MOUSE	Rpl7a	RL7A_MOUSE 60S ribosomal protein L7a	11	6.31234	5.95583	5.92152	6.9497	5.5881	5.69078	5.85074	6.24592	5.9448	5.09024	4.50065	5.27848	5.70919	5.86943	5.20961	4.98437	4.2323	4.66599
sp|P13011|ACOD2_MOUSE	Scd2	ACOD2_MOUSE Acyl-CoA desaturase 2	5	7.08435	5.26945	6.01806	5.92653	6.39705	8.65036	6.43349	5.95587	7.49585	4.18363	4.27363	3.84976	5.32838	3.74248	5.27889	5.14569	4.47965	4.48689
sp|P13020|GELS_MOUSE	Gsn	GELS_MOUSE Gelsolin	10	4.57492	4.11664	3.98732	4.23297	4.07436	4.93129	4.60001	4.59295	4.68456	6.36391	6.47391	5.92176	7.56682	7.12001	7.03093	6.67687	6.03748	7.01331
sp|P13405|RB_MOUSE	Rb1	RB_MOUSE Retinoblastoma-associated protein	3	6.04451	7.43161	7.33988	5.95978	7.21105	6.44302	6.8217	5.84654	5.82545	4.3159	5.22681	4.74483	4.70342	5.12604	3.97411	3.99054	4.64713	4.34766
sp|P13439|UMPS_MOUSE	Umps	UMPS_MOUSE Uridine 5'-monophosphate synthase	4	6.41299	6.12463	6.02966	5.92084	5.84614	5.72621	6.20924	6.07508	5.79812	5.22674	6.0777	4.98738	4.88999	5.22448	4.59255	4.80167	5.26296	4.79363
sp|P13516|ACOD1_MOUSE	Scd1	ACOD1_MOUSE Acyl-CoA desaturase 1	1	5.05334	4.87543	6.12338	4.93171	4.55755	5.19712	5.49219	3.96981	4.85787	6.13243	5.60018	6.38484	6.30368	4.44956	7.67351	6.37123	4.8982	7.12798
sp|P13595|NCAM1_MOUSE	Ncam1	NCAM1_MOUSE Neural cell adhesion molecule 1	32	5.88596	5.44503	5.75155	5.5596	5.63504	5.51582	5.84222	5.74121	5.79528	5.33477	5.98209	5.06093	5.60634	5.35983	5.32185	5.49233	5.51729	5.15287
sp|P13595-2|NCAM1_MOUSE	Ncam1	NCAM1_MOUSE Isoform 2 of Neural cell adhesion molecule 1	1	5.43698	4.49806	5.18402	5.17563	5.58839	4.3969	4.36748	4.87546	4.93691	5.19524	6.80272	5.70416	6.36557	4.98354	5.389	6.09794	7.18345	7.81855
sp|P13707|GPDA_MOUSE	Gpd1	GPDA_MOUSE Glycerol-3-phosphate dehydrogenase [NAD(+)], cytoplasmic	5	3.9546	3.67848	3.37038	4.14527	4.18115	6.40332	3.45009	2.94444	3.04688	7.3875	6.8648	7.32475	7.94486	5.69188	7.53501	7.34989	6.84904	7.87767
sp|P13808|B3A2_MOUSE	Slc4a2	B3A2_MOUSE Anion exchange protein 2	2	4.42986	3.34224	4.30479	3.88982	3.7766	4.38709	4.14708	3.62698	4.21951	7.00747	6.41651	7.65669	7.87462	4.27931	9.68775	7.55629	5.57228	7.82511
sp|P13864|DNMT1_MOUSE	Dnmt1	DNMT1_MOUSE DNA (cytosine-5)-methyltransferase 1	12	6.57613	7.11121	7.45346	6.40799	6.86931	6.94793	7.21256	5.80594	5.85691	4.01149	5.18109	4.16571	4.31406	5.10726	3.85959	4.13205	4.70411	4.28321
sp|P14094|AT1B1_MOUSE	Atp1b1	AT1B1_MOUSE Sodium/potassium-transporting ATPase subunit beta-1	22	4.56533	4.10867	4.42897	4.29692	4.38957	5.31253	4.56095	4.57779	5.01125	6.59675	6.42639	6.31452	6.23922	6.14555	6.79199	6.95866	6.78898	6.48597
sp|P14115|RL27A_MOUSE	Rpl27a	RL27A_MOUSE 60S ribosomal protein L27a	6	6.56488	5.46014	5.62537	5.91375	5.51215	7.69988	5.79668	6.25189	6.52462	4.33828	4.27297	4.58402	6.24258	6.04723	5.17867	4.7924	4.36592	4.82857
sp|P14131|RS16_MOUSE	Rps16	RS16_MOUSE 40S ribosomal protein S16	9	6.6027	6.03135	6.02347	7.17528	5.60745	5.27626	6.05648	6.38851	6.05355	5.03187	4.0452	4.93008	5.86012	6.03454	5.38208	4.8335	4.13399	4.53356
sp|P14148|RL7_MOUSE	Rpl7	RL7_MOUSE 60S ribosomal protein L7	5	6.75234	5.63351	5.66312	6.58224	5.81672	6.19879	6.1788	6.2416	5.92602	4.70922	4.69331	4.53753	6.03723	5.91196	5.38854	4.99013	4.2755	4.46344
sp|P14152|MDHC_MOUSE	Mdh1	MDHC_MOUSE Malate dehydrogenase, cytoplasmic	19	4.38288	4.38293	4.25491	4.50249	4.32954	4.13421	4.35163	4.62869	4.33032	6.8831	7.42725	6.89381	6.88976	6.63619	6.61589	6.69751	6.35797	6.30091
sp|P14206|RSSA_MOUSE	Rpsa	RSSA_MOUSE 40S ribosomal protein SA	13	6.8499	5.59963	6.05603	6.57981	5.71125	5.7449	5.86966	6.07033	5.66284	4.99621	4.77833	4.72842	5.89181	5.81744	5.30444	5.03689	4.55342	4.74868
sp|P14211|CALR_MOUSE	Calr	CALR_MOUSE Calreticulin	30	5.96659	5.60795	5.45701	5.89869	5.63355	6.42201	5.8603	6.25375	6.2668	5.30283	4.82687	4.8517	5.38362	5.50778	5.21774	5.50081	4.95005	5.09195
sp|P14231|AT1B2_MOUSE	Atp1b2	AT1B2_MOUSE Sodium/potassium-transporting ATPase subunit beta-2	9	5.04346	4.64692	4.99414	4.93371	5.22519	5.30421	4.91198	4.89672	4.99737	5.83494	5.74444	5.85435	5.98617	6.73905	6.8319	5.7431	6.34072	5.97163
sp|P14576|SRP54_MOUSE	Srp54	SRP54_MOUSE Signal recognition particle 54 kDa protein	8	5.74889	6.33318	5.88334	6.01819	6.10388	5.67706	5.67236	6.21926	5.9013	5.1565	5.90787	5.13407	5.31657	5.38704	5.18608	4.9354	4.72195	4.69706
sp|P14602|HSPB1_MOUSE	Hspb1	HSPB1_MOUSE Heat shock protein beta-1	1	7.93333	6.39807	4.06604	5.00534	12.3283	6.51567	4.7386	5.34837	5.15737	6.03871	4.62673	8.38549	4.33786	3.69974	3.62451	3.18468	4.62866	3.98253
sp|P14685|PSMD3_MOUSE	Psmd3	PSMD3_MOUSE 26S proteasome non-ATPase regulatory subunit 3	16	5.63772	5.81941	5.49197	5.67379	5.42636	5.41619	5.77278	5.73102	5.75856	5.32195	5.82663	5.31019	5.67963	5.50512	5.13962	5.20287	5.4632	5.823
sp|P14733|LMNB1_MOUSE	Lmnb1	LMNB1_MOUSE Lamin-B1	26	6.73713	7.27953	6.35394	7.39097	6.55793	5.74285	6.95544	6.94121	7.07239	4.65544	4.56035	4.54294	4.36852	4.4583	4.28775	4.2598	3.80771	4.02779
sp|P14824|ANXA6_MOUSE	Anxa6	ANXA6_MOUSE Annexin A6	24	5.33676	4.47686	5.02386	4.98313	4.61788	5.97282	4.28309	5.1655	5.43795	6.29076	5.0328	6.37983	7.05246	5.04287	6.78766	6.83512	5.07337	6.20728
sp|P14869|RLA0_MOUSE	Rplp0	RLA0_MOUSE 60S acidic ribosomal protein P0	10	6.77477	5.79364	6.15697	7.05274	5.65995	5.34753	6.05486	6.0722	6.1064	4.99874	5.0294	4.71434	5.75518	5.48996	5.1955	4.76602	4.42266	4.60916
sp|P14873|MAP1B_MOUSE	Map1b	MAP1B_MOUSE Microtubule-associated protein 1B	35	7.56271	6.6704	6.83586	6.82481	7.08964	6.64436	6.89934	7.0666	6.79511	3.92095	4.47681	3.74021	4.29976	4.58665	3.91193	4.1846	4.50015	3.99009
sp|P14901|HMOX1_MOUSE	Hmox1	HMOX1_MOUSE Heme oxygenase 1	4	3.15151	2.6159	2.94258	3.21481	2.80576	3.07691	2.91583	2.83869	2.87918	8.27761	7.57336	7.7221	9.04072	7.58728	9.11866	8.5022	7.22307	8.51385
sp|P15105|GLNA_MOUSE	Glul	GLNA_MOUSE Glutamine synthetase	14	4.3093	4.11401	4.19319	4.22925	4.68654	4.75026	4.34201	4.26341	4.01932	7.10566	2.91706	6.72343	7.54388	8.35637	7.95204	6.91341	6.78813	6.79273
sp|P15116|CADH2_MOUSE	Cdh2	CADH2_MOUSE Cadherin-2	11	5.74687	5.48679	5.72724	5.2775	5.38284	5.64012	5.58844	5.26732	5.28206	5.67941	6.0782	5.36317	5.48052	5.38165	5.78695	5.6906	5.50431	5.63601
sp|P15208|INSR_MOUSE	Insr	INSR_MOUSE Insulin receptor	9	5.97382	5.45002	5.91017	6.50719	5.85821	5.84156	5.96043	5.88012	5.67988	5.1219	4.82116	5.50807	4.98322	5.13749	5.23233	5.41724	5.42744	5.28973
sp|P15209|NTRK2_MOUSE	Ntrk2	NTRK2_MOUSE BDNF/NT-3 growth factors receptor	16	5.35404	5.46523	5.55846	5.48009	5.63463	5.88494	5.72175	5.79339	6.00048	5.74406	4.04551	5.70673	5.71892	5.51179	5.8799	5.53836	5.29132	5.67039
sp|P15307|REL_MOUSE	Rel	REL_MOUSE Proto-oncogene c-Rel	1	5.52558	4.96146	4.76033	5.72821	4.76854	5.13435	5.0828	5.17693	5.63024	5.576	6.41795	5.44036	7.29198	5.75864	5.07535	6.20987	5.52977	5.93165
sp|P15327|PMGE_MOUSE	Bpgm	PMGE_MOUSE Bisphosphoglycerate mutase	4	5.44799	5.36079	5.48922	6.0214	4.92076	4.7563	5.27605	5.23949	4.95473	6.1793	3.27704	5.92968	6.1182	6.28984	6.07743	6.0127	6.34621	6.30289
sp|P15532|NDKA_MOUSE	Nme1	NDKA_MOUSE Nucleoside diphosphate kinase A	19	5.95161	5.40056	5.63317	5.55052	5.7046	5.65224	5.68874	5.63593	5.6561	5.24217	5.24731	5.16873	6.03649	5.29804	5.36183	5.30424	5.74554	5.72218
sp|P15864|H12_MOUSE	Hist1h1c	H12_MOUSE Histone H1.2	8	5.61139	6.51066	6.89304	5.59974	6.74553	6.07231	6.70721	5.61219	6.09849	5.51619	6.33768	5.46396	3.60407	4.59862	4.33425	5.15194	4.8146	4.32811
sp|P15920|VPP2_MOUSE	Atp6v0a2	VPP2_MOUSE V-type proton ATPase 116 kDa subunit a isoform 2	6	5.57068	4.96941	5.23996	5.72468	4.70128	5.37412	5.34781	4.92011	5.55407	6.35997	7.17301	6.2488	5.63652	4.17038	5.92535	5.96534	5.90909	5.20942
sp|P16014|SCG1_MOUSE	Chgb	SCG1_MOUSE Secretogranin-1	7	4.94692	4.55064	5.00656	4.85499	4.88513	4.59001	4.64712	4.86016	4.8459	5.64112	6.42017	6.52118	6.71086	6.10916	6.91221	5.98105	6.20042	6.31643
sp|P16054|KPCE_MOUSE	Prkce	KPCE_MOUSE Protein kinase C epsilon type	23	5.56499	5.52307	5.15283	5.73942	5.34599	5.19229	5.37601	5.81316	5.30635	5.88298	5.16129	5.8399	5.28832	5.85835	5.38763	5.81848	5.69476	6.05418
sp|P16056|MET_MOUSE	Met	MET_MOUSE Hepatocyte growth factor receptor	18	6.09874	6.55489	5.82175	6.68723	6.04234	5.81142	6.35325	6.36747	5.97043	5.15185	4.85093	5.01294	5.11853	4.93097	4.84298	4.97751	4.60155	4.80523
sp|P16092|FGFR1_MOUSE	Fgfr1	FGFR1_MOUSE Fibroblast growth factor receptor 1	2	5.50412	5.11496	5.91188	5.47092	4.88904	5.41943	5.10633	4.95012	5.6682	6.01653	5.96331	6.04467	5.60976	4.8588	6.12579	5.87392	5.2878	6.18444
sp|P16110|LEG3_MOUSE	Lgals3	LEG3_MOUSE Galectin-3	1	4.77903	5.82303	6.82041	4.2537	6.15845	6.87343	4.60238	5.49702	5.52964	6.14607	4.92034	6.54024	3.86421	5.87293	5.68391	6.31935	4.12793	6.18793
sp|P16125|LDHB_MOUSE	Ldhb	LDHB_MOUSE L-lactate dehydrogenase B chain	14	4.57287	4.70199	4.62707	4.93412	4.86136	4.60166	4.7564	4.92366	4.66975	6.76244	7.48947	6.92185	6.48563	6.80907	6.23108	6.43171	5.23724	4.98263
sp|P16254|SRP14_MOUSE	Srp14	SRP14_MOUSE Signal recognition particle 14 kDa protein	1	5.98208	5.83447	7.74374	4.03996	5.20478	5.89725	8.08596	6.30291	3.58783	5.95083	5.55088	5.12838	4.26946	4.35252	4.34142	5.60385	7.44957	4.67412
sp|P16283|B3A3_MOUSE	Slc4a3	B3A3_MOUSE Anion exchange protein 3	11	5.25594	4.74171	5.70956	5.31744	4.55309	5.46943	5.28092	4.91201	5.97811	5.9693	6.34627	6.50718	5.67278	4.13036	6.38662	5.85703	5.44904	6.46319
sp|P16330|CN37_MOUSE	Cnp	CN37_MOUSE 2',3'-cyclic-nucleotide 3'-phosphodiesterase	13	5.71165	5.64339	6.00997	5.52947	5.77968	6.0571	5.90954	5.41511	5.68296	4.99806	5.2707	5.5839	4.92492	5.04196	5.30171	5.22817	5.68027	6.23142
sp|P16332|MUTA_MOUSE	Mut	MUTA_MOUSE Methylmalonyl-CoA mutase, mitochondrial	13	5.25143	5.01529	5.13363	5.13453	4.93614	4.84922	5.20831	5.20777	5.21243	5.99877	6.45802	5.96709	5.78249	6.14811	6.21321	6.02307	5.5948	5.86568
sp|P16388|KCNA1_MOUSE	Kcna1	KCNA1_MOUSE Potassium voltage-gated channel subfamily A member 1	10	2.56669	2.63635	2.98011	2.90104	2.36762	2.80459	2.57691	2.4028	2.54351	9.05818	8.20054	9.89242	7.91704	6.50382	9.1768	8.71411	7.94774	8.80972
sp|P16460|ASSY_MOUSE	Ass1	ASSY_MOUSE Argininosuccinate synthase	2	5.36701	5.82182	5.70167	6.21996	5.57924	4.64607	5.7947	5.83154	5.10281	5.4259	6.14761	5.20586	5.22925	5.82312	4.99505	5.1191	6.13483	5.85448
sp|P16675|PPGB_MOUSE	Ctsa	PPGB_MOUSE Lysosomal protective protein	7	4.15719	5.1455	5.69186	4.29495	5.10802	5.58845	5.70642	4.23337	4.22657	5.97093	6.96802	6.29549	5.28696	5.87504	6.31234	5.83612	6.69548	6.60729
sp|P16858|G3P_MOUSE	Gapdh	G3P_MOUSE Glyceraldehyde-3-phosphate dehydrogenase	25	4.32512	4.35241	4.43399	4.8463	4.38017	4.17377	4.47156	4.73997	4.46037	6.90951	5.12079	7.02022	7.44562	7.3284	6.97348	6.49113	6.20614	6.32105
sp|P16951|ATF2_MOUSE	Atf2	ATF2_MOUSE Cyclic AMP-dependent transcription factor ATF-2	4	5.43489	6.27494	7.53952	5.34037	6.4227	6.77431	6.34867	5.37072	5.40489	4.91972	5.35103	5.34133	4.69362	4.99233	4.80296	4.86678	4.83681	5.28442
sp|P17047|LAMP2_MOUSE	Lamp2	LAMP2_MOUSE Lysosome-associated membrane glycoprotein 2	3	5.50953	4.67844	5.45186	5.12558	5.80566	6.12046	4.72256	4.50774	5.90773	5.76124	7.37406	4.79636	5.24597	5.09703	6.37292	6.49903	5.916	5.10783
sp|P17095|HMGA1_MOUSE	Hmga1	HMGA1_MOUSE High mobility group protein HMG-I/HMG-Y	4	5.17957	6.98298	6.98822	5.53433	6.47127	6.70761	6.26108	4.87912	5.68276	5.47477	6.33286	5.68542	3.51379	4.63036	3.76617	4.99511	5.21566	5.69893
sp|P17156|HSP72_MOUSE	Hspa2	HSP72_MOUSE Heat shock-related 70 kDa protein 2	18	3.64405	3.50271	3.66854	3.58361	3.58505	3.60819	3.46429	3.618	3.56362	7.69112	5.24615	7.38912	8.23125	8.31737	7.93032	7.58673	7.57706	7.79282
sp|P17182|ENOA_MOUSE	Eno1	ENOA_MOUSE Alpha-enolase	23	4.53948	4.12871	4.35037	4.21458	4.26199	5.22515	4.41319	4.35235	4.75202	6.73109	6.88105	6.19527	6.49976	6.88438	6.69689	6.9434	6.53517	6.39514
sp|P17183|ENOG_MOUSE	Eno2	ENOG_MOUSE Gamma-enolase	15	3.71504	3.63766	3.6909	3.78791	3.70555	4.15576	3.65059	3.92237	4.08705	7.01888	7.81949	6.91109	7.25374	7.78671	6.95718	7.05969	7.62232	7.21806
sp|P17225|PTBP1_MOUSE	Ptbp1	PTBP1_MOUSE Polypyrimidine tract-binding protein 1	7	6.26269	7.56042	6.94017	6.06794	7.2567	6.53427	6.84436	5.8634	6.085	4.32879	4.75932	4.67995	4.57719	5.03048	4.4459	4.45591	4.17171	4.13582
sp|P17426|AP2A1_MOUSE	Ap2a1	AP2A1_MOUSE AP-2 complex subunit alpha-1	32	4.5636	4.7414	4.53077	4.5079	5.45364	4.7734	4.47603	4.7004	4.50704	6.49736	6.16292	6.53015	6.30279	6.6008	7.14098	6.18403	6.40264	5.92415
sp|P17427|AP2A2_MOUSE	Ap2a2	AP2A2_MOUSE AP-2 complex subunit alpha-2	28	4.95135	5.52855	5.00514	5.14791	5.30029	5.01438	4.91321	5.38849	5.07169	6.1441	6.75383	6.26749	5.75535	6.04848	5.59718	5.84876	5.72113	5.54269
sp|P17439|GLCM_MOUSE	Gba	GLCM_MOUSE Glucosylceramidase	13	5.52979	5.35545	5.5775	5.31795	5.44793	5.35355	5.47629	5.32868	5.45291	5.67282	5.89324	5.63539	5.52333	5.26934	5.97095	5.7829	5.64853	5.76345
sp|P17563|SBP1_MOUSE	Selenbp1	SBP1_MOUSE Selenium-binding protein 1	1	4.0654	4.32929	4.70841	4.50356	4.62846	4.8937	4.15231	4.6282	3.53617	6.06246	6.52401	6.19702	5.62246	9.06338	5.93281	7.12598	7.42067	6.6057
sp|P17665|COX7C_MOUSE	Cox7c	COX7C_MOUSE Cytochrome c oxidase subunit 7C, mitochondrial	4	6.13223	5.33157	6.54928	6.19438	5.41189	5.69553	5.56461	6.50859	6.54748	5.45269	6.05739	5.60222	4.86799	3.68027	4.853	5.554	5.24914	4.74773
sp|P17710|HXK1_MOUSE	Hk1	HXK1_MOUSE Hexokinase-1	25	5.38608	5.17935	4.93948	4.99323	5.41443	5.00486	5.30756	5.1217	5.33393	5.80795	6.54689	5.69579	5.74293	6.07314	5.98996	5.84426	5.96973	5.6487
sp|P17742|PPIA_MOUSE	Ppia	PPIA_MOUSE Peptidyl-prolyl cis-trans isomerase A	25	5.46725	5.27818	5.27835	5.43799	5.06334	4.82489	5.09007	5.39296	5.01675	5.85607	5.70651	5.7727	6.41895	5.7733	5.88941	6.06907	5.88906	5.77515
sp|P17751|TPIS_MOUSE	Tpi1	TPIS_MOUSE Triosephosphate isomerase	14	4.194	3.97657	3.83826	3.94994	4.63372	4.99809	4.02035	4.27279	4.14942	7.11925	4.96085	6.61551	6.96504	8.08065	7.79877	6.98576	6.78925	6.65178
sp|P17897|LYZ1_MOUSE	Lyz1	LYZ1_MOUSE Lysozyme C-1	1	2.90656	11.9997	2.77289	3.94224	12.4783	23.5886	4.09325	0.98033	2.11514	2.46025	7.35931	4.06714	4.0749	2.71905	4.20017	4.36274	4.01161	1.8678
sp|P17918|PCNA_MOUSE	Pcna	PCNA_MOUSE Proliferating cell nuclear antigen	1	6.63236	7.46336	7.12594	5.95545	6.84282	6.73436	6.35034	5.04744	5.4033	4.5926	6.01616	4.96687	5.76893	5.30773	3.5471	3.64069	4.52597	4.0786
sp|P18155|MTDC_MOUSE	Mthfd2	MTDC_MOUSE Bifunctional methylenetetrahydrofolate dehydrogenase/cyclohydrolase, mitochondrial	5	6.94722	5.50597	6.55347	6.49507	5.64509	5.96565	6.63715	6.38272	6.89804	5.52065	4.04172	4.93617	5.71006	4.06019	4.88619	4.65934	4.28577	4.86953
sp|P18242|CATD_MOUSE	Ctsd	CATD_MOUSE Cathepsin D	8	4.27784	5.31563	5.39789	4.28863	5.1346	5.16235	5.12099	4.45909	3.65928	5.99512	6.77055	6.33714	5.75223	6.55046	6.25677	6.41571	6.61782	6.48791
sp|P18293|ANPRA_MOUSE	Npr1	ANPRA_MOUSE Atrial natriuretic peptide receptor 1	2	5.08658	5.91563	6.36786	4.83365	5.14166	5.34271	5.10646	5.52913	6.62491	5.59386	5.28315	5.99605	5.4665	5.28831	6.26954	5.8795	4.10243	6.17209
sp|P18572|BASI_MOUSE	Bsg	BASI_MOUSE Basigin	6	4.96592	4.56491	5.11567	4.8377	4.715	5.01391	4.73963	4.89617	4.63805	6.51151	6.25995	6.23015	6.09227	6.11812	6.19648	6.30912	6.45872	6.33672
sp|P18581|CTR2_MOUSE	Slc7a2	CTR2_MOUSE Low affinity cationic amino acid transporter 2	1	5.25628	4.54462	6.23013	6.92097	4.26252	5.50338	5.1472	5.10219	7.44098	5.34781	5.58756	7.04777	5.94768	3.36021	6.02251	5.55721	4.6974	6.02357
sp|P18653|KS6A1_MOUSE	Rps6ka1	KS6A1_MOUSE Ribosomal protein S6 kinase alpha-1	13	6.10058	5.58729	5.82747	5.83256	5.78672	5.33303	5.69568	6.02916	5.81581	5.00224	5.96198	5.14269	5.57051	5.37173	4.78554	4.87102	5.94408	5.3419
sp|P18654|KS6A3_MOUSE	Rps6ka3	KS6A3_MOUSE Ribosomal protein S6 kinase alpha-3	6	5.83014	5.55631	5.4497	5.72977	5.48551	5.13659	5.42676	5.69184	5.53406	5.67119	5.6921	5.55161	5.6887	5.42986	5.16479	5.57051	5.90841	5.48217
sp|P18760|COF1_MOUSE	Cfl1	COF1_MOUSE Cofilin-1	22	5.9932	5.96693	5.74042	6.10541	5.78384	5.73255	5.762	6.3906	6.13522	5.51559	4.45396	5.98832	5.37307	5.21895	5.36966	5.02837	4.53394	4.90798
sp|P18826|KPB1_MOUSE	Phka1	KPB1_MOUSE Phosphorylase b kinase regulatory subunit alpha, skeletal muscle isoform	9	5.05779	4.76729	4.96594	5.37131	4.50651	4.85306	5.02902	4.8211	4.85429	6.2297	6.08973	6.02366	6.29058	7.31927	6.25288	5.7514	5.94742	5.86904
sp|P18828|SDC1_MOUSE	Sdc1	SDC1_MOUSE Syndecan-1	3	8.0395	6.62504	9.3713	7.58166	7.20191	7.33659	8.00145	6.69444	8.80003	3.12931	3.90266	3.15084	3.38655	3.08629	3.52586	3.36127	3.39534	3.40996
sp|P18872|GNAO_MOUSE	Gnao1	GNAO_MOUSE Guanine nucleotide-binding protein G(o) subunit alpha	21	4.99647	4.87711	4.78918	4.93294	5.09018	4.97682	5.01621	5.04035	4.99158	6.09004	5.9068	6.05952	6.46331	5.97488	6.25178	6.01192	6.06761	6.46329
sp|P19096|FAS_MOUSE	Fasn	FAS_MOUSE Fatty acid synthase	35	6.28959	6.05245	6.09817	6.35865	5.83795	5.53475	6.25943	6.18266	6.2038	4.93325	5.14725	5.04338	5.69916	4.44083	4.8915	5.04378	4.96948	5.01394
sp|P19157|GSTP1_MOUSE	Gstp1	GSTP1_MOUSE Glutathione S-transferase P 1	16	5.39841	4.99498	5.29538	5.26817	5.1764	5.66416	5.31695	5.45061	5.64028	5.65094	5.98964	5.46336	6.16772	5.47538	5.73045	5.67414	5.98863	5.65441
sp|P19246|NFH_MOUSE	Nefh	NFH_MOUSE Neurofilament heavy polypeptide	12	1.89945	1.7149	1.90463	1.8407	1.8438	1.83745	1.85161	1.72625	1.43401	9.39249	8.47123	9.0982	10.0442	8.67243	11.8159	9.86702	7.54224	9.04352
sp|P19253|RL13A_MOUSE	Rpl13a	RL13A_MOUSE 60S ribosomal protein L13a	13	6.73703	5.68486	5.96446	6.54093	5.63507	5.68133	5.86003	6.13289	5.98011	5.03347	4.99581	4.9446	5.71142	5.72589	5.28369	4.97932	4.45302	4.65609
sp|P19258|MPV17_MOUSE	Mpv17	MPV17_MOUSE Protein Mpv17	1	5.21744	4.84386	4.96528	5.41184	5.05838	5.29171	4.86514	5.31129	5.25704	5.89763	5.85043	5.72834	6.11084	6.00624	6.64181	6.05846	5.55381	5.93045
sp|P19324|SERPH_MOUSE	Serpinh1	SERPH_MOUSE Serpin H1	6	5.22259	3.8327	4.70445	4.89775	4.26726	4.97886	5.55458	4.63817	4.57473	4.66594	4.50545	4.68783	8.34753	6.93391	7.75936	5.83766	6.1356	8.45564
sp|P19426|NELFE_MOUSE	Nelfe	NELFE_MOUSE Negative elongation factor E	2	6.31532	6.63019	6.19235	6.54085	6.32416	5.65492	5.56301	5.36064	6.14279	5.17615	5.74027	4.99054	5.37626	5.57566	4.30419	4.55919	5.1097	4.4438
sp|P19536|COX5B_MOUSE	Cox5b	COX5B_MOUSE Cytochrome c oxidase subunit 5B, mitochondrial	16	6.06385	5.35911	5.87216	6.06693	5.66335	5.72997	6.06473	5.86618	6.6205	5.36503	4.96819	5.72649	4.67134	4.26615	5.76238	5.38397	5.32176	5.22792
sp|P19783|COX41_MOUSE	Cox4i1	COX41_MOUSE Cytochrome c oxidase subunit 4 isoform 1, mitochondrial	22	5.32038	5.05789	5.33265	5.41131	5.2107	5.43731	5.68784	5.81091	6.33323	5.79856	5.32085	5.38605	5.47561	4.83067	6.04575	5.86848	6.01701	5.65479
sp|P20029|GRP78_MOUSE	Hspa5	GRP78_MOUSE 78 kDa glucose-regulated protein	26	6.26849	5.72918	5.65418	6.18327	5.53772	6.1503	5.66808	6.14479	6.32626	5.19724	5.42716	5.07807	5.11255	5.38747	5.14272	5.17867	4.89681	4.91705
sp|P20060|HEXB_MOUSE	Hexb	HEXB_MOUSE Beta-hexosaminidase subunit beta	12	4.89029	5.91082	5.89571	4.97622	5.76413	5.74593	5.89417	4.74147	4.75919	5.69886	6.23642	5.82721	5.11352	5.98166	5.49228	5.57238	5.79495	5.70479
sp|P20108|PRDX3_MOUSE	Prdx3	PRDX3_MOUSE Thioredoxin-dependent peroxide reductase, mitochondrial	15	5.49299	5.43693	5.04338	5.34304	5.54979	5.18682	5.25082	5.47357	5.3029	5.9918	6.12817	5.75829	5.4177	6.0252	5.96425	5.75449	5.45177	5.4281
sp|P20152|VIME_MOUSE	Vim	VIME_MOUSE Vimentin	21	5.88869	5.83962	6.66618	5.7286	5.97509	7.11751	6.28447	5.79385	6.54863	4.82174	5.04069	4.92668	4.82838	4.62488	5.30282	4.84745	4.66894	5.0958
sp|P20352|TF_MOUSE	F3	TF_MOUSE Tissue factor	1	4.92189	4.26032	4.95011	4.71479	4.53879	4.4972	4.72646	4.35071	4.93387	6.37974	5.85795	5.76971	7.19397	5.71809	7.44803	6.53867	6.09445	7.10526
sp|P20357|MTAP2_MOUSE	Map2	MTAP2_MOUSE Microtubule-associated protein 2	35	5.77269	5.35259	5.456	5.66052	5.35819	5.70453	5.56868	5.8138	5.62152	5.51354	5.67395	5.16951	5.95451	5.69265	5.38961	5.49463	5.43167	5.37141
sp|P20917|MAG_MOUSE	Mag	MAG_MOUSE Myelin-associated glycoprotein	1	6.61679	7.17716	5.91488	6.43366	7.25714	5.52976	7.11583	7.92714	6.51976	3.42998	6.9052	5.54627	3.09678	3.81644	3.17336	4.19706	5.078	4.2648
sp|P21126|UBL4A_MOUSE	Ubl4a	UBL4A_MOUSE Ubiquitin-like protein 4A	3	5.98089	5.50112	5.70859	5.67617	6.13023	5.31355	5.42405	5.2817	5.65767	5.15075	6.22465	5.43351	5.90242	4.98444	5.2607	5.78283	5.66379	4.92294
sp|P21271|MYO5B_MOUSE	Myo5b	MYO5B_MOUSE Unconventional myosin-Vb	14	5.41817	5.32646	5.17635	5.50856	5.07505	4.85578	5.19608	5.48232	5.07224	5.92193	6.55335	5.78839	5.59658	5.92029	5.46325	5.7313	6.06918	5.8447
sp|P21278|GNA11_MOUSE	Gna11	GNA11_MOUSE Guanine nucleotide-binding protein subunit alpha-11	16	5.66198	5.74109	5.57875	5.93459	5.68612	5.54268	5.8157	5.90182	5.75485	5.60703	5.14677	5.46408	5.39045	5.24773	5.33483	5.51789	5.25466	5.41897
sp|P21279|GNAQ_MOUSE	Gnaq	GNAQ_MOUSE Guanine nucleotide-binding protein G(q) subunit alpha	8	5.96396	5.51884	5.70556	5.74358	5.91846	5.68295	6.03748	5.65662	5.93888	5.30222	4.28619	5.35938	5.69512	5.22572	5.59189	5.32847	5.50939	5.5353
sp|P21460|CYTC_MOUSE	Cst3	CYTC_MOUSE Cystatin-C	3	6.20496	6.14281	5.98687	6.77474	5.81649	6.60514	5.67944	6.06762	7.31935	4.65527	6.0211	4.58877	4.91349	4.91791	4.40604	4.35302	5.27709	4.26988
sp|P21619|LMNB2_MOUSE	Lmnb2	LMNB2_MOUSE Lamin-B2	13	6.18946	5.83841	5.73795	6.07314	5.81158	5.74385	6.05029	5.8143	6.10585	5.34385	4.86707	4.95623	5.49347	5.21912	5.56745	5.32009	4.60338	5.2645
sp|P21661|NEC2_MOUSE	Pcsk2	NEC2_MOUSE Neuroendocrine convertase 2	5	4.12179	4.94778	4.3804	4.74727	4.43717	4.13328	4.49093	4.87763	4.73456	6.64242	7.76322	7.01303	5.73836	7.30018	6.3453	5.95389	5.90945	6.46334
sp|P21803|FGFR2_MOUSE	Fgfr2	FGFR2_MOUSE Fibroblast growth factor receptor 2	2	3.86576	3.90788	3.83585	3.98151	4.19677	4.49603	4.4146	3.60981	3.77827	7.26836	6.1382	6.87485	7.87116	5.22992	8.76935	7.40872	5.97355	8.3794
sp|P21836|ACES_MOUSE	Ache	ACES_MOUSE Acetylcholinesterase	2	5.95154	5.30318	6.26398	6.68093	5.09346	5.3733	5.86075	5.84799	5.67921	5.05164	5.87467	5.4593	5.11117	5.26399	4.72991	4.98092	5.88315	5.59092
sp|P21956|MFGM_MOUSE	Mfge8	MFGM_MOUSE Lactadherin	9	6.82075	6.28037	6.54386	6.2173	6.38883	6.66305	6.73646	6.6326	6.35182	3.69727	5.36019	3.89217	4.26743	5.44526	3.86699	4.14566	5.59017	5.09984
sp|P21995|EMB_MOUSE	Emb	EMB_MOUSE Embigin	3	5.18451	4.71343	4.54601	5.12651	4.18905	4.97324	5.21694	5.24227	5.4552	6.54458	7.09851	6.72889	5.62709	4.94368	6.14187	6.1603	6.22086	5.88707
sp|P22315|HEMH_MOUSE	Fech	HEMH_MOUSE Ferrochelatase, mitochondrial	8	5.16851	4.81086	5.15446	5.11045	4.87943	5.08603	5.30202	5.13378	5.59865	5.79661	6.0082	5.6783	5.93454	5.95475	6.57322	5.99444	5.69648	6.11927
sp|P22682|CBL_MOUSE	Cbl	CBL_MOUSE E3 ubiquitin-protein ligase CBL	11	5.84642	5.27698	5.61098	5.72256	5.46494	5.25224	5.68008	5.53209	5.44453	5.41928	6.0884	5.44537	5.69813	5.56334	5.2044	5.48944	5.68179	5.57903
sp|P22723|GBRG2_MOUSE	Gabrg2	GBRG2_MOUSE Gamma-aminobutyric acid receptor subunit gamma-2	4	4.55993	4.49842	4.90906	4.5971	4.45215	4.39983	5.07239	4.42104	4.41868	6.46977	6.79496	6.2605	6.19258	5.44023	7.09412	6.91424	6.489	7.01601
sp|P22752|H2A1_MOUSE	Hist1h2ab	H2A1_MOUSE Histone H2A type 1	1	5.49931	5.81975	6.96071	5.83564	4.91383	6.15041	6.13077	5.90833	7.87886	5.95957	6.21669	5.11234	4.03847	4.19278	4.04138	5.6302	5.44229	4.26867
sp|P22892|AP1G1_MOUSE	Ap1g1	AP1G1_MOUSE AP-1 complex subunit gamma-1	14	5.40711	5.62527	5.16963	5.45869	6.16691	5.60755	5.55624	5.63116	5.07598	5.70345	4.62573	5.55664	5.63883	6.29407	6.0048	5.27483	5.93415	5.26895
sp|P22907|HEM3_MOUSE	Hmbs	HEM3_MOUSE Porphobilinogen deaminase	3	5.13201	5.96254	5.41171	6.09533	5.39298	5.34845	5.11228	6.46624	6.09294	5.8385	6.89484	6.37375	4.62112	6.26356	4.59919	5.17849	4.72677	4.4893
sp|P23116|EIF3A_MOUSE	Eif3a	EIF3A_MOUSE Eukaryotic translation initiation factor 3 subunit A	21	5.82968	6.38123	6.29311	5.82742	6.0645	5.95035	6.07482	5.82546	5.88988	5.417	5.80757	5.36279	4.60653	5.28739	4.90855	5.07428	4.50944	4.89
sp|P23188|FURIN_MOUSE	Furin	FURIN_MOUSE Furin	1	6.22222	7.58666	4.51595	6.2426	7.66286	5.10077	6.18832	6.18926	5.88669	4.35813	3.86743	4.06081	5.34016	6.36714	5.58855	4.61978	5.56055	4.64213
sp|P23198|CBX3_MOUSE	Cbx3	CBX3_MOUSE Chromobox protein homolog 3	5	5.35218	6.91778	6.69231	5.94962	6.34221	8.68198	5.61957	5.55181	5.80115	5.03986	5.03764	5.26744	3.57337	4.82685	3.87378	5.56578	4.47442	5.43224
sp|P23242|CXA1_MOUSE	Gja1	CXA1_MOUSE Gap junction alpha-1 protein	5	3.69283	4.37052	4.39806	4.18109	3.85264	4.66267	4.14229	4.00175	4.47682	7.71816	6.87132	7.74875	6.83811	6.62488	7.03663	6.97596	5.47091	6.9366
sp|P23475|XRCC6_MOUSE	Xrcc6	XRCC6_MOUSE X-ray repair cross-complementing protein 6	2	6.12609	6.20064	6.13279	6.87506	5.569	5.40872	5.24345	5.52557	5.37074	4.54477	6.88352	5.76324	4.55584	5.61611	4.02146	4.54181	5.66868	5.95251
sp|P23492|PNPH_MOUSE	Pnp	PNPH_MOUSE Purine nucleoside phosphorylase	1	6.22397	5.7797	6.44394	5.16796	5.46358	5.3618	6.35281	5.9743	5.53952	4.16928	6.06245	5.71086	5.78029	6.05574	5.17341	4.62229	5.20699	4.91109
sp|P23506|PIMT_MOUSE	Pcmt1	PIMT_MOUSE Protein-L-isoaspartate(D-aspartate) O-methyltransferase	6	4.94558	4.95795	4.71583	5.01086	4.52989	4.66052	4.8093	4.90754	4.58234	5.97471	6.70242	6.49211	6.45152	6.42542	6.17935	6.21923	6.04548	6.38995
sp|P23591|FCL_MOUSE	Tsta3	FCL_MOUSE GDP-L-fucose synthase	6	5.43275	5.48408	5.70656	6.1278	5.22356	5.10534	5.37849	5.46299	5.89559	5.55364	6.09505	5.71435	5.62479	5.13204	5.17369	5.58349	5.71073	5.59505
sp|P23780|BGAL_MOUSE	Glb1	BGAL_MOUSE Beta-galactosidase	7	4.694	5.72245	6.15349	4.82218	5.8413	5.54604	6.14272	5.04286	4.68771	5.28165	6.42014	5.97382	5.10179	5.84039	5.55396	5.71383	5.47952	5.98216
sp|P23798|PCGF2_MOUSE	Pcgf2	PCGF2_MOUSE Polycomb group RING finger protein 2	4	7.37949	7.08693	7.58679	6.84832	7.28735	7.47667	7.75348	6.48167	6.89754	3.75529	2.91225	3.92432	4.24084	4.13297	3.84537	4.04011	4.01061	4.34001
sp|P23818|GRIA1_MOUSE	Gria1	GRIA1_MOUSE Glutamate receptor 1	22	5.02655	4.72212	4.67843	4.77784	4.8515	4.89104	4.95711	4.84843	4.72364	6.47121	6.53878	6.21695	6.22793	5.75792	6.39407	6.50773	6.2387	6.17005
sp|P23819-3|GRIA2_MOUSE	Gria2	GRIA2_MOUSE Isoform 3 of Glutamate receptor 2	18	4.85335	4.64709	4.33258	4.632	4.382	4.31937	4.7863	4.60021	4.35253	6.77934	6.98217	6.48386	6.74138	6.02919	6.66937	6.71233	6.32419	6.37273
sp|P23819-4|GRIA2_MOUSE	Gria2	GRIA2_MOUSE Isoform 4 of Glutamate receptor 2	2	4.45524	2.37467	3.10148	3.25136	4.04366	14.4927	2.93024	4.60668	9.48166	4.94526	4.53926	3.11654	5.299	5.82772	5.37063	8.77747	6.58126	6.80516
sp|P24270|CATA_MOUSE	Cat	CATA_MOUSE Catalase	10	6.83216	6.35653	6.24536	6.39066	6.66733	6.55416	6.3077	6.51594	6.68396	4.3115	4.51126	4.22128	4.74513	5.14725	4.61192	4.56308	4.86097	4.47382
sp|P24288|BCAT1_MOUSE	Bcat1	BCAT1_MOUSE Branched-chain-amino-acid aminotransferase, cytosolic	11	5.77917	5.8822	5.50048	5.87229	5.65672	5.56091	5.74377	6.09895	6.11337	5.64967	6.31459	5.45657	4.91744	5.09615	4.93413	5.16922	5.19373	5.06064
sp|P24369|PPIB_MOUSE	Ppib	PPIB_MOUSE Peptidyl-prolyl cis-trans isomerase B	19	5.41829	6.30753	6.2698	4.95257	6.48518	6.71708	6.19862	5.48902	5.32024	5.25704	5.60863	5.16203	4.61676	5.43473	4.67936	5.40223	5.25026	5.43062
sp|P24456|CP2DA_MOUSE	Cyp2d10	CP2DA_MOUSE Cytochrome P450 2D10	1	5.70778	4.31872	5.38726	4.90839	4.04599	5.79857	4.99201	5.33312	5.10679	5.92187	7.6938	7.21062	3.97176	7.26963	6.28683	4.59347	4.8969	6.5565
sp|P24472|GSTA4_MOUSE	Gsta4	GSTA4_MOUSE Glutathione S-transferase A4	6	4.50146	3.81793	4.31537	4.3843	4.01082	4.31568	4.21797	3.95132	3.83886	7.08233	7.53573	6.29014	7.10393	6.84618	7.02789	7.23341	6.8821	6.64458
sp|P24527|LKHA4_MOUSE	Lta4h	LKHA4_MOUSE Leukotriene A-4 hydrolase	11	5.08297	5.02987	4.59851	5.04175	4.76205	4.30847	4.73862	5.24493	4.93439	5.88338	6.73246	6.0757	6.47984	6.9158	5.77085	5.86774	6.43349	6.09917
sp|P24547|IMDH2_MOUSE	Impdh2	IMDH2_MOUSE Inosine-5'-monophosphate dehydrogenase 2	13	6.90468	6.30193	6.28729	6.34308	6.27189	6.11285	6.49771	6.64121	6.37632	4.42129	4.82499	4.3373	4.86683	4.93148	4.40031	4.71812	5.03952	4.72322
sp|P24549|AL1A1_MOUSE	Aldh1a1	AL1A1_MOUSE Retinal dehydrogenase 1	3	3.63546	3.49844	3.88788	3.96751	3.42582	4.26787	3.39749	3.27959	4.45833	7.97638	7.41413	7.48017	7.31194	5.58134	7.64914	7.40975	6.19737	9.16138
sp|P24638|PPAL_MOUSE	Acp2	PPAL_MOUSE Lysosomal acid phosphatase	7	5.55364	5.93245	6.04112	5.49961	6.14077	6.38565	6.06159	5.74022	5.33911	5.18426	4.92645	5.10296	4.55901	5.65454	5.60367	5.41058	5.66674	5.19764
sp|P24668|MPRD_MOUSE	M6pr	MPRD_MOUSE Cation-dependent mannose-6-phosphate receptor	2	5.20891	1.83456	2.5503	2.54048	3.11851	4.55787	6.5496	2.78593	2.10456	2.59289	1.83684	1.80151	11.2438	12.317	10.1716	7.8499	9.37637	11.5593
sp|P24788|CD11B_MOUSE	Cdk11b	CD11B_MOUSE Cyclin-dependent kinase 11B	2	6.0569	6.02096	8.12672	6.48636	6.2483	4.97322	5.13558	5.63126	5.20729	4.69025	5.71439	5.78562	3.85731	5.77248	4.393	5.0711	5.40696	5.42229
sp|P25206|MCM3_MOUSE	Mcm3	MCM3_MOUSE DNA replication licensing factor MCM3	2	6.1494	5.88726	6.69428	6.06466	7.40236	5.43642	5.35146	5.66074	5.9404	4.89009	6.20516	4.48251	5.38373	5.82585	3.57413	4.69164	5.35529	5.00462
sp|P25233|NECD_MOUSE	Ndn	NECD_MOUSE Necdin	2	6.48714	5.63209	6.56485	6.3592	6.09867	6.55062	6.53689	4.66882	5.6228	4.86017	5.05917	4.45602	5.41769	5.14709	4.77859	5.1422	5.24688	5.37111
sp|P25444|RS2_MOUSE	Rps2	RS2_MOUSE 40S ribosomal protein S2	13	7.08584	5.39529	5.46894	6.53817	5.48867	6.56028	5.75519	6.50249	6.62232	4.69761	4.15883	4.42749	6.23617	6.2057	5.32728	4.8742	4.09192	4.56361
sp|P25785|TIMP2_MOUSE	Timp2	TIMP2_MOUSE Metalloproteinase inhibitor 2	3	6.25461	5.66849	6.20583	6.20417	6.00798	5.7147	5.82852	5.91876	6.40267	4.87907	5.12543	4.84696	5.10228	4.87019	5.12731	5.13868	5.34999	5.35436
sp|P25799|NFKB1_MOUSE	Nfkb1	NFKB1_MOUSE Nuclear factor NF-kappa-B p105 subunit	3	5.56546	5.97377	5.78865	6.32112	5.67724	5.70029	5.01139	5.69848	6.00548	5.59977	7.44419	6.16137	4.77226	4.60312	4.45895	5.26746	5.15379	4.79721
sp|P26039|TLN1_MOUSE	Tln1	TLN1_MOUSE Talin-1	15	5.37385	5.43161	5.95451	5.62054	5.32923	5.62606	5.40039	5.04063	5.51198	5.70183	6.37989	5.95139	5.24113	5.47351	5.52119	5.37515	5.15282	5.91431
sp|P26040|EZRI_MOUSE	Ezr	EZRI_MOUSE Ezrin	17	5.15874	4.84247	5.56503	4.66057	5.00567	5.88082	5.17058	4.59622	4.98181	5.92842	6.24623	5.83595	5.8213	5.79123	6.06693	6.20046	5.87765	6.36992
sp|P26041|MOES_MOUSE	Msn	MOES_MOUSE Moesin	9	5.6567	5.87348	5.98021	5.9019	5.68723	5.76322	5.58235	5.3668	5.2836	5.34025	6.21334	5.26098	5.11378	5.34732	5.18402	5.48707	5.55251	5.40525
sp|P26043|RADI_MOUSE	Rdx	RADI_MOUSE Radixin	8	5.98096	5.68212	6.01888	5.61074	5.75116	5.87105	5.81447	5.22336	5.35595	5.40079	5.94041	5.14062	5.27286	5.05243	5.12241	5.28696	5.66289	5.81195
sp|P26048|GBRA2_MOUSE	Gabra2	GBRA2_MOUSE Gamma-aminobutyric acid receptor subunit alpha-2	7	4.86528	4.80849	5.01665	5.10585	4.80975	4.69791	5.05864	5.02691	4.98795	6.21945	6.81892	6.29615	5.75703	5.22581	6.1432	6.38084	6.16951	6.61164
sp|P26049|GBRA3_MOUSE	Gabra3	GBRA3_MOUSE Gamma-aminobutyric acid receptor subunit alpha-3	7	5.12332	4.76547	5.364	5.15851	4.54671	5.03027	4.95601	4.67657	5.30934	5.95714	6.26123	6.39467	6.48707	5.06841	6.9326	6.22607	5.34981	6.3928
sp|P26231|CTNA1_MOUSE	Ctnna1	CTNA1_MOUSE Catenin alpha-1	18	5.19042	4.78461	5.6453	5.0675	4.90205	5.35317	5.24428	4.83674	5.53974	5.96606	5.93427	5.8887	6.18179	5.50673	6.20526	6.08584	5.53558	6.13195
sp|P26339|CMGA_MOUSE	Chga	CMGA_MOUSE Chromogranin-A	4	5.61418	5.33001	5.82029	5.39368	5.69552	5.18194	5.47477	5.6659	5.87258	5.48044	6.02836	5.46737	5.63805	5.25597	5.78528	5.47958	5.62241	5.19367
sp|P26350|PTMA_MOUSE	Ptma	PTMA_MOUSE Prothymosin alpha	2	6.97087	6.89438	6.72555	8.43834	6.47852	5.77144	6.8128	6.86107	6.42382	4.26172	5.56421	4.08608	4.84681	6.00686	3.84025	3.31054	3.48642	3.22032
sp|P26369|U2AF2_MOUSE	U2af2	U2AF2_MOUSE Splicing factor U2AF 65 kDa subunit	3	5.70676	7.14017	7.16855	4.61859	7.36564	7.35465	6.61506	6.21666	5.37277	4.3699	5.42709	4.48832	4.7991	5.74536	4.28832	4.55944	4.4048	4.35882
sp|P26443|DHE3_MOUSE	Glud1	DHE3_MOUSE Glutamate dehydrogenase 1, mitochondrial	33	5.15387	5.29428	5.47753	5.58685	5.06812	5.18667	5.36066	5.39149	5.77018	5.91988	6.09445	6.00338	5.72738	5.72056	5.79629	5.57247	5.12169	5.75426
sp|P26450|P85A_MOUSE	Pik3r1	P85A_MOUSE Phosphatidylinositol 3-kinase regulatory subunit alpha	7	5.72623	5.7798	5.88837	5.91029	5.50972	5.21893	5.979	5.87035	5.50752	5.12719	5.84836	4.96861	5.79093	5.63051	5.16914	5.36498	5.39046	5.31962
sp|P26516|PSMD7_MOUSE	Psmd7	PSMD7_MOUSE 26S proteasome non-ATPase regulatory subunit 7	10	5.88356	5.38104	5.52105	5.55374	5.63173	5.66599	5.79667	5.83685	5.78841	5.33093	5.8447	5.0972	5.93705	5.70311	5.29105	5.22609	5.46553	5.04531
sp|P26618|PGFRA_MOUSE	Pdgfra	PGFRA_MOUSE Platelet-derived growth factor receptor alpha	10	5.14553	4.90639	5.01077	5.59859	4.57067	4.67444	5.09758	4.81534	4.89747	6.19384	6.89187	6.26732	6.49991	5.2437	6.50387	5.79385	5.77577	6.1131
sp|P26638|SYSC_MOUSE	Sars	SYSC_MOUSE Serine--tRNA ligase, cytoplasmic	15	6.01666	5.80451	5.8567	5.94258	5.93033	5.46693	6.04535	6.025	5.71081	5.23178	4.46919	5.00884	5.86635	5.37715	5.22743	5.34374	5.36742	5.30923
sp|P26645|MARCS_MOUSE	Marcks	MARCS_MOUSE Myristoylated alanine-rich C-kinase substrate	15	6.10102	5.25602	5.47917	5.6947	5.89704	9.20456	5.66521	6.69156	6.96075	4.64504	4.25494	4.29834	4.86176	5.40221	4.57796	5.32559	4.97129	4.71284
sp|P26883|FKB1A_MOUSE	Fkbp1a	FKB1A_MOUSE Peptidyl-prolyl cis-trans isomerase FKBP1A	4	5.05505	6.14898	4.79963	5.44325	5.35317	4.98908	5.69134	6.24974	6.08357	6.65269	3.30914	5.8205	5.73654	6.23213	5.77146	5.71661	5.05541	5.89173
sp|P27038|AVR2A_MOUSE	Acvr2a	AVR2A_MOUSE Activin receptor type-2A	4	4.81993	4.92641	4.61917	4.97812	4.60462	4.1165	4.94012	4.86166	4.0948	6.05147	7.40642	6.14041	6.1654	6.95377	6.20841	6.23064	6.6031	6.27905
sp|P27046|MA2A1_MOUSE	Man2a1	MA2A1_MOUSE Alpha-mannosidase 2	3	5.49428	5.55759	5.14509	6.05571	4.91391	4.47107	6.12097	5.31503	5.58931	5.45872	5.60371	4.56434	7.57382	6.29104	5.39557	5.02415	5.84797	5.57773
sp|P27048|RSMB_MOUSE	Snrpb	RSMB_MOUSE Small nuclear ribonucleoprotein-associated protein B	4	5.574	6.50509	6.96502	5.2305	6.67729	6.5395	6.5722	5.61719	5.14953	4.58772	4.47955	4.97902	5.04059	5.1964	5.02062	4.97191	5.2117	5.68219
sp|P27090|TGFB2_MOUSE	Tgfb2	TGFB2_MOUSE Transforming growth factor beta-2	1	6.49508	6.12944	5.51474	6.19595	4.75509	6.1931	5.28616	6.56769	6.22952	5.91228	6.65107	6.30162	4.77771	4.47477	3.54908	4.01179	6.32077	4.63416
sp|P27545|CERS1_MOUSE	Cers1	CERS1_MOUSE Ceramide synthase 1	1	5.35356	5.39533	4.64064	5.38416	6.19392	4.70124	4.6912	5.13886	7.24958	6.14225	3.03159	6.07328	6.53536	6.0944	7.71721	4.80515	4.15468	6.69758
sp|P27546|MAP4_MOUSE	Map4	MAP4_MOUSE Microtubule-associated protein 4	24	6.90614	6.90592	6.73711	6.54912	7.00077	7.15738	6.56795	7.2243	6.86958	4.17547	4.59371	3.86759	4.27796	4.51139	4.11768	4.2319	4.35652	3.9495
sp|P27546-4|MAP4_MOUSE	Map4	MAP4_MOUSE Isoform 4 of Microtubule-associated protein 4	10	5.5531	6.29015	6.95141	6.0118	6.16129	6.4027	6.00997	6.28562	6.6246	4.94066	5.22835	5.00903	4.61973	4.6656	4.60337	4.75817	4.90665	4.97782
sp|P27600|GNA12_MOUSE	Gna12	GNA12_MOUSE Guanine nucleotide-binding protein subunit alpha-12	4	5.20149	5.40964	5.51106	5.57408	5.07811	5.09026	5.80456	5.3431	5.07587	6.04408	6.15065	5.8915	6.01431	5.2854	5.54517	5.44679	5.55388	5.98005
sp|P27601|GNA13_MOUSE	Gna13	GNA13_MOUSE Guanine nucleotide-binding protein subunit alpha-13	12	5.94674	5.49194	6.03658	5.63294	5.63447	5.66235	5.9121	5.50368	6.10909	5.27385	5.67549	5.12001	5.57023	5.01836	5.55943	5.11777	5.2717	5.46327
sp|P27612|PLAP_MOUSE	Plaa	PLAP_MOUSE Phospholipase A-2-activating protein	19	5.66298	5.82823	5.45775	5.86008	5.47188	5.18463	5.56213	5.83812	5.33991	5.51534	6.10909	5.16694	5.55019	5.55814	5.15327	5.41031	5.75663	5.57437
sp|P27659|RL3_MOUSE	Rpl3	RL3_MOUSE 60S ribosomal protein L3	12	6.55192	5.54701	5.36699	6.32983	5.58754	6.35832	5.81635	6.31461	6.29652	4.9082	4.14515	4.69353	6.31473	5.81995	5.45903	5.1634	4.51267	4.81425
sp|P27661|H2AX_MOUSE	H2afx	H2AX_MOUSE Histone H2AX	2	5.125	5.42083	6.89957	4.55011	5.74422	5.53849	5.79205	4.0216	5.35617	5.53554	6.74066	6.6871	3.6462	4.18079	5.37185	5.7669	6.45489	7.16801
sp|P27671|RGRF1_MOUSE	Rasgrf1	RGRF1_MOUSE Ras-specific guanine nucleotide-releasing factor 1	8	1.93195	2.18026	2.12154	2.13534	2.06518	1.88605	2.18279	2.10564	1.48854	9.52179	7.52676	9.42469	8.94864	9.80975	8.92333	9.23642	9.10818	9.40314
sp|P27681|GBRG3_MOUSE	Gabrg3	GBRG3_MOUSE Gamma-aminobutyric acid receptor subunit gamma-3	1	5.1836	4.33947	4.73432	4.96741	5.28679	5.81809	5.46112	5.74138	5.42656	4.85481	7.92381	5.92658	6.39312	5.89851	4.76104	5.414	5.88637	5.983
sp|P27773|PDIA3_MOUSE	Pdia3	PDIA3_MOUSE Protein disulfide-isomerase A3	33	6.13088	5.81848	5.51356	5.99152	5.76126	6.09862	5.75035	6.26893	6.19885	5.27426	5.52491	4.972	5.17115	5.34771	5.13239	5.3241	4.91323	4.80782
sp|P27808|MGAT1_MOUSE	Mgat1	MGAT1_MOUSE Alpha-1,3-mannosyl-glycoprotein 2-beta-N-acetylglucosaminyltransferase	1	5.85358	7.5184	8.34674	5.02216	8.0065	5.42403	4.34214	7.03743	6.21999	3.42693	6.04063	3.9431	5.26544	2.26943	6.06832	5.68786	4.31505	5.21229
sp|P28028|BRAF_MOUSE	Braf	BRAF_MOUSE Serine/threonine-protein kinase B-raf	9	4.88962	4.73298	4.61204	4.95916	4.82418	5.22995	4.93923	5.19051	5.04153	6.2282	5.60553	5.83232	6.8121	6.40899	5.92751	6.10963	6.37274	6.28376
sp|P28047|WNT7B_MOUSE	Wnt7b	WNT7B_MOUSE Protein Wnt-7b	2	7.25475	4.79546	5.82701	3.67322	6.38631	6.08803	6.26609	5.75429	4.31151	4.66652	5.48741	4.18996	6.25145	5.32575	5.77851	5.6099	7.11436	5.21949
sp|P28271|ACOC_MOUSE	Aco1	ACOC_MOUSE Cytoplasmic aconitate hydratase	10	5.16286	5.73935	5.39118	6.03486	5.53116	5.18123	5.26428	5.92541	5.80438	6.1252	4.87795	6.09756	5.94875	6.26306	5.33738	5.23502	4.97008	5.11027
sp|P28352|APEX1_MOUSE	Apex1	APEX1_MOUSE DNA-(apurinic or apyrimidinic site) lyase	5	6.96634	6.68483	6.70401	6.67063	6.45183	6.04437	6.8489	6.88572	5.83454	4.07203	5.01372	3.90086	4.89594	6.1196	3.93845	4.05598	4.5941	4.31818
sp|P28474|ADHX_MOUSE	Adh5	ADHX_MOUSE Alcohol dehydrogenase class-3	7	6.39976	6.23937	5.83121	6.04484	6.17363	5.82217	6.01136	6.43201	6.05869	4.92447	5.48772	4.73508	5.37425	5.20757	4.8338	4.93954	4.94813	4.53639
sp|P28571-1|SC6A9_MOUSE	Slc6a9	SC6A9_MOUSE Isoform GlyT-1A of Sodium- and chloride-dependent glycine transporter 1	5	4.77752	4.922	5.52336	5.42212	4.79279	5.19595	4.89661	5.05577	5.8254	6.03307	6.34234	6.21222	5.69548	5.44754	6.19263	5.87678	5.6618	6.12662
sp|P28574|MAX_MOUSE	Max	MAX_MOUSE Protein max	1	5.91045	6.09853	6.48326	5.76194	6.75398	6.62455	6.48462	5.55697	5.10817	4.86847	4.76551	4.76356	5.03842	5.43865	4.93794	4.80303	5.1753	5.42666
sp|P28650|PURA1_MOUSE	Adssl1	PURA1_MOUSE Adenylosuccinate synthetase isozyme 1	3	5.66072	5.86845	4.91358	6.21532	5.3949	5.72832	5.97408	5.73962	5.55874	4.94563	5.95636	5.03411	5.6044	5.33496	5.04568	5.63685	5.47382	5.91448
sp|P28651|CAH8_MOUSE	Ca8	CAH8_MOUSE Carbonic anhydrase-related protein	2	5.72471	5.3399	6.56241	5.82231	5.07339	5.52744	5.72622	5.40885	5.90355	5.2502	5.39728	5.13427	5.54483	6.11912	5.65783	4.94222	5.62322	5.24226
sp|P28656|NP1L1_MOUSE	Nap1l1	NP1L1_MOUSE Nucleosome assembly protein 1-like 1	4	5.86394	5.9424	5.27703	6.03645	5.54784	5.87951	5.44214	6.27495	5.62447	5.46071	5.40634	5.00973	5.62977	5.32261	5.13951	5.64198	5.05231	5.44831
sp|P28658|ATX10_MOUSE	Atxn10	ATX10_MOUSE Ataxin-10	14	7.02082	6.8113	6.1465	7.15246	7.29008	6.26427	6.88087	7.70785	6.59273	4.06787	4.20518	3.79814	4.4808	4.97697	3.91639	4.08446	4.57435	4.02896
sp|P28659|CELF1_MOUSE	Celf1	CELF1_MOUSE CUGBP Elav-like family member 1	7	5.70451	7.13583	6.38317	6.44243	6.68885	6.33974	6.44751	6.11397	5.6088	5.34773	4.28173	5.18926	4.39377	5.2789	4.77998	4.85254	4.2521	4.75917
sp|P28660|NCKP1_MOUSE	Nckap1	NCKP1_MOUSE Nck-associated protein 1	29	4.62533	5.05187	4.80985	5.16586	4.5793	4.49595	4.76491	4.92069	4.81295	6.62215	6.38646	6.91801	6.4203	6.34316	5.96682	6.18589	5.81933	6.11116
sp|P28661|SEPT4_MOUSE	2022-09-04	SEPT4_MOUSE Septin-4	9	3.90252	5.47634	5.26306	5.56449	4.74728	5.01001	4.01962	5.25407	6.0603	8.42429	8.74634	8.7537	4.02353	4.36196	5.36642	6.17406	4.47137	4.38064
sp|P28663|SNAB_MOUSE	Napb	SNAB_MOUSE Beta-soluble NSF attachment protein	13	4.44717	4.14354	4.05632	4.47556	4.28196	4.13316	4.18972	4.71049	4.5021	7.11264	5.97918	6.79152	7.11751	7.10087	6.82518	6.81625	6.68663	6.63018
sp|P28667|MRP_MOUSE	Marcksl1	MRP_MOUSE MARCKS-related protein	12	6.36886	5.87175	6.29782	6.02485	6.09029	6.49306	6.22366	6.33522	6.58983	4.61261	5.43432	4.58779	5.25471	4.46336	4.73978	4.72884	5.04495	4.8383
sp|P28700|RXRA_MOUSE	Rxra	RXRA_MOUSE Retinoic acid receptor RXR-alpha	3	5.42331	8.08314	6.83403	5.81812	7.64158	6.52641	6.8225	5.0347	4.60482	4.78391	2.63329	4.66277	4.66918	5.86358	4.29832	4.98295	5.40786	5.90953
sp|P28738|KIF5C_MOUSE	Kif5c	KIF5C_MOUSE Kinesin heavy chain isoform 5C	35	6.2111	6.20532	5.921	6.21209	6.35775	6.15584	6.1731	6.47919	6.62948	5.00726	5.07838	4.76035	4.94427	4.75707	4.7832	4.80305	4.88071	4.64084
sp|P28740-2|KIF2A_MOUSE	Kif2a	KIF2A_MOUSE Isoform 2 of Kinesin-like protein KIF2A	11	5.42291	5.54617	5.66948	5.74561	5.45566	5.36947	5.78893	5.83332	5.87606	5.42012	5.29552	5.53994	5.6633	5.45902	5.33882	5.50841	5.49085	5.57641
sp|P28741|KIF3A_MOUSE	Kif3a	KIF3A_MOUSE Kinesin-like protein KIF3A	13	6.92585	7.00937	6.47497	6.8685	6.72296	6.33991	6.89702	7.05972	6.40544	4.26133	5.23339	4.03171	4.20327	4.57755	3.91284	4.34791	4.51654	4.21172
sp|P28798|GRN_MOUSE	Grn	GRN_MOUSE Granulins	1	3.0303	4.67265	4.06401	3.92337	5.73499	9.41121	5.50445	3.66287	4.75477	6.01021	3.30083	6.07094	5.17503	8.36832	7.87037	4.89452	7.67548	5.87567
sp|P28828|PTPRM_MOUSE	Ptprm	PTPRM_MOUSE Receptor-type tyrosine-protein phosphatase mu	4	4.41901	4.63577	4.74071	4.67088	4.38496	4.07774	4.43568	4.4597	4.5563	6.36579	7.47632	6.98597	6.03903	6.41156	6.72975	6.21994	6.3269	7.064
sp|P28867|KPCD_MOUSE	Prkcd	KPCD_MOUSE Protein kinase C delta type	1	7.30437	7.3249	7.1028	7.53068	6.09003	8.38604	8.41211	7.98013	8.96954	3.58182	3.80489	3.47523	3.44707	4.13026	2.55809	2.99913	3.41213	3.49077
sp|P29037|TBP_MOUSE	Tbp	TBP_MOUSE TATA-box-binding protein	1	6.57205	6.35536	6.88156	6.43729	6.76752	5.64532	6.55706	5.51021	5.88465	5.23464	5.00795	5.2594	4.56105	5.33251	4.71371	4.90213	4.61845	3.75915
sp|P29341|PABP1_MOUSE	Pabpc1	PABP1_MOUSE Polyadenylate-binding protein 1	20	6.00756	5.65507	5.76913	5.75685	5.77904	6.60227	5.84557	5.91939	6.30259	5.09275	5.08895	4.91288	5.50399	5.56228	5.27348	5.25142	4.72649	4.95028
sp|P29387|GBB4_MOUSE	Gnb4	GBB4_MOUSE Guanine nucleotide-binding protein subunit beta-4	19	5.28892	5.82115	5.1935	5.62516	5.34253	4.8992	5.38495	5.59726	5.15249	6.25601	4.74746	6.19015	6.05137	5.79504	5.87161	5.80345	5.33442	5.64532
sp|P29416|HEXA_MOUSE	Hexa	HEXA_MOUSE Beta-hexosaminidase subunit alpha	7	4.66861	5.56922	5.51546	4.7578	5.31486	6.516	5.46734	5.08618	4.89087	5.65211	5.84048	5.68578	4.94548	6.5237	5.84751	5.64306	6.05503	6.02052
sp|P29533|VCAM1_MOUSE	Vcam1	VCAM1_MOUSE Vascular cell adhesion protein 1	13	5.84233	5.74547	6.09562	6.03775	5.42083	6.08466	5.81111	5.67279	6.32234	5.41616	5.48197	5.25539	5.33904	5.07216	5.30745	5.22756	4.75293	5.11444
sp|P29595|NEDD8_MOUSE	Nedd8	NEDD8_MOUSE NEDD8	3	6.37387	5.54172	4.86886	5.32473	5.13148	5.25679	5.11229	5.73295	5.27009	5.40199	6.23391	5.51242	5.38957	5.12276	6.41351	5.88556	5.8456	5.58189
sp|P29758|OAT_MOUSE	Oat	OAT_MOUSE Ornithine aminotransferase, mitochondrial	15	5.97774	5.7767	6.00644	5.91483	5.89803	6.68151	5.86551	5.90252	6.94962	5.17321	4.96053	5.04491	4.80735	4.79969	5.13634	5.17568	4.93635	4.99303
sp|P30275|KCRU_MOUSE	Ckmt1	KCRU_MOUSE Creatine kinase U-type, mitochondrial	18	4.06148	3.77903	3.78356	4.04993	3.71251	5.49776	3.82225	4.19316	5.55029	6.83701	6.66553	7.086	6.16541	6.48791	7.07996	7.11743	6.76132	7.34947
sp|P30412|PPIC_MOUSE	Ppic	PPIC_MOUSE Peptidyl-prolyl cis-trans isomerase C	4	6.30704	5.89087	5.62705	6.2942	5.91465	5.32471	5.88649	5.90589	6.26282	4.96495	5.1475	4.67299	5.8936	5.2232	5.25323	5.21899	5.18447	5.02735
sp|P30416|FKBP4_MOUSE	Fkbp4	FKBP4_MOUSE Peptidyl-prolyl cis-trans isomerase FKBP4	21	6.67654	7.16813	6.59592	7.10045	6.66179	6.56432	6.42828	6.94014	7.0397	4.58766	4.6476	4.55597	4.02787	4.33667	3.86023	4.26998	4.42977	4.10897
sp|P30681|HMGB2_MOUSE	Hmgb2	HMGB2_MOUSE High mobility group protein B2	2	6.35046	7.15737	6.53456	6.75728	7.09233	5.00756	5.34749	6.23126	7.07302	5.01344	4.64063	5.67952	3.79961	6.78568	3.8912	3.41076	4.89729	4.3305
sp|P30875|SSR2_MOUSE	Sstr2	SSR2_MOUSE Somatostatin receptor type 2	1	5.33224	4.88189	4.87452	5.06077	5.27128	5.01286	4.83183	4.89805	4.77862	6.44097	5.68046	6.10788	7.51162	5.27563	6.46623	6.55186	5.50364	5.51963
sp|P30999|CTND1_MOUSE	Ctnnd1	CTND1_MOUSE Catenin delta-1	22	5.19454	5.38217	5.77957	5.2861	5.51018	5.69185	5.61368	5.29268	5.59432	5.80241	4.94437	6.01753	5.54413	5.4076	5.80217	5.87685	5.47154	5.78831
sp|P31230|AIMP1_MOUSE	Aimp1	AIMP1_MOUSE Aminoacyl tRNA synthase complex-interacting multifunctional protein 1	12	6.60985	6.01167	6.07259	6.16882	6.01673	6.33157	5.99264	6.40031	5.92476	5.2104	4.38561	4.65404	5.1366	5.34621	5.25587	5.14763	4.4905	4.84419
sp|P31266|SUH_MOUSE	Rbpj	SUH_MOUSE Recombining binding protein suppressor of hairless	1	4.15176	6.61396	8.01847	5.79896	7.27078	5.60055	9.04273	5.74929	5.74468	4.82516	5.06592	4.37831	5.2532	4.31548	3.67856	4.02733	4.71119	5.75367
sp|P31324|KAP3_MOUSE	Prkar2b	KAP3_MOUSE cAMP-dependent protein kinase type II-beta regulatory subunit	17	5.30094	5.93976	5.38792	5.7435	5.71789	5.64301	5.60873	6.02994	6.01376	5.75315	5.88946	5.66101	4.99813	5.59688	5.35558	5.21658	5.07193	5.07184
sp|P31360|PO3F2_MOUSE	Pou3f2	PO3F2_MOUSE POU domain, class 3, transcription factor 2	2	6.20042	7.78026	8.30799	5.74698	8.33072	8.36079	7.72244	5.84139	6.44844	3.60007	4.07412	4.36701	3.77473	4.34559	3.27994	3.62902	3.62167	4.56842
sp|P31361|PO3F3_MOUSE	Pou3f3	PO3F3_MOUSE POU domain, class 3, transcription factor 3	2	6.28778	7.97557	7.65581	6.47345	8.26956	8.46423	7.53904	6.92596	5.92356	3.37818	4.29327	3.93076	3.408	4.34289	3.54993	3.79508	3.58098	4.20596
sp|P31362|PO2F3_MOUSE	Pou2f3	PO2F3_MOUSE POU domain, class 2, transcription factor 3	1	7.65324	5.8349	6.14963	5.92018	6.68791	7.11168	4.84932	5.20247	5.17217	4.41552	6.11546	4.84829	5.5022	4.3131	4.30289	5.67882	5.44314	4.79907
sp|P31648|SC6A1_MOUSE	Slc6a1	SC6A1_MOUSE Sodium- and chloride-dependent GABA transporter 1	7	4.06703	4.41441	4.58866	4.50555	4.24025	4.76067	4.47509	4.52355	5.05771	7.28415	5.0821	8.08386	6.33181	5.32701	7.07714	6.84707	6.97918	6.35477
sp|P31650|S6A11_MOUSE	Slc6a11	S6A11_MOUSE Sodium- and chloride-dependent GABA transporter 3	7	5.36945	5.04207	5.26444	4.85953	5.19708	5.54472	5.36588	4.97503	5.54227	6.04059	5.94844	5.19376	6.73096	5.43753	6.19535	6.0092	5.60874	5.67498
sp|P31750|AKT1_MOUSE	Akt1	AKT1_MOUSE RAC-alpha serine/threonine-protein kinase	9	6.89327	6.66471	6.37609	6.85712	6.56985	5.77113	6.27577	6.86195	6.32855	4.37841	5.00354	4.34636	4.69978	4.91396	4.1743	4.53213	4.91081	4.44229
sp|P31786|ACBP_MOUSE	Dbi	ACBP_MOUSE Acyl-CoA-binding protein	4	4.81921	4.6019	5.59137	5.2111	4.88002	4.45306	4.97642	4.38687	4.84303	5.72558	7.23448	5.68795	6.41618	6.50167	6.53569	5.74153	6.8608	5.53314
sp|P31938|MP2K1_MOUSE	Map2k1	MP2K1_MOUSE Dual specificity mitogen-activated protein kinase kinase 1	8	4.28525	3.51224	3.6422	3.7179	3.86926	6.62903	3.45552	4.49875	5.53686	6.25995	6.35537	5.49952	6.99838	7.16201	6.51651	7.54132	7.57349	6.94642
sp|P32020|NLTP_MOUSE	Scp2	NLTP_MOUSE Non-specific lipid-transfer protein	12	5.92032	5.7417	5.91559	6.01069	5.55069	5.94926	5.49651	5.85217	6.08052	5.43275	5.63429	5.38376	5.32703	5.29641	5.25071	5.45085	4.72287	4.98387
sp|P32037|GTR3_MOUSE	Slc2a3	GTR3_MOUSE Solute carrier family 2, facilitated glucose transporter member 3	5	4.08461	4.16588	4.35209	4.16732	4.20627	4.36831	4.30677	4.08027	4.44986	7.50611	7.58567	6.56347	6.3663	6.62376	6.7322	6.96139	6.56756	6.91216
sp|P32067|LA_MOUSE	Ssb	LA_MOUSE Lupus La protein homolog	11	5.76254	6.74903	6.63677	5.69304	6.69918	6.46575	6.44949	5.79719	5.58234	4.85887	5.04969	4.88857	4.91797	5.40995	4.6211	4.86528	4.64958	4.90368
sp|P32211|ACM4_MOUSE	Chrm4	ACM4_MOUSE Muscarinic acetylcholine receptor M4	1	4.26148	5.01891	4.97688	5.17751	4.44691	4.69106	4.92647	5.58947	5.29287	7.43867	7.36209	6.96406	5.23142	5.61014	5.26757	5.95828	5.31926	6.46696
sp|P32233|DRG1_MOUSE	Drg1	DRG1_MOUSE Developmentally-regulated GTP-binding protein 1	10	6.43447	6.26406	6.20956	6.42895	6.1012	6.08023	6.0759	6.15704	5.70465	4.82999	4.9401	4.52462	5.3531	5.45135	4.76635	4.89844	4.84854	4.93146
sp|P32261|ANT3_MOUSE	Serpinc1	ANT3_MOUSE Antithrombin-III	8	6.24487	4.15346	4.92354	6.12671	4.39007	4.89507	5.69379	5.57687	5.8599	5.70803	6.62526	5.2937	6.30312	5.29602	5.35134	5.9424	6.11691	5.49893
sp|P32507|PVRL2_MOUSE	Pvrl2	PVRL2_MOUSE Nectin-2	2	6.88599	5.90201	6.82975	6.46193	5.76455	5.61904	6.52425	6.61565	6.9026	4.68351	5.07001	5.32873	5.04605	4.02043	4.02263	4.83297	4.87274	4.61716
sp|P32507-2|PVRL2_MOUSE	Pvrl2	PVRL2_MOUSE Isoform Alpha of Nectin-2	1	6.8032	4.64448	6.02356	4.5799	5.2369	5.92393	7.43037	5.36079	4.34019	3.49542	3.56897	3.18952	7.21601	6.22864	5.50611	5.1968	7.48668	7.76853
sp|P32883|RASK_MOUSE	Kras	RASK_MOUSE GTPase KRas	8	5.60593	5.38702	5.893	5.35039	5.29561	5.21508	5.66251	5.28324	5.88471	5.63375	5.37602	5.7107	5.81698	5.12765	5.84633	5.67102	5.61408	5.626
sp|P32921|SYWC_MOUSE	Wars	SYWC_MOUSE Tryptophan--tRNA ligase, cytoplasmic	13	5.51433	6.37198	5.10644	6.34731	5.90841	4.88709	6.27469	6.75885	5.69186	5.45268	4.34317	4.95572	5.24597	6.86537	4.98058	4.82838	5.48739	4.97978
sp|P33175|KIF5A_MOUSE	Kif5a	KIF5A_MOUSE Kinesin heavy chain isoform 5A	7	6.69612	5.99219	6.35891	6.36398	5.98161	6.13761	6.57209	6.15793	6.47031	4.66982	5.15603	4.66361	4.6422	4.71658	4.45178	4.76823	5.13188	5.06912
sp|P33610|PRI2_MOUSE	Prim2	PRI2_MOUSE DNA primase large subunit	1	7.43975	5.71636	6.4618	6.88617	6.20969	6.29501	6.76846	6.10727	5.64907	4.42623	6.15549	4.79848	4.07348	4.85098	4.4258	3.84419	5.62756	4.26421
sp|P33896|INAR1_MOUSE	Ifnar1	INAR1_MOUSE Interferon alpha/beta receptor 1	2	6.70333	6.24204	6.6116	6.78387	6.11784	6.31623	7.03651	6.15223	6.02194	4.26422	4.95206	4.31135	4.23615	4.77687	4.1622	4.52032	5.41787	5.37334
sp|P34022|RANG_MOUSE	Ranbp1	RANG_MOUSE Ran-specific GTPase-activating protein	5	6.10891	5.85806	5.66131	6.10199	5.74354	6.69048	5.85512	6.55627	6.51842	5.01777	4.70405	4.90328	5.30465	5.12547	4.51881	5.19549	5.36842	4.76797
sp|P34152|FAK1_MOUSE	Ptk2	FAK1_MOUSE Focal adhesion kinase 1	16	5.49945	5.70852	5.74115	5.91768	5.56469	5.66211	5.60753	5.78153	5.99274	5.53616	5.50094	5.46823	5.28312	5.26962	5.28446	5.40113	5.29759	5.48336
sp|P34884|MIF_MOUSE	Mif	MIF_MOUSE Macrophage migration inhibitory factor	5	6.01067	5.75203	5.42642	5.59541	6.01295	5.11022	5.81234	5.19708	5.77318	6.30072	1.99119	6.13712	5.80114	5.76622	6.28697	5.65438	5.81071	5.56124
sp|P34914|HYES_MOUSE	Ephx2	HYES_MOUSE Bifunctional epoxide hydrolase 2	10	4.79701	4.67946	5.03096	5.01659	4.76334	5.12763	4.7752	4.651	4.82266	6.51667	6.99192	6.11898	5.86251	6.56794	5.96425	6.27405	6.14109	5.89874
sp|P35123|UBP4_MOUSE	Usp4	UBP4_MOUSE Ubiquitin carboxyl-terminal hydrolase 4	16	6.07423	5.92567	5.57996	6.19535	5.76089	5.5358	5.84297	5.90182	5.77379	5.18688	5.44529	5.01611	5.37	5.21329	4.95529	5.28198	5.49619	5.44449
sp|P35235|PTN11_MOUSE	Ptpn11	PTN11_MOUSE Tyrosine-protein phosphatase non-receptor type 11	6	5.70819	5.66255	5.15766	5.38813	5.80384	5.6981	5.51321	5.79333	5.13281	5.39542	5.50297	5.25873	5.76201	6.12218	5.52636	5.82846	5.37208	5.374
sp|P35276|RAB3D_MOUSE	Rab3d	RAB3D_MOUSE Ras-related protein Rab-3D	13	4.38155	5.13806	4.82642	5.18786	4.85025	4.55221	4.56981	5.14504	5.08497	7.25375	7.25278	6.71292	5.79878	5.91035	5.89264	6.21506	5.52986	5.6977
sp|P35278|RAB5C_MOUSE	Rab5c	RAB5C_MOUSE Ras-related protein Rab-5C	13	5.39066	5.94867	5.60584	5.93193	5.47692	5.44171	5.31621	5.76873	5.69281	5.6315	6.44957	6.01794	5.36358	4.97108	5.24326	5.30404	5.16711	5.27843
sp|P35279|RAB6A_MOUSE	Rab6a	RAB6A_MOUSE Ras-related protein Rab-6A	12	5.7885	5.61029	5.35668	5.78587	5.55552	5.25599	5.39266	5.6515	5.5814	5.59992	6.07257	5.4682	5.80717	5.1437	5.5013	5.65801	5.31586	5.45484
sp|P35282|RAB21_MOUSE	Rab21	RAB21_MOUSE Ras-related protein Rab-21	6	6.13534	5.74281	5.79425	5.7819	5.86837	5.30414	5.71248	5.98063	5.53218	5.58973	3.55689	5.36726	5.83286	5.48635	5.66822	5.75433	5.25803	5.63423
sp|P35283|RAB12_MOUSE	Rab12	RAB12_MOUSE Ras-related protein Rab-12	6	5.94356	6.00478	5.86161	6.20743	5.81971	5.36873	5.78698	6.14452	5.84003	5.56486	4.35231	5.56672	5.31104	5.1966	5.2245	5.53661	4.9112	5.3588
sp|P35285|RB22A_MOUSE	Rab22a	RB22A_MOUSE Ras-related protein Rab-22A	4	5.78437	4.99507	5.58635	5.37027	5.46879	5.20677	5.60306	5.48245	5.58726	5.53537	6.30432	5.35004	5.64028	5.3609	5.94021	5.27193	5.49817	6.01441
sp|P35288|RAB23_MOUSE	Rab23	RAB23_MOUSE Ras-related protein Rab-23	6	5.57126	5.8418	5.68924	6.25759	5.85315	5.32831	5.77049	5.80719	5.53338	5.92467	3.40544	6.03939	5.22717	5.74846	5.68511	5.27573	5.32873	5.71288
sp|P35290|RAB24_MOUSE	Rab24	RAB24_MOUSE Ras-related protein Rab-24	3	5.61156	5.36126	5.21921	5.88027	5.27846	5.14512	5.39642	5.51451	5.35006	6.08384	2.01928	6.06956	6.02628	5.96379	6.55902	6.23932	5.90815	6.37388
sp|P35293|RAB18_MOUSE	Rab18	RAB18_MOUSE Ras-related protein Rab-18	16	5.93768	6.12574	6.27719	6.32634	5.92388	5.61073	6.08418	6.171	6.36424	5.15721	5.65372	5.24899	5.17016	4.62988	4.8465	4.95676	4.74951	4.76628
sp|P35377|OPRX_MOUSE	Oprl1	OPRX_MOUSE Nociceptin receptor	1	5.43233	4.04631	6.3379	4.23583	5.56906	4.73328	5.60378	4.36135	4.32709	6.61738	5.76575	6.59483	6.45441	5.885	6.30525	6.67625	4.61459	6.4396
sp|P35396|PPARD_MOUSE	Ppard	PPARD_MOUSE Peroxisome proliferator-activated receptor delta	1	7.72496	2.86159	3.58667	4.53192	4.19097	5.20311	6.31547	5.72403	4.51281	4.12814	5.0474	2.77717	8.78616	5.40896	6.68512	6.65251	9.477	6.38603
sp|P35436|NMDE1_MOUSE	Grin2a	NMDE1_MOUSE Glutamate receptor ionotropic, NMDA 2A	9	3.44051	3.57366	3.5854	3.57754	4.16868	3.84861	3.58415	3.53231	3.38008	7.55615	7.22325	7.8599	7.83363	6.26139	8.22507	7.55898	7.19625	7.59443
sp|P35438|NMDZ1_MOUSE	Grin1	NMDZ1_MOUSE Glutamate receptor ionotropic, NMDA 1	16	4.65463	5.14114	4.8598	5.09187	5.1738	4.88138	4.91629	5.0538	4.86244	6.38114	6.59772	6.50891	5.8875	5.68402	6.26978	6.07891	6.06928	5.88759
sp|P35486|ODPA_MOUSE	Pdha1	ODPA_MOUSE Pyruvate dehydrogenase E1 component subunit alpha, somatic form, mitochondrial	23	5.10972	4.85087	5.06441	5.21288	4.9653	4.89531	5.13836	5.16096	5.36584	6.06466	5.34445	6.2429	5.65527	5.83848	6.92806	6.08785	5.68844	6.38623
sp|P35492|HUTH_MOUSE	Hal	HUTH_MOUSE Histidine ammonia-lyase	2	8.43555	7.74644	4.78301	5.57317	5.83738	7.98198	4.06309	2.9301	5.6834	3.56066	4.69698	6.53501	4.45138	3.01559	3.31703	9.21679	7.26931	4.90315
sp|P35505|FAAA_MOUSE	Fah	FAAA_MOUSE Fumarylacetoacetase	2	5.52147	5.03529	5.38848	5.39988	4.58252	4.64229	6.08263	6.60786	5.8729	5.47217	5.7597	5.67987	5.52422	6.36704	5.86122	5.50583	4.94423	5.75244
sp|P35550|FBRL_MOUSE	Fbl	FBRL_MOUSE rRNA 2'-O-methyltransferase fibrillarin	8	4.84444	8.06644	7.8136	5.40675	7.42356	6.43468	6.71769	5.10746	6.25012	4.93158	5.81357	5.6025	3.31574	4.0631	3.84301	4.60023	4.9651	4.80044
sp|P35564|CALX_MOUSE	Canx	CALX_MOUSE Calnexin	17	5.79954	5.85523	5.5501	6.07032	5.6957	5.5893	5.77944	5.89498	5.86393	5.33833	5.94113	5.21537	5.19959	5.54836	5.2176	5.29726	5.08709	5.05675
sp|P35569|IRS1_MOUSE	Irs1	IRS1_MOUSE Insulin receptor substrate 1	5	5.80692	5.8219	6.08695	6.20772	5.56791	5.15086	6.03438	6.18856	6.22696	5.52067	5.29202	5.07014	5.38661	4.91194	5.75923	4.82123	4.8863	5.2597
sp|P35585|AP1M1_MOUSE	Ap1m1	AP1M1_MOUSE AP-1 complex subunit mu-1	17	5.2957	6.03406	5.64987	6.01145	5.48944	4.93579	5.19843	5.956	5.35366	5.86933	6.92324	6.30241	5.22191	5.60196	4.8854	5.23327	5.09076	4.94734
sp|P35700|PRDX1_MOUSE	Prdx1	PRDX1_MOUSE Peroxiredoxin-1	16	5.28991	5.47961	5.25798	5.31652	5.37778	5.10661	5.48103	5.53741	5.33305	5.96711	6.18943	5.395	6.17046	6.06028	5.68191	5.7857	5.38307	5.18714
sp|P35762|CD81_MOUSE	Cd81	CD81_MOUSE CD81 antigen	4	4.2247	5.77239	5.18735	5.17606	5.24115	5.45305	5.05574	5.92411	5.65882	6.80951	3.18074	6.82646	5.31444	6.65193	5.93449	5.94277	6.06989	5.5764
sp|P35802|GPM6A_MOUSE	Gpm6a	GPM6A_MOUSE Neuronal membrane glycoprotein M6-a	7	5.20148	4.70027	5.03885	5.01905	5.38955	4.63658	4.7141	4.84116	5.53504	6.10905	6.96693	6.21874	5.95924	5.53093	6.07588	6.248	6.49591	5.31924
sp|P35821|PTN1_MOUSE	Ptpn1	PTN1_MOUSE Tyrosine-protein phosphatase non-receptor type 1	12	6.43153	5.87314	6.18026	6.11985	5.98721	5.88421	6.19843	6.18004	6.33605	5.01557	5.07085	4.85403	5.10852	4.46613	5.15947	5.04299	4.84373	5.24799
sp|P35822|PTPRK_MOUSE	Ptprk	PTPRK_MOUSE Receptor-type tyrosine-protein phosphatase kappa	18	5.94451	6.42234	5.75119	5.93966	6.43262	5.65066	5.9363	6.14615	5.52131	5.01942	5.65377	5.18722	4.92667	5.15864	5.15463	5.04192	5.26623	4.84677
sp|P35831|PTN12_MOUSE	Ptpn12	PTN12_MOUSE Tyrosine-protein phosphatase non-receptor type 12	7	6.30416	6.05261	6.08622	6.48785	5.88167	6.11035	6.00333	6.24186	6.06655	4.91802	5.61034	4.71085	4.90578	4.89504	4.83617	4.86392	5.03424	4.99103
sp|P35922|FMR1_MOUSE	Fmr1	FMR1_MOUSE Fragile X mental retardation protein 1 homolog	7	5.7938	5.62296	5.56505	5.6464	5.66626	5.4354	5.78799	6.03359	5.70201	5.39631	5.57579	5.14492	5.60493	5.86111	5.69673	5.32754	4.86049	5.27871
sp|P35951|LDLR_MOUSE	Ldlr	LDLR_MOUSE Low-density lipoprotein receptor	5	4.69436	5.35161	5.03014	4.97539	5.21486	5.00641	5.0001	4.76089	4.31642	6.20576	5.28162	6.77663	5.65898	6.00179	6.01187	6.2649	6.37878	7.0695
sp|P35979|RL12_MOUSE	Rpl12	RL12_MOUSE 60S ribosomal protein L12	10	6.64377	5.79303	5.93347	6.60457	6.42631	5.99552	5.89108	6.28097	6.15384	5.08558	3.32532	5.04636	5.72495	6.04742	5.39298	4.6857	4.53654	4.43259
sp|P35980|RL18_MOUSE	Rpl18	RL18_MOUSE 60S ribosomal protein L18	8	6.87348	5.51344	6.01468	6.51719	5.82962	5.30392	5.99848	5.79992	5.76023	4.84846	4.88727	4.91718	6.08566	5.93799	5.5243	5.1151	4.45784	4.61523
sp|P36552|HEM6_MOUSE	Cpox	HEM6_MOUSE Oxygen-dependent coproporphyrinogen-III oxidase, mitochondrial	7	4.85763	4.4523	4.98204	5.06232	4.51639	4.48748	4.82061	4.8781	5.35513	6.62527	4.42022	6.58502	6.03438	6.76469	7.24612	6.26929	6.04202	6.60097
sp|P36895|BMR1A_MOUSE	Bmpr1a	BMR1A_MOUSE Bone morphogenetic protein receptor type-1A	1	5.6441	5.58739	5.51867	5.77331	5.29251	6.04825	5.55244	5.77334	6.06976	5.30367	5.82308	5.09134	5.40398	5.1296	5.4885	5.80107	5.21051	5.48848
sp|P36916|GNL1_MOUSE	Gnl1	GNL1_MOUSE Guanine nucleotide-binding protein-like 1	10	5.30016	5.00259	4.94448	5.13994	5.02919	5.01202	5.03663	4.93336	5.2721	5.95747	6.34739	5.77645	6.36998	5.75917	5.93618	6.04211	6.0503	6.09048
sp|P37040|NCPR_MOUSE	Por	NCPR_MOUSE NADPH--cytochrome P450 reductase	15	5.91612	5.59657	5.45223	5.65234	5.47329	5.4105	5.61275	5.47694	5.7401	5.39215	5.9051	5.23162	6.26826	4.99111	5.83671	5.32996	5.331	5.38324
sp|P37172|ACVR1_MOUSE	Acvr1	ACVR1_MOUSE Activin receptor type-1	8	6.26244	6.2314	6.93564	6.65181	6.52793	7.05355	6.28283	6.38897	7.08407	4.62718	3.09688	5.21814	4.41161	3.90397	4.87972	4.6948	4.78113	4.96793
sp|P37913|DNLI1_MOUSE	Lig1	DNLI1_MOUSE DNA ligase 1	2	7.82234	5.24387	6.60311	6.85625	5.57553	6.44647	6.42916	5.50829	5.43145	3.67979	6.16328	3.62658	4.7645	7.04203	3.49691	4.467	6.47796	4.36548
sp|P38060|HMGCL_MOUSE	Hmgcl	HMGCL_MOUSE Hydroxymethylglutaryl-CoA lyase, mitochondrial	11	5.51618	5.67327	5.43915	5.78606	5.84561	5.74991	5.80267	6.02942	6.12847	5.44509	4.29288	5.55948	4.881	5.70481	5.8687	5.40769	5.36448	5.50512
sp|P38585|TTL_MOUSE	Ttl	TTL_MOUSE Tubulin--tyrosine ligase	7	6.32841	6.13844	6.12061	6.48769	6.09512	5.47267	5.99619	6.30744	6.02677	4.83268	5.33323	4.78209	5.21387	4.85204	4.45321	4.96634	5.45859	5.13463
sp|P38647|GRP75_MOUSE	Hspa9	GRP75_MOUSE Stress-70 protein, mitochondrial	18	5.45312	5.19949	5.14784	5.25585	5.2189	5.36737	5.44926	5.40893	5.73575	6.02175	4.00259	5.82984	5.84004	5.913	6.52496	6.05595	5.68456	5.89081
sp|P39038|CADH4_MOUSE	Cdh4	CADH4_MOUSE Cadherin-4	4	5.51009	5.04969	5.22834	5.36592	5.22744	5.15263	5.38811	5.1285	4.85816	5.81095	6.39338	5.70562	5.64417	5.80294	5.61772	6.09087	6.02381	6.00167
sp|P39053-3|DYN1_MOUSE	Dnm1	DYN1_MOUSE Isoform 3 of Dynamin-1	36	3.84639	3.77297	3.76878	3.82254	3.70162	3.7762	3.71435	3.8478	3.73461	7.10703	7.89586	7.19746	7.23794	7.4273	7.04368	7.28668	7.4642	7.3546
sp|P39054|DYN2_MOUSE	Dnm2	DYN2_MOUSE Dynamin-2	5	6.00274	6.06823	5.55473	5.87994	5.69585	5.52312	5.65029	5.80387	5.31892	5.11765	5.93286	5.09586	5.36615	5.70353	5.1243	5.3955	5.44252	5.32396
sp|P39061|COIA1_MOUSE	Col18a1	COIA1_MOUSE Collagen alpha-1(XVIII) chain	1	6.15664	7.18525	5.63618	7.04036	6.14344	5.37093	5.85629	6.5985	6.42889	5.01865	6.31242	5.57981	4.12805	5.97046	4.34891	3.97133	4.05579	4.19812
sp|P39087|GRIK2_MOUSE	Grik2	GRIK2_MOUSE Glutamate receptor ionotropic, kainate 2	5	4.92218	4.59166	4.70686	4.63535	4.43099	5.21234	5.02273	4.34405	4.27156	6.44851	6.94306	6.93514	5.64998	5.01566	6.96428	6.19634	6.57984	7.12948
sp|P39098|MA1A2_MOUSE	Man1a2	MA1A2_MOUSE Mannosyl-oligosaccharide 1,2-alpha-mannosidase IB	10	6.63617	5.91822	6.0106	6.37086	5.81297	5.63887	5.96807	6.17428	6.19154	4.62294	5.42643	4.65345	5.50925	5.06548	5.31056	4.84308	4.93344	4.91377
sp|P39429|TRAF2_MOUSE	Traf2	TRAF2_MOUSE TNF receptor-associated factor 2	1	5.27952	6.07904	6.18411	6.51697	5.70638	5.34224	5.96129	6.9361	6.74389	5.83021	3.10012	5.10825	5.07311	5.65931	5.17872	5.75773	5.52029	4.02274
sp|P39688|FYN_MOUSE	Fyn	FYN_MOUSE Tyrosine-protein kinase Fyn	8	5.2467	5.63978	5.64152	5.73681	5.44094	5.59434	5.85831	5.85793	5.51671	5.54598	5.74345	5.25565	5.36827	5.44246	5.42177	5.20971	5.4057	6.07398
sp|P40124|CAP1_MOUSE	Cap1	CAP1_MOUSE Adenylyl cyclase-associated protein 1	15	5.59292	5.42391	5.39141	5.70206	5.82892	5.24365	5.41634	5.73577	5.32549	5.80193	3.23045	5.99921	6.11762	5.98472	5.91752	5.70354	6.01462	5.56993
sp|P40142|TKT_MOUSE	Tkt	TKT_MOUSE Transketolase	31	6.14245	5.56607	5.56438	5.69336	5.69778	5.76053	5.69453	6.07558	5.7897	5.19975	5.70795	4.90906	5.68562	5.48623	5.17104	5.25383	5.4529	5.14926
sp|P40240|CD9_MOUSE	Cd9	CD9_MOUSE CD9 antigen	2	6.18635	5.9915	6.66051	5.88296	6.93601	6.40534	6.18743	5.55009	6.62459	4.83464	3.4582	5.10235	5.20376	4.89931	5.5792	4.87508	4.99975	4.62293
sp|P40336|VP26A_MOUSE	Vps26a	VP26A_MOUSE Vacuolar protein sorting-associated protein 26A	12	4.86942	5.13401	5.22841	5.17588	4.91216	5.05559	5.13384	5.02051	5.04211	6.26967	7.04189	6.44231	5.91656	5.22628	5.56386	6.27694	5.74648	5.9441
sp|P40338|VHL_MOUSE	Vhl	VHL_MOUSE Von Hippel-Lindau disease tumor suppressor	1	6.41318	6.00428	5.87034	5.97302	5.87001	5.73635	5.35762	5.86987	6.46698	4.49276	5.4732	5.67584	5.48797	5.57436	4.68639	5.57475	4.70115	4.77195
sp|P40630|TFAM_MOUSE	Tfam	TFAM_MOUSE Transcription factor A, mitochondrial	8	4.95427	6.45401	6.3371	4.96915	6.39234	6.17547	5.83442	4.36312	6.03014	5.81709	6.18952	5.96278	3.69914	4.47779	5.02966	5.57814	5.70413	6.03174
sp|P40749|SYT4_MOUSE	Syt4	SYT4_MOUSE Synaptotagmin-4	5	7.50419	7.53379	7.62833	7.39342	7.39047	6.99764	7.56869	7.54993	7.30826	3.73619	4.03328	3.55118	3.71849	3.57155	3.42424	3.48217	3.91221	3.69599
sp|P41105|RL28_MOUSE	Rpl28	RL28_MOUSE 60S ribosomal protein L28	8	6.73729	5.80165	5.8825	6.56833	5.86163	5.58354	6.11492	6.43176	5.52048	4.83777	4.64831	4.5801	6.2794	6.08951	5.4143	5.00875	4.12217	4.51759
sp|P41216|ACSL1_MOUSE	Acsl1	ACSL1_MOUSE Long-chain-fatty-acid--CoA ligase 1	21	5.51611	5.60414	5.42467	5.87525	5.41868	5.38374	5.41403	5.67165	5.57113	5.82174	5.62067	5.86133	5.15764	5.64257	5.70308	5.45205	5.41219	5.44935
sp|P41230|KDM5C_MOUSE	Kdm5c	KDM5C_MOUSE Lysine-specific demethylase 5C	1	5.2288	5.22789	5.53817	4.91363	5.55597	5.46133	5.87768	4.3402	3.80286	5.46787	6.75075	6.13799	6.46907	7.83597	3.57151	5.46658	5.82649	6.52725
sp|P41233|ABCA1_MOUSE	Abca1	ABCA1_MOUSE ATP-binding cassette sub-family A member 1	8	5.80313	5.38811	5.52328	5.64354	5.14505	5.10854	5.53079	5.55275	5.36717	5.40937	5.17834	5.68642	6.34086	5.53376	5.8958	5.62291	5.48698	5.7832
sp|P41241|CSK_MOUSE	Csk	CSK_MOUSE Tyrosine-protein kinase CSK	10	7.09265	6.50148	6.83378	7.12179	6.67321	6.48072	6.88863	6.9113	7.11489	4.17049	4.23971	4.15344	4.42025	4.20434	4.17243	4.19751	4.48333	4.34005
sp|P41242|MATK_MOUSE	Matk	MATK_MOUSE Megakaryocyte-associated tyrosine-protein kinase	8	5.55917	5.1117	5.09508	5.61937	5.05464	4.91001	5.32256	5.45296	5.03363	5.90568	5.60596	5.65226	6.26258	6.04195	5.5688	5.83483	5.96751	6.00132
sp|P41438|S19A1_MOUSE	Slc19a1	S19A1_MOUSE Folate transporter 1	1	4.12453	5.14818	5.94808	5.77079	4.23793	3.93702	4.61372	5.15309	5.53451	6.74933	6.21886	6.48587	5.6867	5.82311	5.40621	5.42716	5.79636	7.93855
sp|P41731|CD63_MOUSE	Cd63	CD63_MOUSE CD63 antigen	2	6.38166	5.76076	6.17875	6.48479	6.00004	6.79472	6.36721	5.86568	7.23341	4.9175	5.32958	4.82501	4.58851	4.49324	4.52979	4.68863	4.79032	4.77039
sp|P41778|PBX1_MOUSE	Pbx1	PBX1_MOUSE Pre-B-cell leukemia transcription factor 1	2	7.16275	6.6548	6.26953	6.68113	6.09105	6.16195	5.90262	5.83539	6.38265	4.29519	6.1374	5.19503	4.41431	6.31077	3.96057	3.74005	4.47654	4.32828
sp|P42125|ECI1_MOUSE	Eci1	ECI1_MOUSE Enoyl-CoA delta isomerase 1, mitochondrial	4	5.43488	5.30785	5.4036	5.63005	5.31118	5.16263	4.94944	5.21122	5.18436	5.16595	5.71271	6.53598	5.44524	5.98592	5.80503	5.85161	5.97636	5.926
sp|P42128|FOXK1_MOUSE	Foxk1	FOXK1_MOUSE Forkhead box protein K1	3	5.99915	5.7188	5.48331	5.97547	5.31845	5.52991	5.71414	6.16255	5.33516	4.88396	6.48722	4.78137	5.56549	6.2259	4.7424	5.08569	5.90936	5.08167
sp|P42208|SEPT2_MOUSE	2022-09-02	SEPT2_MOUSE Septin-2	9	5.32315	5.24706	5.46233	5.40702	5.19849	5.52926	5.28251	5.40553	5.74842	5.87001	6.32779	5.74179	5.48458	5.52324	5.45847	5.67989	5.58425	5.72622
sp|P42225|STAT1_MOUSE	Stat1	STAT1_MOUSE Signal transducer and activator of transcription 1	3	5.43426	4.87595	5.59757	5.5798	5.24049	5.21707	4.78053	4.71726	5.97294	6.19606	6.96252	5.28241	5.13055	5.5088	5.756	5.67933	6.14951	5.91894
sp|P42227|STAT3_MOUSE	Stat3	STAT3_MOUSE Signal transducer and activator of transcription 3	6	5.38687	5.36898	5.70864	5.9808	4.96749	5.31219	5.43808	5.22046	5.1989	5.85042	6.39579	5.63306	5.80468	5.77569	5.23706	5.65133	5.50406	5.56549
sp|P42230|STA5A_MOUSE	Stat5a	STA5A_MOUSE Signal transducer and activator of transcription 5A	2	4.98199	4.67655	4.40059	5.87839	5.11831	4.99716	5.48362	5.6896	4.52964	6.03945	7.86308	5.73742	4.92272	7.02768	5.61447	5.66928	5.26649	6.10355
sp|P42337|PK3CA_MOUSE	Pik3ca	PK3CA_MOUSE Phosphatidylinositol 4,5-bisphosphate 3-kinase catalytic subunit alpha isoform	10	6.14086	5.81066	6.42893	6.26005	5.6132	5.75836	5.70831	5.91895	5.76841	5.06482	5.21441	5.13988	5.12026	4.86418	4.81985	5.41303	5.50386	5.45198
sp|P42567|EPS15_MOUSE	Eps15	EPS15_MOUSE Epidermal growth factor receptor substrate 15	11	5.31206	5.26281	6.07234	5.63944	5.46543	5.95611	5.98444	5.51706	5.51781	5.26402	4.10547	5.20236	5.99234	5.93939	5.89425	5.36877	5.75649	5.74942
sp|P42669|PURA_MOUSE	Pura	PURA_MOUSE Transcriptional activator protein Pur-alpha	10	4.12602	3.96498	4.54066	4.16211	4.25058	4.55171	4.30215	4.20827	4.25252	6.8498	5.31005	6.71429	7.28831	7.78325	7.72562	6.898	6.2425	6.82916
sp|P42703|LIFR_MOUSE	Lifr	LIFR_MOUSE Leukemia inhibitory factor receptor	2	6.80607	6.15341	6.74003	6.4608	6.02161	5.3936	5.60765	5.86095	6.51055	4.30605	5.73249	5.47583	5.13711	4.70164	4.34024	4.31414	4.79366	5.64416
sp|P42859|HD_MOUSE	Htt	HD_MOUSE Huntingtin	22	4.91441	5.08732	4.95912	5.04584	4.89367	4.81077	4.75538	5.14512	4.91798	6.2906	6.92146	6.13393	6.01221	5.78989	5.89143	6.09583	6.04419	6.29083
sp|P42867|GPT_MOUSE	Dpagt1	GPT_MOUSE UDP-N-acetylglucosamine--dolichyl-phosphate N-acetylglucosaminephosphotransferase	1	5.074	6.81816	5.43366	6.29682	4.62139	4.88669	6.36892	5.32364	6.06538	6.93911	5.89628	5.71974	5.13253	5.53169	4.8324	5.24959	4.77141	5.0386
sp|P42932|TCPQ_MOUSE	Cct8	TCPQ_MOUSE T-complex protein 1 subunit theta	28	6.11145	6.14526	5.90207	6.35802	5.99287	5.72109	6.08711	6.22615	5.97188	4.97176	5.55601	5.16328	5.2829	4.97887	4.68439	4.85891	5.01636	4.97163
sp|P43006|EAA2_MOUSE	Slc1a2	EAA2_MOUSE Excitatory amino acid transporter 2	14	3.59167	3.78506	4.02941	3.85357	3.70968	3.96191	3.66868	3.70253	3.96401	7.68031	7.66243	8.16846	6.92219	6.50925	7.31692	7.32978	7.13495	7.00918
sp|P43023|CX6A2_MOUSE	Cox6a2	CX6A2_MOUSE Cytochrome c oxidase subunit 6A2, mitochondrial	1	5.09324	4.15372	4.90759	4.26675	4.35718	4.53434	4.42753	4.96786	4.2096	5.60926	6.6959	5.94787	6.7138	5.55796	6.82411	8.37112	7.37852	5.98366
sp|P43024|CX6A1_MOUSE	Cox6a1	CX6A1_MOUSE Cytochrome c oxidase subunit 6A1, mitochondrial	1	6.31777	4.53499	6.334	5.78627	4.72737	5.38289	5.84094	5.68207	6.74287	4.60898	5.78264	5.38961	5.02187	3.71477	6.25476	5.22625	6.1448	6.50715
sp|P43247|MSH2_MOUSE	Msh2	MSH2_MOUSE DNA mismatch repair protein Msh2	3	6.59267	5.85062	6.17646	6.77402	5.90748	5.65881	6.08684	6.07546	5.35104	4.45741	5.9198	4.85119	5.44873	5.96113	4.22211	4.61489	5.22627	4.82508
sp|P43274|H14_MOUSE	Hist1h1e	H14_MOUSE Histone H1.4	5	5.57193	5.55805	6.6395	5.33868	5.52206	5.90016	5.86563	4.81007	5.29189	5.40932	6.07122	5.65924	4.72517	5.17723	5.08941	5.75447	5.67613	5.93985
sp|P43275|H11_MOUSE	Hist1h1a	H11_MOUSE Histone H1.1	3	5.64815	7.16347	7.19149	5.54705	6.42879	7.54132	7.21332	5.53756	5.31147	5.22477	5.7857	4.92719	3.17296	4.61234	3.5942	5.06453	4.9299	5.10579
sp|P43276|H15_MOUSE	Hist1h1b	H15_MOUSE Histone H1.5	5	6.06163	6.62666	7.45629	5.78007	6.90095	6.97914	6.94011	5.34437	6.1549	4.95134	5.87062	4.72126	3.61265	4.33273	4.0464	4.83287	4.85522	4.53278
sp|P43277|H13_MOUSE	Hist1h1d	H13_MOUSE Histone H1.3	1	5.74323	5.80679	7.85579	5.70553	6.21858	6.18988	6.71106	5.09573	6.17545	5.19635	6.30987	5.16803	3.46911	4.19635	4.61808	5.13203	5.54189	4.86625
sp|P43406|ITAV_MOUSE	Itgav	ITAV_MOUSE Integrin alpha-V	17	4.58181	4.14013	4.6297	4.43015	4.17174	4.57027	4.58598	4.1554	4.31874	6.86321	6.63173	6.57785	7.096	6.20953	7.34235	6.74916	5.99965	6.9466
sp|P45376|ALDR_MOUSE	Akr1b1	ALDR_MOUSE Aldose reductase	11	5.43234	5.14794	5.04362	5.30909	5.22186	6.04635	5.49807	6.05342	6.38907	5.52808	4.08107	5.08487	6.16538	6.60279	5.68788	5.42423	5.74846	5.53548
sp|P45591|COF2_MOUSE	Cfl2	COF2_MOUSE Cofilin-2	7	6.24971	6.15923	5.8777	6.42203	6.09505	5.8096	6.00738	6.16702	5.88971	5.28817	5.38046	5.11045	5.0629	4.68615	4.84049	5.00847	5.02235	4.92314
sp|P45700|MA1A1_MOUSE	Man1a1	MA1A1_MOUSE Mannosyl-oligosaccharide 1,2-alpha-mannosidase IA	1	5.33251	4.66919	5.32978	5.18863	4.15454	5.13054	4.90024	5.00972	4.99952	6.14143	6.60293	6.18146	6.26146	5.29506	6.2259	6.31068	5.40096	6.86547
sp|P45878|FKBP2_MOUSE	Fkbp2	FKBP2_MOUSE Peptidyl-prolyl cis-trans isomerase FKBP2	4	5.67823	4.71597	4.97554	5.34221	5.70571	5.63726	5.3709	5.28158	5.49809	5.55902	4.16419	5.2047	6.00348	6.27619	7.05381	5.84688	6.12111	5.56515
sp|P45952|ACADM_MOUSE	Acadm	ACADM_MOUSE Medium-chain specific acyl-CoA dehydrogenase, mitochondrial	7	5.16397	5.34786	5.62404	4.71187	5.0599	6.57749	5.35661	5.05637	5.64216	5.67688	5.7439	5.73019	5.38715	5.29698	5.75147	6.19491	5.80038	5.8779
sp|P46061|RAGP1_MOUSE	Rangap1	RAGP1_MOUSE Ran GTPase-activating protein 1	15	6.12683	5.8479	6.19506	5.9681	6.04289	6.15464	6.21907	5.72361	6.11685	5.19097	5.04327	5.08415	5.13818	4.4247	5.32569	5.24692	4.87291	5.27826
sp|P46096|SYT1_MOUSE	Syt1	SYT1_MOUSE Synaptotagmin-1	27	2.97938	4.19447	4.51007	2.91345	4.23617	4.6083	4.21912	3.24546	3.086	7.17741	8.34822	7.51008	6.64168	7.00239	6.37585	7.29681	7.83245	7.82269
sp|P46097|SYT2_MOUSE	Syt2	SYT2_MOUSE Synaptotagmin-2	3	1.62074	3.01358	2.6118	2.0451	2.99657	2.67383	2.70195	2.37461	1.82658	10.1623	2.46405	10.831	7.54022	10.113	9.14912	8.94594	9.52152	9.4081
sp|P46414|CDN1B_MOUSE	Cdkn1b	CDN1B_MOUSE Cyclin-dependent kinase inhibitor 1B	1	6.30276	5.66449	5.66546	5.74888	5.415	5.71155	5.14053	5.97061	5.16114	5.16621	6.12278	5.31515	4.97662	6.21996	4.90568	5.15002	6.01077	5.35239
sp|P46460|NSF_MOUSE	Nsf	NSF_MOUSE Vesicle-fusing ATPase	26	4.19744	3.89027	3.87479	3.98942	3.96687	4.01365	3.95579	4.17191	3.99763	6.95907	7.5354	6.90269	7.31174	7.09812	7.08429	6.97872	7.1385	6.93371
sp|P46467|VPS4B_MOUSE	Vps4b	VPS4B_MOUSE Vacuolar protein sorting-associated protein 4B	8	6.10802	5.80669	5.65831	5.66636	5.81683	5.47343	5.54447	6.00898	5.68797	5.12277	5.81162	5.06655	5.48284	5.25798	5.22016	5.30656	5.43975	5.52071
sp|P46471|PRS7_MOUSE	Psmc2	PRS7_MOUSE 26S protease regulatory subunit 7	19	6.05046	5.86355	5.84946	5.71417	5.88376	5.48782	5.82341	5.893	5.73058	5.24094	5.69558	4.95592	5.70769	5.29912	5.28094	5.22698	5.30896	4.98766
sp|P46638|RB11B_MOUSE	Rab11b	RB11B_MOUSE Ras-related protein Rab-11B	16	6.14158	5.31641	6.0587	5.68035	5.62659	6.09425	6.0439	5.84882	6.1767	4.85138	5.23216	4.76696	5.51835	4.9389	5.50001	5.40855	5.41335	5.38304
sp|P46660|AINX_MOUSE	Ina	AINX_MOUSE Alpha-internexin	21	4.51479	4.32378	5.04949	4.53975	4.29558	5.03337	4.35433	4.47178	4.99991	7.11884	6.10535	6.61925	6.88461	5.88853	7.32796	6.76349	5.49898	6.21018
sp|P46662|MERL_MOUSE	Nf2	MERL_MOUSE Merlin	6	5.2066	7.26558	7.01311	4.99664	7.122	6.53443	6.66245	5.3808	5.25806	5.03647	5.4077	5.44682	4.18279	4.74254	4.10223	4.81953	5.25577	5.56646
sp|P46664|PURA2_MOUSE	Adss	PURA2_MOUSE Adenylosuccinate synthetase isozyme 2	11	6.23312	5.76506	5.82342	6.09131	5.94921	5.63492	6.09252	5.98426	6.2815	4.99729	5.45993	4.71627	5.54725	5.01351	4.7146	4.99449	5.49058	5.21076
sp|P46735|MYO1B_MOUSE	Myo1b	MYO1B_MOUSE Unconventional myosin-Ib	21	6.92724	6.6896	6.95521	6.98142	6.83581	6.71182	7.1138	6.93466	7.07423	4.45861	3.64396	4.29298	4.45446	3.8889	4.12289	4.44257	4.11165	4.36018
sp|P46737|BRCC3_MOUSE	Brcc3	BRCC3_MOUSE Lys-63-specific deubiquitinase BRCC36	5	5.24027	5.21206	5.45124	6.26306	5.34858	5.21127	5.5588	6.04386	5.27903	5.85918	3.62406	5.69306	6.32164	6.01376	5.45021	5.91268	5.71585	5.80139
sp|P46935|NEDD4_MOUSE	Nedd4	NEDD4_MOUSE E3 ubiquitin-protein ligase NEDD4	12	6.88824	6.49022	6.6748	6.97639	6.33496	6.05024	6.53594	6.77157	6.52506	4.30023	5.20072	4.38686	4.68977	4.74985	4.11594	4.3497	4.78118	4.17834
sp|P46938|YAP1_MOUSE	Yap1	YAP1_MOUSE Yorkie homolog	2	5.10999	4.67045	5.22176	5.04622	4.56234	5.11278	4.79343	4.68515	5.25185	5.97989	6.79461	6.20742	6.08256	5.65917	6.05538	6.15678	6.01824	6.592
sp|P46978|STT3A_MOUSE	Stt3a	STT3A_MOUSE Dolichyl-diphosphooligosaccharide--protein glycosyltransferase subunit STT3A	12	6.43096	6.3029	6.26264	6.21256	6.01121	5.74748	5.94221	5.94377	6.25891	4.94007	4.87312	5.08611	5.17525	5.24162	5.1289	4.88353	4.70784	4.85093
sp|P47199|QOR_MOUSE	Cryz	QOR_MOUSE Quinone oxidoreductase	6	4.4787	4.35442	4.27525	4.72773	4.44531	4.51022	4.75024	4.66692	4.82823	7.10351	2.70841	7.06712	7.33637	7.77135	6.70599	7.10539	6.48276	6.6821
sp|P47708|RP3A_MOUSE	Rph3a	RP3A_MOUSE Rabphilin-3A	15	3.62133	3.42117	4.12172	3.5753	3.55065	3.64105	3.81054	3.52884	3.83483	7.98594	7.87852	7.6475	7.03743	6.03815	7.19007	7.80949	7.10827	8.1992
sp|P47738|ALDH2_MOUSE	Aldh2	ALDH2_MOUSE Aldehyde dehydrogenase, mitochondrial	14	6.08346	6.03783	6.01577	6.14545	5.91619	5.67567	6.03534	6.13861	6.1867	5.08141	4.90323	5.20368	4.77559	5.34921	5.18134	4.99669	4.98887	5.28497
sp|P47740|AL3A2_MOUSE	Aldh3a2	AL3A2_MOUSE Fatty aldehyde dehydrogenase	3	5.64787	5.36075	5.14656	5.22806	5.22717	5.19368	5.2613	5.64126	5.28976	5.69649	5.45971	5.3779	6.00948	6.12372	6.26522	5.96221	5.56256	5.54629
sp|P47743|GRM8_MOUSE	Grm8	GRM8_MOUSE Metabotropic glutamate receptor 8	2	5.36208	5.31904	5.36233	5.36046	4.91357	5.33535	4.60487	5.46431	5.99076	5.32327	6.82016	6.67105	5.71909	4.66361	5.52251	5.81404	6.58389	5.16961
sp|P47746|CNR1_MOUSE	Cnr1	CNR1_MOUSE Cannabinoid receptor 1	4	4.63569	5.70633	5.27571	6.31626	4.84593	4.84168	4.83518	4.88423	4.69504	5.85175	6.78813	7.5588	5.5009	5.29702	5.83148	6.24877	5.08121	5.80588
sp|P47753|CAZA1_MOUSE	Capza1	CAZA1_MOUSE F-actin-capping protein subunit alpha-1	9	5.50251	5.67148	5.72939	5.74034	5.45441	5.36003	5.4813	5.28193	5.33351	5.38912	6.33517	5.73238	5.78784	5.53868	5.21318	5.52864	5.41655	5.50355
sp|P47754|CAZA2_MOUSE	Capza2	CAZA2_MOUSE F-actin-capping protein subunit alpha-2	6	4.76596	5.29807	5.1783	5.35096	5.00046	4.74926	5.28885	5.56189	5.15962	5.94992	5.4721	6.37751	5.88901	6.01108	6.08677	6.08833	5.87146	5.90043
sp|P47757|CAPZB_MOUSE	Capzb	CAPZB_MOUSE F-actin-capping protein subunit beta	15	5.88807	4.61691	4.91372	4.43834	5.0555	5.04374	6.04559	5.06233	4.61813	5.17892	4.93428	4.52232	7.40634	6.95727	6.52808	6.02639	5.96142	6.80265
sp|P47757-2|CAPZB_MOUSE	Capzb	CAPZB_MOUSE Isoform 2 of F-actin-capping protein subunit beta	2	5.7269	5.226	5.5647	5.34029	4.71049	4.43456	4.73646	5.55406	5.1791	5.78082	6.55186	5.67176	5.9163	6.13761	5.76501	5.93439	6.36349	5.40619
sp|P47759|NSG2_MOUSE	Nsg2	NSG2_MOUSE Neuron-specific protein family member 2	2	6.21624	6.04536	6.00683	6.29155	5.79956	6.553	6.08006	6.23556	6.45061	4.95716	5.43226	5.18726	4.27925	4.70018	4.77781	5.08115	5.02967	4.87648
sp|P47791|GSHR_MOUSE	Gsr	GSHR_MOUSE Glutathione reductase, mitochondrial	6	5.23669	5.18192	4.75538	5.34311	5.05626	4.88961	4.83895	5.29619	5.34286	6.18398	6.68181	6.1017	5.54758	5.60948	5.79686	6.16894	6.06963	5.89907
sp|P47809|MP2K4_MOUSE	Map2k4	MP2K4_MOUSE Dual specificity mitogen-activated protein kinase kinase 4	12	4.65883	4.46738	4.62698	4.85362	4.43451	4.45446	4.66665	4.66983	4.66805	6.73851	4.82608	6.69589	7.11995	6.35804	6.72413	6.56648	6.41628	7.05431
sp|P47811|MK14_MOUSE	Mapk14	MK14_MOUSE Mitogen-activated protein kinase 14	2	6.22205	5.56152	5.20132	5.50363	5.69127	6.00195	5.43157	5.70272	5.47522	5.52524	6.02735	4.47498	5.53925	6.08067	5.14929	5.17781	5.74087	5.49329
sp|P47856|GFPT1_MOUSE	Gfpt1	GFPT1_MOUSE Glutamine--fructose-6-phosphate aminotransferase [isomerizing] 1	3	6.73839	6.05445	6.43778	6.60716	5.83713	5.94181	6.53993	6.36556	5.91853	4.62965	5.33	4.39816	5.21647	4.84743	4.47998	4.9679	5.28097	4.40871
sp|P47857|K6PF_MOUSE	Pfkm	K6PF_MOUSE 6-phosphofructokinase, muscle type	31	4.71279	4.71659	4.75993	5.00741	4.6626	4.78395	4.78104	4.92548	4.71387	6.2317	6.65226	6.14162	6.49585	6.49131	6.07141	6.21918	6.41839	6.2146
sp|P47867|SCG3_MOUSE	Scg3	SCG3_MOUSE Secretogranin-3	5	6.19654	5.87037	6.09816	6.20096	5.7544	5.85396	5.59217	6.00942	6.35091	5.10709	5.95139	5.36845	4.48643	4.5756	4.70818	5.24116	5.33612	5.2987
sp|P47878|IBP3_MOUSE	Igfbp3	IBP3_MOUSE Insulin-like growth factor-binding protein 3	1	6.59571	5.01882	5.18454	6.49989	4.71036	7.06537	6.48891	5.22655	6.97442	4.59903	5.41927	4.71628	4.56922	5.28119	4.26476	4.11985	6.11178	7.15405
sp|P47879|IBP4_MOUSE	Igfbp4	IBP4_MOUSE Insulin-like growth factor-binding protein 4	2	5.69754	4.30415	5.58757	5.24055	4.73849	5.20423	4.80837	4.86811	6.02626	6.35602	3.16624	7.89546	6.41816	3.88625	7.06664	6.46477	4.98381	7.28739
sp|P47911|RL6_MOUSE	Rpl6	RL6_MOUSE 60S ribosomal protein L6	9	6.89242	5.85426	5.91582	6.57214	6.03178	5.50868	6.02361	6.26402	5.92234	5.00078	4.79379	4.81294	5.93545	5.77487	5.19437	4.84871	4.28846	4.36555
sp|P47915|RL29_MOUSE	Rpl29	RL29_MOUSE 60S ribosomal protein L29	3	6.49633	5.57655	6.34124	6.82976	5.58588	5.78245	6.06995	6.09381	5.96946	4.77226	4.99436	4.80649	5.89515	5.63612	5.36961	4.83939	4.35594	4.58526
sp|P47934|CACP_MOUSE	Crat	CACP_MOUSE Carnitine O-acetyltransferase	11	5.46227	5.49777	5.69583	5.64028	5.40382	5.2559	5.49238	5.56162	5.66021	5.62764	6.2578	5.70893	4.91198	5.39864	5.21752	5.77274	5.611	5.82368
sp|P47941|CRKL_MOUSE	Crkl	CRKL_MOUSE Crk-like protein	6	5.89986	5.8327	6.01935	5.97641	5.90997	5.60047	5.81563	5.74562	6.02903	5.1892	5.42877	5.11247	5.41616	5.16976	5.19859	4.91572	5.27246	5.46783
sp|P47962|RL5_MOUSE	Rpl5	RL5_MOUSE 60S ribosomal protein L5	13	6.37382	6.16092	5.88426	6.65047	5.80691	5.44326	6.00845	6.36477	6.0301	5.20793	3.78388	4.88211	5.77786	6.25501	5.38658	4.92845	4.32771	4.7275
sp|P47963|RL13_MOUSE	Rpl13	RL13_MOUSE 60S ribosomal protein L13	5	6.77959	5.41815	5.82294	6.40319	5.22234	5.82549	5.76801	6.2464	5.32182	4.94956	4.64647	4.86655	6.23314	5.96628	5.56665	5.21138	4.38299	5.36904
sp|P47968|RPIA_MOUSE	Rpia	RPIA_MOUSE Ribose-5-phosphate isomerase	2	5.978	5.87593	6.67444	6.23481	6.9645	5.80306	6.33633	6.42738	7.69845	4.77608	5.27161	5.26447	4.91846	4.91018	4.59431	4.46567	3.9013	3.90501
sp|P48024|EIF1_MOUSE	Eif1	EIF1_MOUSE Eukaryotic translation initiation factor 1	2	5.66704	5.23863	5.9907	5.81294	5.60924	5.47029	5.85297	5.59444	5.31924	5.23873	5.75691	5.47436	5.34107	5.2103	5.76551	5.44987	5.47679	5.73097
sp|P48036|ANXA5_MOUSE	Anxa5	ANXA5_MOUSE Annexin A5	12	7.05882	5.27143	5.62547	6.6552	5.23741	5.34297	5.69297	5.73281	6.19932	5.21399	5.84905	4.81324	6.31752	4.62663	4.79278	5.08709	5.4994	4.98391
sp|P48168|GLRB_MOUSE	Glrb	GLRB_MOUSE Glycine receptor subunit beta	3	5.29005	4.93449	5.29318	5.44414	5.34578	5.16718	5.62668	5.49516	5.48434	5.44937	5.94627	5.83644	5.65474	5.49935	6.03295	5.64158	5.55837	6.29992
sp|P48193|41_MOUSE	Epb41	41_MOUSE Protein 4.1	17	6.54687	7.11075	6.79753	6.74434	7.26633	6.82757	7.03299	6.73505	6.64927	4.33732	4.77444	4.37772	3.79627	4.21206	4.49173	3.89566	4.30353	4.10057
sp|P48302|EDNRB_MOUSE	Ednrb	EDNRB_MOUSE Endothelin B receptor	2	5.18831	4.8716	6.32921	5.48736	5.14627	5.46136	5.20157	5.24109	6.72194	5.8074	4.7823	6.02025	6.15953	4.5131	6.77507	5.8776	4.9621	5.45395
sp|P48318|DCE1_MOUSE	Gad1	DCE1_MOUSE Glutamate decarboxylase 1	9	3.56825	3.29286	3.61936	3.25505	3.27602	3.71793	3.48837	3.48771	3.73105	6.85884	9.21094	7.42124	6.39655	7.35378	7.09837	7.21827	8.84087	8.16454
sp|P48320|DCE2_MOUSE	Gad2	DCE2_MOUSE Glutamate decarboxylase 2	6	3.3036	3.72034	3.6064	3.80507	3.68635	3.34317	3.37048	3.76579	3.66137	8.51166	7.15936	8.84668	6.16657	7.22228	7.48647	6.93224	7.84153	7.57064
sp|P48410|ABCD1_MOUSE	Abcd1	ABCD1_MOUSE ATP-binding cassette sub-family D member 1	2	5.78116	7.4126	8.02063	7.16742	6.44365	5.90609	6.24444	7.1013	8.02282	3.98525	5.14099	5.29486	3.90926	4.34925	3.6137	3.75167	4.43045	3.42447
sp|P48428|TBCA_MOUSE	Tbca	TBCA_MOUSE Tubulin-specific chaperone A	3	7.02675	7.06755	6.4326	6.92842	6.76436	6.62439	6.66036	6.86277	6.36626	4.0394	4.84822	3.93509	4.61409	4.824	4.17157	4.44663	4.27819	4.10934
sp|P48453|PP2BB_MOUSE	Ppp3cb	PP2BB_MOUSE Serine/threonine-protein phosphatase 2B catalytic subunit beta isoform	13	5.18149	5.00961	5.0447	5.0199	5.15703	5.52079	5.29274	5.25961	5.20658	6.07695	3.94996	5.93916	6.38914	6.25475	6.28316	6.15384	6.06543	6.19515
sp|P48455|PP2BC_MOUSE	Ppp3cc	PP2BC_MOUSE Serine/threonine-protein phosphatase 2B catalytic subunit gamma isoform	3	6.59295	5.61575	4.97691	5.31008	5.05358	4.83003	5.58123	5.48992	5.23837	6.08866	6.8183	5.33055	5.72632	6.59713	4.82543	5.08581	4.97885	5.86013
sp|P48543|KCNJ9_MOUSE	Kcnj9	KCNJ9_MOUSE G protein-activated inward rectifier potassium channel 3	2	3.80369	3.80801	3.83279	4.11323	3.73658	4.29887	3.96897	3.93371	4.22935	6.73673	6.98863	7.50721	6.57546	6.71207	7.41225	7.40139	7.16814	7.77294
sp|P48678|LMNA_MOUSE	Lmna	LMNA_MOUSE Prelamin-A/C	13	5.54499	5.15426	5.08971	5.31126	5.47359	4.92312	5.41339	5.28127	5.4043	5.95206	5.79157	5.44801	6.32372	5.75463	6.22429	6.0145	5.38363	5.51169
sp|P48722|HS74L_MOUSE	Hspa4l	HS74L_MOUSE Heat shock 70 kDa protein 4L	22	4.31615	4.19342	4.09009	4.32459	4.43577	4.33303	4.19041	4.43433	4.23741	6.71553	5.02913	6.96732	7.19758	7.51723	7.37292	6.6784	7.0723	6.89439
sp|P48725|PCNT_MOUSE	Pcnt	PCNT_MOUSE Pericentrin	2	5.6042	5.20052	5.6704	5.51454	4.94929	5.38906	5.52732	5.19559	5.38338	5.71813	6.54371	5.59142	5.942	5.58593	6.14202	5.5066	5.15536	5.38053
sp|P48758|CBR1_MOUSE	Cbr1	CBR1_MOUSE Carbonyl reductase [NADPH] 1	12	5.3795	5.55153	5.39905	5.67379	5.30979	5.25906	5.4339	5.68999	5.68033	5.73318	4.8036	5.90406	5.69741	5.74329	5.72415	5.55874	5.77948	5.67916
sp|P48771|CX7A2_MOUSE	Cox7a2	CX7A2_MOUSE Cytochrome c oxidase subunit 7A2, mitochondrial	1	5.11869	4.99825	6.17585	5.46985	5.86262	5.84626	6.37816	6.39217	6.75777	5.92382	5.99842	5.76966	4.76717	3.78349	4.91889	5.29694	5.92663	4.61536
sp|P48774|GSTM5_MOUSE	Gstm5	GSTM5_MOUSE Glutathione S-transferase Mu 5	9	5.27877	4.87834	5.35223	5.15821	5.01714	4.93021	5.14442	4.85818	5.27557	6.37547	4.79137	5.72017	6.71848	5.56876	6.71131	5.91034	6.01604	6.29497
sp|P48962|ADT1_MOUSE	Slc25a4	ADT1_MOUSE ADP/ATP translocase 1	36	5.56346	4.92989	5.23973	5.31476	5.2794	5.87888	5.24642	5.3263	5.87145	5.5255	5.8916	5.35528	5.53993	5.34199	6.12434	6.1383	5.73503	5.69775
sp|P49025|CTRO_MOUSE	Cit	CTRO_MOUSE Citron Rho-interacting kinase	21	2.87648	2.71091	2.83913	2.92495	2.55979	2.84136	2.73617	2.85638	2.687	8.43074	8.34882	8.13886	8.55984	8.40906	8.29549	8.32208	8.13382	8.3291
sp|P49070|CAMLG_MOUSE	Camlg	CAMLG_MOUSE Calcium signal-modulating cyclophilin ligand	2	6.64731	6.02643	6.0312	6.32868	5.85877	5.63064	6.51491	5.74805	6.3775	4.87166	5.17872	5.10952	5.0503	4.81711	5.04771	5.01904	4.67866	5.06379
sp|P49117|NR2C2_MOUSE	Nr2c2	NR2C2_MOUSE Nuclear receptor subfamily 2 group C member 2	3	5.13229	5.85547	7.35267	5.84457	6.51475	5.67842	6.06747	6.56395	5.60541	5.35263	6.09112	5.60549	4.51762	4.80539	3.99922	4.6247	5.27723	5.1116
sp|P49135|ERCC3_MOUSE	Ercc3	ERCC3_MOUSE TFIIH basal transcription factor complex helicase XPB subunit	4	6.42108	6.14858	6.42144	4.76335	6.58116	7.18849	7.96986	5.23578	5.02619	4.00869	3.91088	3.98799	5.13383	6.07125	5.14495	5.1867	5.13929	5.6605
sp|P49282|NRAM2_MOUSE	Slc11a2	NRAM2_MOUSE Natural resistance-associated macrophage protein 2	2	6.45775	5.26957	6.613	6.38753	5.65599	6.086	6.94855	6.34633	6.50087	5.56399	1.39696	5.63313	5.45817	4.21235	5.52632	5.63843	4.94138	5.36368
sp|P49312|ROA1_MOUSE	Hnrnpa1	ROA1_MOUSE Heterogeneous nuclear ribonucleoprotein A1	23	6.006	7.56427	6.74117	5.96493	7.42564	7.43547	7.2454	6.2256	6.20892	4.53718	3.42298	4.35413	4.40473	4.8669	4.35213	4.62884	4.07397	4.54173
sp|P49442|INPP_MOUSE	Inpp1	INPP_MOUSE Inositol polyphosphate 1-phosphatase	5	5.34678	5.08834	5.10189	5.06271	5.14275	5.19588	5.16082	5.41381	5.34699	5.70488	6.40065	5.6201	6.41769	5.5825	6.17137	5.97879	5.71528	5.54876
sp|P49443|PPM1A_MOUSE	Ppm1a	PPM1A_MOUSE Protein phosphatase 1A	18	5.82024	5.2962	5.25347	5.46896	5.52507	5.87941	5.39176	6.09065	5.97305	5.39767	5.52738	5.13051	5.65196	5.79274	5.25453	5.71008	5.75617	5.08015
sp|P49446|PTPRE_MOUSE	Ptpre	PTPRE_MOUSE Receptor-type tyrosine-protein phosphatase epsilon	6	5.75607	5.50464	5.6138	5.63029	5.67286	5.41494	5.58914	5.6233	5.49771	5.39304	5.24321	5.49547	5.42653	5.65	5.61663	5.50969	5.83764	5.52506
sp|P49586|PCY1A_MOUSE	Pcyt1a	PCY1A_MOUSE Choline-phosphate cytidylyltransferase A	6	3.84266	3.60599	3.71375	3.8671	3.51902	3.47715	3.78134	3.8128	2.9531	8.014	7.70145	6.30476	13.0653	4.6402	5.51011	8.00584	7.5472	6.63826
sp|P49615|CDK5_MOUSE	Cdk5	CDK5_MOUSE Cyclin-dependent kinase 5	11	5.50425	5.01146	5.29376	5.6792	5.16217	5.02291	5.27528	5.29338	5.50453	5.54486	6.35158	5.7839	6.13359	5.48242	5.37334	5.52223	5.94436	6.11678
sp|P49717|MCM4_MOUSE	Mcm4	MCM4_MOUSE DNA replication licensing factor MCM4	2	6.92404	6.4108	6.15825	6.51737	5.89001	5.67558	6.31664	5.10117	5.32478	4.79318	6.19654	4.29708	4.67587	6.17905	4.5658	4.36946	5.93903	4.66535
sp|P49718|MCM5_MOUSE	Mcm5	MCM5_MOUSE DNA replication licensing factor MCM5	5	6.08371	6.32574	6.63657	6.90266	5.98402	5.67156	6.03827	5.90907	5.83202	4.60948	6.62024	4.68605	4.58602	6.19286	3.39757	4.56274	5.75279	4.20864
sp|P49722|PSA2_MOUSE	Psma2	PSA2_MOUSE Proteasome subunit alpha type-2	8	5.56168	5.75071	5.40348	5.96242	5.63491	5.23722	5.97417	5.72403	6.02863	5.46998	6.19383	5.3867	5.39862	5.35974	5.22023	5.02172	5.43148	5.24045
sp|P49769|PSN1_MOUSE	Psen1	PSN1_MOUSE Presenilin-1	1	4.24113	6.80134	5.37972	7.53487	5.44881	4.46961	6.27179	6.5514	7.18742	6.72454	6.76399	7.91391	4.10557	4.57601	3.89086	4.19922	4.00657	3.93326
sp|P49813|TMOD1_MOUSE	Tmod1	TMOD1_MOUSE Tropomodulin-1	6	4.16223	4.10648	3.98529	3.87347	4.02518	3.75374	3.90694	4.24116	3.70686	6.85499	8.29544	6.91017	6.76791	7.34782	7.12059	7.09169	7.0221	6.82796
sp|P49817|CAV1_MOUSE	Cav1	CAV1_MOUSE Caveolin-1	1	6.89172	6.73712	6.05315	6.99657	5.7096	6.32213	7.88403	5.97994	6.5846	4.20046	5.12253	4.70142	4.25073	4.82387	4.47053	4.75084	4.2808	4.23997
sp|P49962|SRP09_MOUSE	Srp9	SRP09_MOUSE Signal recognition particle 9 kDa protein	2	5.95892	6.27391	5.96573	6.25362	6.49594	5.66298	6.21992	5.94773	5.23978	5.07502	2.28073	5.34131	5.69313	5.92999	5.29549	5.40508	5.21787	5.74286
sp|P50096|IMDH1_MOUSE	Impdh1	IMDH1_MOUSE Inosine-5'-monophosphate dehydrogenase 1	11	7.50189	7.0009	7.26152	7.57407	6.86033	6.80719	7.43913	7.35426	7.33753	3.81334	4.72549	3.71832	3.69045	4.07216	3.40682	3.63824	4.08133	3.71702
sp|P50114|S100B_MOUSE	S100b	S100B_MOUSE Protein S100-B	1	5.03926	5.31368	5.06032	6.37298	5.1809	5.83743	5.69307	4.86921	5.09558	5.64505	6.09031	6.08361	5.6604	6.22144	5.29504	5.45378	5.85874	5.2292
sp|P50153|GBG4_MOUSE	Gng4	GBG4_MOUSE Guanine nucleotide-binding protein G(I)/G(S)/G(O) subunit gamma-4	5	4.03753	4.29425	3.88258	4.75884	8.00131	5.07186	4.51399	4.02316	4.05976	6.4235	2.50348	6.46008	5.34125	7.96426	10.7495	5.11263	7.18009	5.62197
sp|P50171|DHB8_MOUSE	Hsd17b8	DHB8_MOUSE Estradiol 17-beta-dehydrogenase 8	3	5.23055	5.5741	6.45436	5.2632	5.62485	6.04628	5.35155	5.6701	6.21713	5.90714	5.12106	6.09547	4.52721	4.92977	5.19519	5.71217	5.7115	5.36838
sp|P50172|DHI1_MOUSE	Hsd11b1	DHI1_MOUSE Corticosteroid 11-beta-dehydrogenase isozyme 1	2	5.21755	3.86864	5.26899	4.81005	3.52502	4.1445	4.12005	4.01235	4.9401	6.63441	6.47933	6.73659	8.64515	6.16989	6.12161	7.12694	5.19535	6.98348
sp|P50247|SAHH_MOUSE	Ahcy	SAHH_MOUSE Adenosylhomocysteinase	11	5.94956	5.70215	5.41937	5.67925	5.63337	5.34795	5.67238	5.95659	5.04061	5.44238	5.71582	5.08685	5.91678	6.06984	5.02004	5.38064	5.6584	5.30801
sp|P50285|FMO1_MOUSE	Fmo1	FMO1_MOUSE Dimethylaniline monooxygenase [N-oxide-forming] 1	6	6.27132	4.85498	7.3298	6.39857	4.8992	7.11036	6.19636	5.26763	7.52785	5.01509	3.11361	4.93084	6.51671	4.35172	6.32293	5.33174	3.60271	4.95859
sp|P50396|GDIA_MOUSE	Gdi1	GDIA_MOUSE Rab GDP dissociation inhibitor alpha	28	5.56204	5.13816	5.10419	5.53611	5.63702	7.8163	5.18289	6.10596	6.86244	5.30578	3.97747	5.06981	5.42357	5.55144	5.16742	5.81832	5.5234	5.21769
sp|P50427|STS_MOUSE	Sts	STS_MOUSE Steryl-sulfatase	2	4.83476	5.86043	4.69056	5.86301	4.23985	4.01329	4.8007	5.79714	4.22303	6.02888	6.7424	6.57665	7.09542	5.96984	5.80843	6.86551	4.92665	5.66344
sp|P50428|ARSA_MOUSE	Arsa	ARSA_MOUSE Arylsulfatase A	3	4.52355	5.63029	5.9213	4.27113	5.6079	6.52852	5.77892	4.34902	4.32373	5.48574	6.21089	5.86606	5.64708	5.4313	5.75472	5.51721	6.4942	6.65844
sp|P50429|ARSB_MOUSE	Arsb	ARSB_MOUSE Arylsulfatase B	7	3.8322	4.36506	4.60911	3.75168	4.31798	4.64282	4.58	3.65571	3.72905	6.75847	7.64514	7.13483	6.21085	7.12981	6.77366	6.68739	7.08508	7.09114
sp|P50431|GLYC_MOUSE	Shmt1	GLYC_MOUSE Serine hydroxymethyltransferase, cytosolic	2	7.05125	7.0725	6.61671	6.38218	7.29128	6.26954	6.58228	7.06176	5.90503	4.80202	2.24225	4.65802	4.56631	5.14776	4.74242	4.44509	4.89926	4.26433
sp|P50516|VATA_MOUSE	Atp6v1a	VATA_MOUSE V-type proton ATPase catalytic subunit A	31	4.79867	4.73003	4.50791	4.76261	4.77543	4.37219	4.5867	5.06152	4.72123	6.61471	6.7612	6.39063	6.64164	6.11306	6.12221	6.49317	6.45193	6.09515
sp|P50518|VATE1_MOUSE	Atp6v1e1	VATE1_MOUSE V-type proton ATPase subunit E 1	15	4.83303	4.49925	4.86664	4.49559	4.87059	4.52646	4.77921	4.85369	5.03244	6.46623	7.77384	6.29161	6.14277	5.63595	6.34756	6.29208	6.59158	5.70149
sp|P50544|ACADV_MOUSE	Acadvl	ACADV_MOUSE Very long-chain specific acyl-CoA dehydrogenase, mitochondrial	18	4.87002	4.38888	5.37689	5.05273	4.47234	4.89762	4.87701	4.69952	5.41541	6.22816	5.83283	6.59864	6.21508	5.36636	6.9573	6.21357	5.94171	6.59595
sp|P50571|GBRB1_MOUSE	Gabrb1	GBRB1_MOUSE Gamma-aminobutyric acid receptor subunit beta-1	7	4.13119	4.45517	4.32116	4.44707	3.96188	4.03914	4.41008	4.42814	3.98581	7.04992	7.30504	7.33784	6.46584	6.196	6.9317	6.87701	6.4186	7.2384
sp|P50580|PA2G4_MOUSE	Pa2g4	PA2G4_MOUSE Proliferation-associated protein 2G4	18	6.63163	6.24964	5.86859	6.43754	6.07872	5.91548	6.10421	6.29927	5.63327	4.82411	4.78038	4.62494	5.64174	5.80846	4.94526	4.81238	4.58954	4.75485
sp|P50586|TUB_MOUSE	Tub	TUB_MOUSE Tubby protein	2	5.66095	5.76553	6.06731	5.51515	5.3607	5.71433	6.25631	6.32601	5.13418	5.04436	5.99073	5.38301	5.30283	5.5853	5.13286	5.44946	4.75235	5.55862
sp|P51125|ICAL_MOUSE	Cast	ICAL_MOUSE Calpastatin	1	4.20299	5.51506	5.9129	4.6806	4.18661	4.37505	3.31228	5.78244	6.12573	5.6163	7.90426	5.53949	4.88245	5.18642	7.374	6.21296	7.17985	6.01061
sp|P51141|DVL1_MOUSE	Dvl1	DVL1_MOUSE Segment polarity protein dishevelled homolog DVL-1	5	5.95322	5.79842	6.00968	5.54887	5.81196	5.88183	5.98505	6.05675	5.55029	4.87025	5.88569	4.90969	5.41586	5.33829	5.36418	5.34215	5.18801	5.08981
sp|P51150|RAB7A_MOUSE	Rab7a	RAB7A_MOUSE Ras-related protein Rab-7a	22	5.90534	5.51878	5.46243	5.50625	5.40302	6.21633	5.5852	5.91194	6.31002	5.40383	5.30339	5.22159	5.45387	5.24154	5.48473	5.54716	5.3562	5.16837
sp|P51163|HEM4_MOUSE	Uros	HEM4_MOUSE Uroporphyrinogen-III synthase	5	5.34088	5.17211	5.34489	5.17974	5.01034	4.66336	5.36833	5.01028	5.0693	5.73189	6.54092	5.66486	6.43239	5.69877	6.2784	5.55835	6.11216	5.82305
sp|P51174|ACADL_MOUSE	Acadl	ACADL_MOUSE Long-chain specific acyl-CoA dehydrogenase, mitochondrial	13	4.55919	4.42047	4.63177	4.46705	4.70979	5.47001	4.68036	4.45234	5.01498	6.59741	5.6401	6.18213	6.86805	6.06931	7.75043	6.35987	5.63016	6.49658
sp|P51175|PPOX_MOUSE	Ppox	PPOX_MOUSE Protoporphyrinogen oxidase	8	5.85392	6.00909	6.11777	6.42479	5.68422	5.66181	5.86348	5.59683	6.9149	5.46731	4.91816	5.70142	4.89102	4.93312	5.42294	5.11403	4.61366	4.81151
sp|P51410|RL9_MOUSE	Rpl9	RL9_MOUSE 60S ribosomal protein L9	12	6.84468	5.15841	5.54739	5.97521	6.08542	8.12848	5.46618	6.17891	7.1981	4.54089	3.97896	4.24784	5.78459	5.61019	5.55706	4.94348	4.28831	4.46589
sp|P51432|PLCB3_MOUSE	Plcb3	PLCB3_MOUSE 1-phosphatidylinositol 4,5-bisphosphate phosphodiesterase beta-3	4	5.52729	5.61551	5.70158	5.82096	4.89173	6.11052	5.45644	4.85532	6.34356	5.04137	5.9784	5.42725	5.4065	5.59576	5.135	5.80657	5.47266	5.81357
sp|P51569|AGAL_MOUSE	Gla	AGAL_MOUSE Alpha-galactosidase A	4	4.49881	5.34275	5.4568	4.05222	5.02681	5.01753	5.67293	4.13455	3.77619	6.34925	6.9821	6.6539	5.67154	6.01639	6.08679	6.26501	6.52187	6.47456
sp|P51655|GPC4_MOUSE	Gpc4	GPC4_MOUSE Glypican-4	5	3.97921	4.43486	4.1621	3.94827	4.06517	4.55534	3.60597	4.32687	4.07465	6.57184	8.26119	7.09847	6.45917	7.08517	6.91103	6.43574	7.58793	6.43703
sp|P51660|DHB4_MOUSE	Hsd17b4	DHB4_MOUSE Peroxisomal multifunctional enzyme type 2	18	6.30617	5.96712	6.46207	6.45155	5.75924	6.08051	6.15668	6.23687	6.40035	4.91831	5.20256	4.94355	4.91996	4.7079	4.93821	4.97436	4.60302	4.97155
sp|P51791|CLCN3_MOUSE	Clcn3	CLCN3_MOUSE H(+)/Cl(-) exchange transporter 3	4	5.15407	6.32613	5.87425	6.2788	4.85497	5.12934	5.96835	5.90452	5.87366	5.71439	5.70194	6.35784	4.93155	5.04806	5.40479	5.09661	4.73365	5.64711
sp|P51807|DYLT1_MOUSE	Dynlt1	DYLT1_MOUSE Dynein light chain Tctex-type 1	2	5.90235	6.49777	5.68672	7.12987	5.87309	5.38826	5.93467	6.83844	6.68327	5.56103	1.23793	5.44568	5.50716	4.90522	5.74539	4.96682	4.17034	6.52599
sp|P51830|ADCY9_MOUSE	Adcy9	ADCY9_MOUSE Adenylate cyclase type 9	15	4.18037	4.19402	4.21697	4.71097	5.14331	4.81881	4.0258	4.15402	4.11971	6.922	5.67727	7.19584	5.81703	7.02878	7.72822	6.52532	7.29167	6.24989
sp|P51855|GSHB_MOUSE	Gss	GSHB_MOUSE Glutathione synthetase	8	4.64926	4.58464	4.70087	4.76512	4.45545	4.28597	4.49746	4.75814	4.61918	6.42245	6.66366	6.38305	6.94334	6.84821	6.05851	6.18103	6.7613	6.42236
sp|P51859|HDGF_MOUSE	Hdgf	HDGF_MOUSE Hepatoma-derived growth factor	8	6.31942	6.12804	6.13007	6.28476	6.12518	5.70153	5.93838	5.86907	5.11528	4.63139	4.74188	4.77028	5.27826	6.82393	4.76998	4.83594	5.78641	4.75021
sp|P51860|NP1L2_MOUSE	Nap1l2	NP1L2_MOUSE Nucleosome assembly protein 1-like 2	1	5.34458	4.83542	5.01199	5.06613	5.18409	4.16835	6.00752	5.26667	5.0053	5.60314	6.2124	5.09545	7.5135	5.81793	6.84802	5.53814	5.88646	5.5949
sp|P51863|VA0D1_MOUSE	Atp6v0d1	VA0D1_MOUSE V-type proton ATPase subunit d 1	12	4.73519	4.15734	4.5838	4.54915	4.37342	5.45276	4.68379	5.07516	5.19316	6.51064	6.90722	6.49891	5.92352	4.66678	6.61011	7.09091	6.7214	6.26673
sp|P51880|FABP7_MOUSE	Fabp7	FABP7_MOUSE Fatty acid-binding protein, brain	10	5.31827	4.90905	5.40116	5.55333	4.89636	5.78584	5.4117	4.80141	5.47574	6.19506	4.76562	5.26597	7.02602	5.46859	6.0806	5.95725	5.76339	5.92464
sp|P51881|ADT2_MOUSE	Slc25a5	ADT2_MOUSE ADP/ATP translocase 2	16	5.74039	5.32797	5.38151	5.50279	5.55826	5.64894	5.3919	5.80283	5.89751	5.58663	5.76111	5.48583	5.44135	5.39058	5.86461	5.79183	5.25641	5.16954
sp|P51906|EAA3_MOUSE	Slc1a1	EAA3_MOUSE Excitatory amino acid transporter 3	6	6.06019	5.86863	5.92594	5.90444	5.55481	6.34366	5.88657	6.06843	6.35201	5.02181	5.38948	5.09676	4.95886	4.75766	5.10216	5.20508	5.24527	5.25823
sp|P51912|AAAT_MOUSE	Slc1a5	AAAT_MOUSE Neutral amino acid transporter B(0)	1	4.40487	6.54944	6.3476	4.57103	5.31032	4.7208	3.93401	5.79713	5.97799	5.49197	7.90188	7.6511	3.97483	5.47842	5.65877	5.77572	5.64571	4.8084
sp|P52019|ERG1_MOUSE	Sqle	ERG1_MOUSE Squalene monooxygenase	6	6.63578	6.52178	6.87301	7.09292	5.96503	5.91087	6.8525	6.40161	6.69713	4.63841	4.80387	4.56255	4.85577	4.65642	4.28402	4.46852	4.32758	4.45223
sp|P52189|KCNJ4_MOUSE	Kcnj4	KCNJ4_MOUSE Inward rectifier potassium channel 4	2	3.29638	3.25325	3.83495	3.37665	3.34372	3.75363	3.9347	3.27022	3.53084	6.95136	8.41504	7.7161	7.36566	5.86812	7.93961	7.24623	8.17616	8.72736
sp|P52194|CLGN_MOUSE	Clgn	CLGN_MOUSE Calmegin	1	4.83109	5.29335	5.53472	6.54653	5.21501	5.03041	6.82344	2.10131	5.46284	7.47134	6.10369	4.02675	7.28704	5.77666	6.86993	5.91261	4.09098	5.62231
sp|P52196|THTR_MOUSE	Tst	THTR_MOUSE Thiosulfate sulfurtransferase	6	5.92153	5.41701	6.39711	5.92113	5.90729	6.75765	6.32869	5.75254	6.94882	5.13412	3.61076	4.98145	5.05405	4.99902	5.92862	5.03195	4.1926	5.71567
sp|P52293|IMA1_MOUSE	Kpna2	IMA1_MOUSE Importin subunit alpha-1	3	6.1643	5.72343	6.10382	6.85346	5.19251	6.0768	6.22207	6.02413	6.96891	4.57035	5.73838	5.75408	4.44898	4.55461	4.83826	5.09343	4.78657	4.88591
sp|P52332|JAK1_MOUSE	Jak1	JAK1_MOUSE Tyrosine-protein kinase JAK1	10	5.94968	6.52369	6.67036	6.36991	5.9077	6.47885	6.51778	6.16272	5.99796	4.87553	4.81448	5.04062	4.65291	4.53209	4.71461	4.94589	4.73371	5.11155
sp|P52432|RPAC1_MOUSE	Polr1c	RPAC1_MOUSE DNA-directed RNA polymerases I and III subunit RPAC1	1	6.75887	6.56681	7.23503	6.73861	6.31465	6.84323	6.70575	6.21123	7.18502	4.67798	5.03166	4.47369	4.25103	3.60174	4.56424	4.09444	4.21211	4.5339
sp|P52479|UBP10_MOUSE	Usp10	UBP10_MOUSE Ubiquitin carboxyl-terminal hydrolase 10	10	6.02579	6.4791	6.46451	6.27105	6.22262	5.90725	5.88151	6.34296	6.03454	4.77288	5.02647	4.84843	5.31264	5.52628	5.00307	4.59652	4.57768	4.70669
sp|P52480|KPYM_MOUSE	Pkm	KPYM_MOUSE Pyruvate kinase PKM	31	4.66765	4.71332	4.69605	4.76661	4.46376	4.74131	4.54565	4.6611	4.80193	6.51671	6.70734	6.62897	6.55794	6.33742	6.20341	6.30827	6.14092	6.54165
sp|P52480-2|KPYM_MOUSE	Pkm	KPYM_MOUSE Isoform M1 of Pyruvate kinase PKM	1	4.71963	4.5749	4.44025	4.5182	4.22782	4.20669	4.61442	4.315	4.08268	6.36773	7.1285	6.93201	6.58748	6.32943	6.34074	6.74069	6.20533	7.66851
sp|P52482|UB2E1_MOUSE	Ube2e1	UB2E1_MOUSE Ubiquitin-conjugating enzyme E2 E1	1	6.3976	6.35685	5.8351	6.5805	5.05846	5.33907	5.62341	6.06386	5.57274	5.0236	7.0177	5.72289	4.7608	5.2274	4.08828	5.0979	5.28882	4.94502
sp|P52503|NDUS6_MOUSE	Ndufs6	NDUS6_MOUSE NADH dehydrogenase [ubiquinone] iron-sulfur protein 6, mitochondrial	5	5.6235	5.02668	5.19614	5.53504	4.93422	5.61249	5.47085	5.65657	5.66765	5.8839	5.88242	5.87635	5.06781	4.62613	6.06624	6.2355	5.70451	5.934
sp|P52623|UCK1_MOUSE	Uck1	UCK1_MOUSE Uridine-cytidine kinase 1	4	5.5385	5.61231	6.02937	5.92852	5.79411	5.79767	6.28116	6.25446	6.06529	5.09712	2.81006	4.99855	5.74608	5.76145	5.68479	5.39356	5.49554	5.71146
sp|P52734|FGD1_MOUSE	Fgd1	FGD1_MOUSE FYVE, RhoGEF and PH domain-containing protein 1	8	5.95234	5.60536	5.32239	5.83207	5.56345	5.12086	5.45845	5.91376	5.46002	5.31559	6.28667	4.99975	5.36692	6.04284	5.16511	5.41862	5.87003	5.30577
sp|P52760|UK114_MOUSE	Hrsp12	UK114_MOUSE Ribonuclease UK114	5	3.53395	3.20095	3.3438	3.49268	4.10007	4.16805	3.48018	3.26488	3.25568	7.72192	3.47924	7.64455	6.95307	9.26302	9.14914	7.48602	8.88356	7.57926
sp|P52795|EFNB1_MOUSE	Efnb1	EFNB1_MOUSE Ephrin-B1	5	5.52759	5.89838	5.7342	5.62533	5.69887	5.8639	5.624	5.98898	6.02953	5.49149	5.97621	5.2793	5.37971	5.2242	5.2369	5.20591	5.27052	4.94497
sp|P52800|EFNB2_MOUSE	Efnb2	EFNB2_MOUSE Ephrin-B2	3	4.49176	4.23089	4.46965	4.4431	8.66615	8.1944	4.57059	4.06603	4.18442	5.02313	2.02259	5.28173	4.62702	5.44624	10.8958	4.72852	9.29029	5.36768
sp|P52825|CPT2_MOUSE	Cpt2	CPT2_MOUSE Carnitine O-palmitoyltransferase 2, mitochondrial	6	5.8667	4.9334	5.57396	5.81228	6.20032	6.34463	5.43863	5.07013	5.92113	5.29328	3.92231	5.3441	5.51047	5.70374	6.246	5.33658	5.93486	5.54747
sp|P52875|TM165_MOUSE	Tmem165	TM165_MOUSE Transmembrane protein 165	3	6.93439	6.18428	6.65472	7.28782	6.29401	6.06852	6.5782	6.58865	6.65927	4.37439	4.68723	4.14045	5.02	4.35687	5.13461	4.32146	4.39166	4.32347
sp|P52912|TIA1_MOUSE	Tia1	TIA1_MOUSE Nucleolysin TIA-1	4	5.6128	6.57245	7.62422	5.51088	6.45706	6.43005	6.16707	5.45129	4.80177	5.19986	5.59706	5.22453	5.02746	5.60795	4.3689	4.74816	4.704	4.89448
sp|P52927|HMGA2_MOUSE	Hmga2	HMGA2_MOUSE High mobility group protein HMGI-C	2	6.75801	8.35056	8.30215	7.13283	7.8233	7.18618	8.19298	6.41219	7.54932	3.87395	3.16448	3.8824	3.10654	3.43018	3.32794	3.61222	3.85216	4.04261
sp|P52950|DBX1_MOUSE	Dbx1	DBX1_MOUSE Homeobox protein DBX1	1	5.30365	4.82697	5.40368	5.75878	4.86707	4.8382	6.15779	5.11408	5.66692	5.54913	6.74634	5.92776	5.20086	3.9866	5.32968	6.33616	6.38387	6.60243
sp|P52963|E41LA_MOUSE	Epb41l4a	E41LA_MOUSE Band 4.1-like protein 4A	2	6.19278	6.50281	6.50155	7.20916	6.47079	5.88074	6.92228	6.33483	5.88624	4.74207	5.32487	4.65894	4.4218	4.09005	4.14184	4.31581	5.08729	5.31616
sp|P53351|PLK2_MOUSE	Plk2	PLK2_MOUSE Serine/threonine-protein kinase PLK2	2	5.55556	5.8079	6.11405	5.89132	5.14144	5.1983	5.44435	5.20657	5.1442	5.87588	5.8473	5.63192	6.07746	4.94865	5.22358	6.13724	5.44517	5.30909
sp|P53395|ODB2_MOUSE	Dbt	ODB2_MOUSE Lipoamide acyltransferase component of branched-chain alpha-keto acid dehydrogenase complex, mitochondrial	7	5.70408	5.63037	5.72746	5.86271	5.40233	5.72759	5.43321	5.49674	5.88476	5.79961	5.93626	5.75682	4.95363	4.98524	5.73265	5.54873	5.08834	5.32945
sp|P53569|CEBPZ_MOUSE	Cebpz	CEBPZ_MOUSE CCAAT/enhancer-binding protein zeta	4	6.8656	7.26795	6.76948	6.4773	7.16578	6.74869	7.59817	5.76561	6.74487	4.41075	4.97855	4.15092	4.04262	4.14934	3.64857	4.07329	4.4175	4.72501
sp|P53612|PGTB2_MOUSE	Rabggtb	PGTB2_MOUSE Geranylgeranyl transferase type-2 subunit beta	4	5.85877	5.52128	5.37361	5.89927	5.30932	4.9357	5.34849	5.30348	5.55519	6.08244	5.73433	5.89587	5.86396	5.39854	5.29635	5.67376	5.52179	5.42786
sp|P53668|LIMK1_MOUSE	Limk1	LIMK1_MOUSE LIM domain kinase 1	2	5.71206	6.15813	6.00926	6.66757	5.85728	5.41979	5.68731	6.49944	6.14621	5.40078	6.38025	5.09771	5.1079	5.38131	4.01616	5.2931	4.65181	4.51391
sp|P53702|CCHL_MOUSE	Hccs	CCHL_MOUSE Cytochrome c-type heme lyase	8	6.58263	5.96093	6.76115	6.33587	6.03228	6.62581	6.5227	6.26519	7.46622	4.65446	2.81019	4.79678	4.58828	4.65456	5.33362	4.76422	4.7211	5.124
sp|P53798|FDFT_MOUSE	Fdft1	FDFT_MOUSE Squalene synthase	8	7.93049	7.56794	7.8107	8.75293	8.34127	8.56984	7.44233	8.30202	8.57305	3.03845	2.41786	3.17712	3.02071	2.85399	3.20422	2.82995	3.18922	2.9779
sp|P53810|PIPNA_MOUSE	Pitpna	PIPNA_MOUSE Phosphatidylinositol transfer protein alpha isoform	15	5.7885	5.23373	5.06745	5.26896	5.29305	6.07917	5.36931	5.73793	5.88287	5.5493	6.09784	5.16711	5.80569	5.37277	5.26302	5.67972	5.85745	5.48613
sp|P53811|PIPNB_MOUSE	Pitpnb	PIPNB_MOUSE Phosphatidylinositol transfer protein beta isoform	11	6.41379	6.09756	6.18728	6.38135	5.63737	5.63967	5.77983	6.1585	6.0064	4.93705	5.50858	5.15453	4.74298	4.9281	4.79559	5.05476	5.31897	5.25769
sp|P53986|MOT1_MOUSE	Slc16a1	MOT1_MOUSE Monocarboxylate transporter 1	1	4.36427	4.80817	4.59169	4.69056	4.97797	5.09099	5.06288	5.2455	4.52278	6.13744	6.76218	5.80538	6.57358	6.41177	5.87122	6.68658	6.22034	6.1767
sp|P53994|RAB2A_MOUSE	Rab2a	RAB2A_MOUSE Ras-related protein Rab-2A	15	5.8989	6.46362	5.90458	6.49233	5.86078	5.36787	5.64353	6.11535	5.95033	5.38849	5.51812	5.50645	5.1319	5.08827	4.98744	4.96943	4.72724	4.9854
sp|P53995|APC1_MOUSE	Anapc1	APC1_MOUSE Anaphase-promoting complex subunit 1	8	6.04124	6.06126	6.0679	6.3779	5.48502	5.82867	5.89416	6.08177	5.71368	4.77662	5.8228	5.0741	5.28469	5.42739	4.75853	4.99448	5.26627	5.04351
sp|P53996-2|CNBP_MOUSE	Cnbp	CNBP_MOUSE Isoform 2 of Cellular nucleic acid-binding protein	3	5.37751	5.07376	5.20837	5.74829	9.29741	8.83874	5.591	5.57805	5.32906	4.30919	1.43637	5.25612	4.67466	6.43214	7.47001	4.2484	5.49204	4.63888
sp|P54071|IDHP_MOUSE	Idh2	IDHP_MOUSE Isocitrate dehydrogenase [NADP], mitochondrial	12	6.30819	6.38432	6.31685	6.52319	6.3362	6.39095	6.40725	6.30335	6.46231	5.22261	3.55383	4.89088	4.61108	5.11704	4.81693	5.01936	4.607	4.72868
sp|P54099|DPOG1_MOUSE	Polg	DPOG1_MOUSE DNA polymerase subunit gamma-1	2	5.53806	5.87822	5.80959	5.42438	4.46678	6.00938	6.0805	4.71399	5.77709	5.40066	6.51414	5.40171	4.96365	5.253	5.50333	5.77841	5.38351	6.10358
sp|P54103|DNJC2_MOUSE	Dnajc2	DNJC2_MOUSE DnaJ homolog subfamily C member 2	8	6.9847	6.68195	6.58057	7.12733	6.80176	6.04711	6.66485	7.08592	6.11876	4.28147	4.22678	3.87536	4.81912	4.90648	4.58476	4.29626	4.50926	4.40757
sp|P54116|STOM_MOUSE	Stom	STOM_MOUSE Erythrocyte band 7 integral membrane protein	3	6.49774	5.81652	6.91054	6.73882	5.50622	6.38249	6.54004	6.37487	7.11689	5.016	5.33573	4.92256	4.58002	3.16447	4.58539	5.0101	4.53196	4.96963
sp|P54227|STMN1_MOUSE	Stmn1	STMN1_MOUSE Stathmin	15	7.47001	6.89056	6.76484	7.16893	7.32059	6.88436	6.96501	7.43967	7.22233	3.85885	4.34429	3.81536	4.2148	4.02443	3.7319	3.9045	4.27687	3.70268
sp|P54285|CACB3_MOUSE	Cacnb3	CACB3_MOUSE Voltage-dependent L-type calcium channel subunit beta-3	9	4.93692	4.69343	5.31774	5.18671	4.73565	5.41711	5.32516	5.20336	5.50369	6.12655	6.56544	6.28237	5.56087	4.80953	6.07206	5.99252	6.08139	6.18951
sp|P54310|LIPS_MOUSE	Lipe	LIPS_MOUSE Hormone-sensitive lipase	5	5.69553	5.73247	5.56134	5.83554	5.46282	5.59166	5.56711	5.6011	5.33572	5.33581	6.33354	5.6673	5.29491	4.92345	5.20567	5.38627	5.69058	5.77916
sp|P54726|RD23A_MOUSE	Rad23a	RD23A_MOUSE UV excision repair protein RAD23 homolog A	5	5.35603	4.99406	5.29874	5.36796	5.05451	5.3438	5.34629	5.22528	5.34654	5.67501	5.97473	5.55908	6.17193	5.51057	5.63336	5.90234	6.21154	6.02824
sp|P54728|RD23B_MOUSE	Rad23b	RD23B_MOUSE UV excision repair protein RAD23 homolog B	5	5.66705	5.14625	6.04443	5.91171	5.28058	4.86446	5.15748	5.47124	5.06261	5.5554	6.61515	5.7469	5.67755	5.30035	5.64948	5.34695	5.90888	5.59353
sp|P54729|NUB1_MOUSE	Nub1	NUB1_MOUSE NEDD8 ultimate buster 1	5	6.41098	6.04968	6.53155	6.4403	6.12947	5.92962	5.89797	6.24529	6.36442	4.76416	5.00715	4.74429	5.13454	4.83856	4.61927	4.77878	5.3137	4.80027
sp|P54731|FAF1_MOUSE	Faf1	FAF1_MOUSE FAS-associated factor 1	11	6.33607	6.48256	6.0864	6.50467	5.95798	5.78235	6.5658	6.47863	5.78393	4.63521	5.26277	4.72169	5.04668	4.91749	4.6094	4.55562	5.24138	5.03135
sp|P54751|SIA4A_MOUSE	St3gal1	SIA4A_MOUSE CMP-N-acetylneuraminate-beta-galactosamide-alpha-2,3-sialyltransferase 1	2	6.3656	6.42245	6.92608	6.39161	6.0077	5.87002	6.71047	6.7292	6.63562	4.53453	5.15005	4.92105	4.66188	4.81871	3.92135	4.53307	5.11246	4.28816
sp|P54754|EPHB3_MOUSE	Ephb3	EPHB3_MOUSE Ephrin type-B receptor 3	17	4.62422	4.4519	4.97419	4.86598	4.30698	4.47614	4.69145	4.42898	4.98648	7.04987	3.47943	7.23667	6.84488	6.05887	7.27296	6.74784	6.40066	7.10249
sp|P54763|EPHB2_MOUSE	Ephb2	EPHB2_MOUSE Ephrin type-B receptor 2	20	5.92128	5.7129	6.00019	5.92674	6.08673	5.7834	5.99959	5.8461	5.93999	5.32352	4.29279	5.39531	4.98765	4.87904	5.66721	5.30643	5.46223	5.46891
sp|P54775|PRS6B_MOUSE	Psmc4	PRS6B_MOUSE 26S protease regulatory subunit 6B	14	5.78884	5.44649	5.19758	5.66642	6.05631	5.98748	5.74892	5.88192	5.43583	5.04855	4.56383	5.12866	5.9452	5.96495	5.61661	5.33535	5.85022	5.33683
sp|P54797|TNG2_MOUSE	Tango2	TNG2_MOUSE Transport and Golgi organization 2 homolog	5	5.46335	5.39274	4.80462	5.39738	5.23228	4.9043	5.06427	5.66815	5.02863	5.87614	6.96174	5.69339	5.88872	6.18971	5.41622	5.76027	5.81591	5.44218
sp|P54818|GALC_MOUSE	Galc	GALC_MOUSE Galactocerebrosidase	4	5.24429	5.5817	5.67156	5.21535	5.32394	5.32412	5.45386	4.6756	4.71018	5.68522	6.19398	5.64047	5.09558	6.30554	6.17879	5.94683	5.73263	6.02036
sp|P54822|PUR8_MOUSE	Adsl	PUR8_MOUSE Adenylosuccinate lyase	7	5.5501	6.92259	5.71966	6.70973	5.96713	4.74349	5.12688	6.6456	6.47567	5.80496	6.98599	6.03423	4.87734	4.88981	4.16353	4.72803	4.49947	4.15578
sp|P54823|DDX6_MOUSE	Ddx6	DDX6_MOUSE Probable ATP-dependent RNA helicase DDX6	6	6.59837	5.85994	7.0246	6.40809	5.90582	6.28672	6.34403	5.78232	5.86369	4.29887	4.7848	4.65899	5.82143	4.99454	4.79207	4.60906	4.72519	5.24145
sp|P54830|PTN5_MOUSE	Ptpn5	PTN5_MOUSE Tyrosine-protein phosphatase non-receptor type 5	11	5.39851	5.29873	5.09313	5.41126	5.2173	5.02802	5.29907	5.25739	5.32277	5.92639	5.83483	5.84512	5.90071	5.67942	5.93721	5.84818	5.7883	5.91366
sp|P54923|ADPRH_MOUSE	Adprh	ADPRH_MOUSE [Protein ADP-ribosylarginine] hydrolase	13	5.83675	6.19872	5.11126	5.96356	5.88848	5.96987	6.30899	6.42251	6.03423	5.32005	4.94217	4.84774	5.67403	5.31369	5.07137	4.93873	4.78417	5.37367
sp|P55066|NCAN_MOUSE	Ncan	NCAN_MOUSE Neurocan core protein	7	4.58584	4.41512	4.45087	4.8772	4.60379	4.1919	4.37974	4.68858	4.49077	6.06195	7.19105	5.84418	6.957	6.87315	6.55335	5.88082	7.23989	6.71481
sp|P55088|AQP4_MOUSE	Aqp4	AQP4_MOUSE Aquaporin-4	3	5.93034	4.63327	6.33591	5.19795	4.56506	6.07616	5.34795	4.88187	6.85541	6.08785	6.09098	6.63543	5.31417	3.65859	5.43861	5.99606	5.42572	5.52868
sp|P55096|ABCD3_MOUSE	Abcd3	ABCD3_MOUSE ATP-binding cassette sub-family D member 3	14	6.38008	5.89261	6.52777	6.5472	5.58081	6.01398	6.54713	6.12817	6.64721	4.72206	5.12473	5.08459	4.88062	4.12523	4.97643	4.96662	4.94061	4.91416
sp|P55144|TYRO3_MOUSE	Tyro3	TYRO3_MOUSE Tyrosine-protein kinase receptor TYRO3	1	3.37482	3.57076	4.37552	3.11296	3.53207	3.79724	3.98082	2.73907	3.51978	6.69669	9.39465	7.44706	7.74705	7.69122	6.24015	6.86925	8.08175	7.82913
sp|P55194|3BP1_MOUSE	Sh3bp1	3BP1_MOUSE SH3 domain-binding protein 1	2	4.53473	4.4281	5.0505	4.10419	4.91942	3.94609	3.73587	5.14713	4.79127	6.38629	8.03466	7.40938	5.40955	6.17987	5.66727	6.67419	6.06783	7.51365
sp|P55200|KMT2A_MOUSE	Kmt2a	KMT2A_MOUSE Histone-lysine N-methyltransferase 2A	3	6.62282	7.12472	7.01261	7.15637	7.47759	5.85224	6.96072	6.13595	6.50849	4.40462	4.79534	4.53307	3.51966	4.2481	4.23917	4.35947	3.98372	5.06534
sp|P55258|RAB8A_MOUSE	Rab8a	RAB8A_MOUSE Ras-related protein Rab-8A	9	5.98932	5.58458	5.59196	5.44646	5.87081	5.48577	5.75304	5.91291	5.4858	5.46242	5.76531	5.15193	5.8191	5.23323	5.57225	5.50664	5.38923	4.97924
sp|P55264|ADK_MOUSE	Adk	ADK_MOUSE Adenosine kinase	7	5.12493	5.066	4.76022	5.3014	4.83272	4.73348	5.17716	5.05951	4.46831	6.22482	4.86637	6.17716	6.51644	6.9815	6.28349	6.27585	6.11079	6.03985
sp|P55288|CAD11_MOUSE	Cdh11	CAD11_MOUSE Cadherin-11	13	6.03459	6.06596	6.18576	6.12274	6.06989	6.62031	6.0647	6.02061	6.02927	5.01347	5.48785	5.05813	5.01039	4.53116	4.68196	5.00947	4.91482	5.07894
sp|P55302|AMRP_MOUSE	Lrpap1	AMRP_MOUSE Alpha-2-macroglobulin receptor-associated protein	8	6.28273	5.44863	5.9035	6.25026	5.40655	5.67763	6.13426	5.65839	6.3622	4.95497	5.72693	4.95859	5.15712	4.99914	5.34148	5.02108	5.28224	5.43432
sp|P55821|STMN2_MOUSE	Stmn2	STMN2_MOUSE Stathmin-2	9	7.75692	6.92086	7.27814	6.82872	7.04443	6.70104	7.17368	7.20624	7.48984	3.79415	4.34962	3.76635	4.12822	3.85215	4.07847	3.86158	4.01794	3.75166
sp|P55937|GOGA3_MOUSE	Golga3	GOGA3_MOUSE Golgin subfamily A member 3	17	5.46879	5.8069	6.30454	5.35231	5.90701	6.02902	5.94393	5.52648	5.01214	5.29423	5.67213	5.11215	5.57568	5.34869	5.25899	5.5657	5.37624	5.44506
sp|P56135|ATPK_MOUSE	Atp5j2	ATPK_MOUSE ATP synthase subunit f, mitochondrial	5	5.74645	5.53457	4.96007	5.67874	4.74102	4.61057	5.26771	5.77413	4.68515	5.59255	6.54219	6.81197	4.90957	6.3918	6.02196	5.809	5.14721	5.77532
sp|P56212|ARP19_MOUSE	Arpp19	ARP19_MOUSE cAMP-regulated phosphoprotein 19	2	6.00712	5.39068	5.89015	6.1577	5.33402	5.3644	6.02477	5.73341	5.49592	5.02178	5.9959	5.55761	5.00789	5.32025	5.42943	5.23501	5.39675	5.6372
sp|P56213|ALR_MOUSE	Gfer	ALR_MOUSE FAD-linked sulfhydryl oxidase ALR	3	6.23578	5.4989	6.11702	6.04599	5.7095	4.96474	6.14962	6.02702	5.96157	5.23905	3.98135	5.69955	5.06943	5.31719	5.8297	4.99703	5.64292	5.51365
sp|P56371|RAB4A_MOUSE	Rab4a	RAB4A_MOUSE Ras-related protein Rab-4A	5	5.64606	5.88234	5.567	5.48849	5.89432	5.02787	5.72519	5.87055	5.42257	5.6255	6.26757	5.17118	5.49786	5.66647	5.31657	5.28624	5.2826	5.36162
sp|P56375|ACYP2_MOUSE	Acyp2	ACYP2_MOUSE Acylphosphatase-2	6	4.09024	3.74235	4.34601	3.91957	3.83245	3.6694	4.17509	3.9394	3.89599	7.42533	5.98444	7.11682	7.98885	7.13671	7.5327	6.91364	7.15458	7.13643
sp|P56376|ACYP1_MOUSE	Acyp1	ACYP1_MOUSE Acylphosphatase-1	4	5.49888	5.10204	4.66851	4.93145	5.52348	5.17787	4.96429	5.38422	4.8038	5.86368	6.77809	5.31446	6.17606	6.31914	5.81159	5.77322	5.9986	5.91063
sp|P56379|68MP_MOUSE	Mp68	68MP_MOUSE 6.8 kDa mitochondrial proteolipid	6	5.39896	5.36613	5.59372	5.75015	5.19912	5.49405	5.08838	5.44818	5.93309	5.86545	6.53195	5.94723	4.74522	5.21481	5.53492	5.84186	5.69888	5.3479
sp|P56380|AP4A_MOUSE	Nudt2	AP4A_MOUSE Bis(5'-nucleosyl)-tetraphosphatase [asymmetrical]	5	6.06378	6.38229	5.15251	6.51362	5.80114	4.97751	5.8137	6.68885	5.93755	5.32349	4.30883	5.42843	5.66018	5.46282	4.91482	5.38648	4.98054	5.20347
sp|P56382|ATP5E_MOUSE	Atp5e	ATP5E_MOUSE ATP synthase subunit epsilon, mitochondrial	5	5.71766	5.34631	5.45888	5.36236	5.46992	4.87062	5.45969	5.75269	5.62004	6.10826	4.88705	5.6889	5.65475	5.71574	6.17386	5.71295	5.45209	5.54821
sp|P56387|DYLT3_MOUSE	Dynlt3	DYLT3_MOUSE Dynein light chain Tctex-type 3	1	3.41036	4.54604	4.25295	4.42914	4.3324	3.52471	3.92773	4.73792	4.3704	8.52201	1.73826	8.3621	6.47383	8.65304	7.89061	6.69659	6.97708	7.15483
sp|P56391|CX6B1_MOUSE	Cox6b1	CX6B1_MOUSE Cytochrome c oxidase subunit 6B1	4	6.37706	4.93541	6.15332	6.01023	5.77373	6.34591	5.72986	5.82175	6.51254	4.7341	4.8906	5.48695	4.52209	4.30672	6.23816	5.09205	5.89903	5.1705
sp|P56392|CX7A1_MOUSE	Cox7a1	CX7A1_MOUSE Cytochrome c oxidase subunit 7A1, mitochondrial	1	3.58974	3.04748	4.42119	3.62353	3.26718	4.47402	4.03542	3.34391	4.09875	6.87699	7.89209	7.89674	7.15651	5.2779	6.90171	8.04007	6.87211	9.18466
sp|P56395|CYB5_MOUSE	Cyb5a	CYB5_MOUSE Cytochrome b5	6	5.97057	5.48613	5.58888	5.60096	5.71713	5.87835	5.69592	5.93183	6.05729	5.27216	5.32902	4.91571	5.61291	5.5472	5.68919	5.27573	5.05551	5.37551
sp|P56399|UBP5_MOUSE	Usp5	UBP5_MOUSE Ubiquitin carboxyl-terminal hydrolase 5	29	5.71572	5.38552	5.18129	5.60192	5.48431	5.49883	5.3452	5.94214	5.50245	5.53478	5.38561	5.25407	5.96254	5.86683	5.39802	5.76766	5.57284	5.60028
sp|P56480|ATPB_MOUSE	Atp5b	ATPB_MOUSE ATP synthase subunit beta, mitochondrial	31	5.29305	5.22056	5.03798	5.35517	4.93287	5.3265	5.27487	5.44089	5.57848	5.77979	6.08162	5.64305	5.47277	5.95393	6.12108	5.76729	5.52717	6.19293
sp|P56542|DNS2A_MOUSE	Dnase2	DNS2A_MOUSE Deoxyribonuclease-2-alpha	1	4.93849	4.64862	6.02197	4.51555	5.55532	4.57279	6.57762	4.25194	3.67286	4.44159	6.99266	6.54946	6.27124	5.52886	5.68496	6.74858	7.40259	5.62491
sp|P56546|CTBP2_MOUSE	Ctbp2	CTBP2_MOUSE C-terminal-binding protein 2	1	5.15558	6.61263	6.43188	5.78699	5.98445	5.34415	5.46034	5.91648	4.89926	5.28097	5.79864	5.36714	4.92144	5.81462	4.30879	5.44125	5.3144	6.16101
sp|P56564|EAA1_MOUSE	Slc1a3	EAA1_MOUSE Excitatory amino acid transporter 1	7	5.11527	4.45782	5.1422	4.96972	4.57661	5.00828	5.13126	4.46567	4.69042	6.01124	5.93867	5.69275	6.89661	6.45345	6.26412	6.20961	6.30065	6.67564
sp|P56581|TDG_MOUSE	Tdg	TDG_MOUSE G/T mismatch-specific thymine DNA glycosylase	2	7.1175	7.55523	7.11302	7.05134	6.60845	6.22339	6.79114	6.63244	5.83876	4.05171	4.60931	4.09976	4.4728	5.75623	4.17582	3.82305	4.02064	4.05939
sp|P56695|WFS1_MOUSE	Wfs1	WFS1_MOUSE Wolframin	8	3.15568	3.31025	2.96081	3.31664	3.26953	2.5938	2.97358	3.21593	2.81181	7.5508	8.47595	7.62294	8.359	9.09782	8.35229	7.44574	7.7629	7.72453
sp|P56812|PDCD5_MOUSE	Pdcd5	PDCD5_MOUSE Programmed cell death protein 5	4	5.37633	6.83066	6.38623	7.96028	6.19413	5.74431	5.72348	6.83562	7.19587	6.06742	6.64794	6.59082	3.40719	3.76676	4.00631	4.38005	3.88139	3.00521
sp|P56818|BACE1_MOUSE	Bace1	BACE1_MOUSE Beta-secretase 1	7	5.72095	5.66743	6.17624	6.04132	5.48611	5.49075	5.61917	5.61225	6.07662	5.00406	6.40038	5.59437	4.83557	4.93295	5.13788	4.89011	5.63785	5.67601
sp|P56873|SSA27_MOUSE	Sssca1	SSA27_MOUSE Sjoegren syndrome/scleroderma autoantigen 1 homolog	4	6.13801	6.09658	6.66162	6.40454	6.20996	5.5574	6.24107	6.42934	6.28972	5.2136	3.22046	5.56372	4.96838	4.85622	5.01662	4.97951	5.06783	5.08543
sp|P56959|FUS_MOUSE	Fus	FUS_MOUSE RNA-binding protein FUS	5	5.32894	7.16277	7.57017	5.12427	7.63134	7.54313	6.88475	5.26362	4.72759	4.54622	4.72337	4.90804	4.44736	5.64834	4.36983	4.50583	4.65639	4.95805
sp|P56960|EXOSX_MOUSE	Exosc10	EXOSX_MOUSE Exosome component 10	2	6.1618	5.96421	7.24034	6.41076	6.34771	6.8176	7.17013	5.28494	5.53011	4.65941	5.49971	4.90822	4.69688	5.532	3.8365	4.21795	4.84	4.88172
sp|P57080|UBP25_MOUSE	Usp25	UBP25_MOUSE Ubiquitin carboxyl-terminal hydrolase 25	4	5.37005	5.22275	4.83884	5.59093	4.88455	4.51223	5.24625	4.89153	4.78945	5.75278	6.6609	6.94326	5.57195	6.30189	6.02915	5.36484	6.13754	5.89111
sp|P57716|NICA_MOUSE	Ncstn	NICA_MOUSE Nicastrin	9	5.80787	5.40248	5.60061	5.50447	5.42834	5.69555	5.58177	5.69414	5.44162	5.16087	6.22351	5.16292	5.54349	5.17221	5.43833	5.5037	5.81767	5.82046
sp|P57722-2|PCBP3_MOUSE	Pcbp3	PCBP3_MOUSE Isoform 2 of Poly(rC)-binding protein 3	10	5.662	6.40779	6.16254	5.61058	7.04771	6.38407	6.06647	5.7601	5.41725	5.18431	3.86404	5.12004	5.38499	5.56418	5.54888	5.02501	4.885	4.90506
sp|P57724|PCBP4_MOUSE	Pcbp4	PCBP4_MOUSE Poly(rC)-binding protein 4	2	6.3808	8.64882	7.54428	6.18308	8.47451	8.22158	7.67735	7.01831	6.69536	3.8758	2.70918	3.90463	3.76399	3.34192	3.65185	3.97994	3.82291	4.10569
sp|P57746|VATD_MOUSE	Atp6v1d	VATD_MOUSE V-type proton ATPase subunit D	15	4.71977	4.53943	4.52971	4.58175	4.62372	4.97285	4.55759	4.97849	5.13628	6.53424	7.40898	6.31067	6.25044	5.7239	5.96524	6.58191	6.61621	5.96882
sp|P57759|ERP29_MOUSE	Erp29	ERP29_MOUSE Endoplasmic reticulum resident protein 29	8	6.21118	5.50071	6.33405	5.98127	5.59165	5.23183	5.7793	5.47805	6.15941	5.02753	5.98061	5.31878	5.48438	5.12176	5.40559	4.96301	5.42064	5.01025
sp|P57776-3|EF1D_MOUSE	Eef1d	EF1D_MOUSE Isoform 3 of Elongation factor 1-delta	13	5.84979	6.42786	5.87821	6.11631	5.65815	5.87221	5.98034	5.65921	5.32562	5.15801	5.50306	5.55898	5.53806	5.94318	5.09328	4.77029	4.49941	5.16803
sp|P57780|ACTN4_MOUSE	Actn4	ACTN4_MOUSE Alpha-actinin-4	26	4.96253	4.95504	4.83716	4.83243	5.23718	4.96733	5.12544	4.99691	4.69535	6.38024	4.99301	6.1289	6.36834	6.27774	6.3768	6.35597	6.22508	6.28456
sp|P57784|RU2A_MOUSE	Snrpa1	RU2A_MOUSE U2 small nuclear ribonucleoprotein A'	4	6.56039	6.22447	6.55337	5.11841	7.04077	8.15622	7.33951	5.62171	6.58063	4.27157	4.1644	4.07722	4.70394	4.62205	4.78697	5.37261	4.53515	4.27061
sp|P57787|MOT4_MOUSE	Slc16a3	MOT4_MOUSE Monocarboxylate transporter 4	3	1.5946	1.95842	2.24497	1.31248	2.44284	1.94277	2.60592	1.73339	1.05024	9.16611	8.93267	11.6682	6.76962	9.69162	8.52754	10.3713	9.092	8.89526
sp|P58021|TM9S2_MOUSE	Tm9sf2	TM9S2_MOUSE Transmembrane 9 superfamily member 2	10	5.78082	5.9888	5.73566	6.41324	5.92273	5.41581	6.46054	5.98218	5.6939	5.05761	4.47466	4.96289	5.60181	5.71831	5.94671	5.05624	4.91834	4.86975
sp|P58044|IDI1_MOUSE	Idi1	IDI1_MOUSE Isopentenyl-diphosphate Delta-isomerase 1	9	6.11061	5.32138	5.71635	5.6187	5.78785	5.23689	5.8784	5.69469	5.84173	5.39198	5.33364	4.97612	5.88667	5.42719	5.70479	5.36232	5.70661	5.00409
sp|P58058|NADK_MOUSE	Nadk	NADK_MOUSE NAD kinase	1	4.64515	5.64575	6.78084	6.13026	5.56588	5.54091	7.14606	5.72234	6.74664	5.32257	3.53246	5.70262	4.97263	5.60067	5.79615	5.50416	4.72575	4.91917
sp|P58059|RT21_MOUSE	Mrps21	RT21_MOUSE 28S ribosomal protein S21, mitochondrial	2	5.25763	6.03013	6.45789	4.91351	6.27549	6.67335	6.41329	5.53556	5.99431	5.40147	5.90998	5.72216	3.60834	4.943	4.71282	4.97629	5.30625	5.86852
sp|P58064|RT06_MOUSE	Mrps6	RT06_MOUSE 28S ribosomal protein S6, mitochondrial	3	5.44781	6.49155	6.31001	5.20411	5.94044	6.70599	6.0706	5.77675	6.04914	4.98335	4.50295	5.88311	4.00507	4.7681	4.96394	5.42171	5.652	5.82337
sp|P58069|RASA2_MOUSE	Rasa2	RASA2_MOUSE Ras GTPase-activating protein 2	5	5.40555	5.32296	5.86315	5.35897	4.79891	5.12929	5.27308	5.11565	5.37375	6.37875	5.77671	6.07199	5.62179	5.22852	5.50922	6.01659	5.86057	5.89456
sp|P58137|ACOT8_MOUSE	Acot8	ACOT8_MOUSE Acyl-coenzyme A thioesterase 8	4	5.6187	5.19559	5.60657	5.64909	4.98411	5.6763	5.76595	5.28988	5.95073	5.4467	4.87627	5.31961	5.45497	5.76364	5.82247	5.50512	5.67598	6.39832
sp|P58158|B3GA3_MOUSE	B3gat3	B3GA3_MOUSE Galactosylgalactosylxylosylprotein 3-beta-glucuronosyltransferase 3	3	7.28424	6.18777	6.29123	6.89481	6.44905	5.89089	5.92069	6.54581	6.5678	4.68624	5.73056	4.51061	4.38675	4.84157	4.7386	4.57491	4.65501	3.84347
sp|P58242|ASM3B_MOUSE	Smpdl3b	ASM3B_MOUSE Acid sphingomyelinase-like phosphodiesterase 3b	3	5.15525	4.66821	5.06546	5.05297	4.82203	4.38281	4.82533	4.80795	4.97316	5.93248	7.16555	5.99334	5.69933	6.08503	5.70775	6.31035	6.83963	6.51337
sp|P58252|EF2_MOUSE	Eef2	EF2_MOUSE Elongation factor 2	31	7.2515	6.99189	7.16813	7.35536	6.87054	6.6795	6.98154	7.20941	7.40834	4.15128	4.02182	4.27365	4.01605	3.71149	3.88525	4.05759	3.9378	4.02885
sp|P58281|OPA1_MOUSE	Opa1	OPA1_MOUSE Dynamin-like 120 kDa protein, mitochondrial	29	5.19174	5.05724	4.87597	5.15843	5.06408	5.1506	5.22221	5.47784	5.6825	6.00306	6.33214	5.73394	5.73824	5.97394	6.18461	5.83674	5.59892	5.7178
sp|P58308|OX2R_MOUSE	Hcrtr2	OX2R_MOUSE Orexin receptor type 2	1	4.89835	5.04794	6.66647	4.82339	4.76365	6.29244	5.81804	4.80404	6.34441	5.66206	6.09728	6.14871	5.5427	4.03046	5.58464	5.90344	4.9951	6.57688
sp|P58389|PTPA_MOUSE	Ppp2r4	PTPA_MOUSE Serine/threonine-protein phosphatase 2A activator	7	5.51416	5.42888	5.089	5.53736	5.53265	5.11662	5.20084	5.67777	5.22545	5.77538	5.73194	5.59872	6.13616	5.88585	5.44318	5.73678	5.83991	5.52933
sp|P58390|KCNN2_MOUSE	Kcnn2	KCNN2_MOUSE Small conductance calcium-activated potassium channel protein 2	3	4.73905	4.24781	4.90198	4.81875	4.61363	4.53451	4.51153	4.05584	4.49329	7.00016	6.29804	7.29131	6.10239	4.80995	6.7563	6.72424	6.53223	7.56899
sp|P58404|STRN4_MOUSE	Strn4	STRN4_MOUSE Striatin-4	11	5.34309	5.12464	5.31243	5.23101	5.26598	5.1729	5.35157	5.41721	5.34981	5.99646	5.70429	5.84227	6.02768	5.56909	5.8932	6.1203	5.70963	5.56845
sp|P58468|F207A_MOUSE	Fam207a	F207A_MOUSE Protein FAM207A	1	6.32796	7.32117	6.25496	6.72919	7.10096	6.04452	6.24336	5.57123	7.76394	5.14022	6.08731	2.46017	4.20063	3.13233	4.24984	5.49247	4.83096	5.0488
sp|P58501|PAXB1_MOUSE	Paxbp1	PAXB1_MOUSE PAX3- and PAX7-binding protein 1	1	6.27249	6.80389	7.08129	5.73188	7.41577	7.145	6.90267	4.85356	5.44769	4.68695	5.73681	5.0917	4.1428	4.7575	4.19721	4.33243	3.83286	5.5675
sp|P58544|BTBD1_MOUSE	Btbd1	BTBD1_MOUSE BTB/POZ domain-containing protein 1	1	6.47681	6.81111	6.47595	7.46988	6.20967	5.88934	5.64826	5.48509	6.84762	4.35212	5.03975	5.98301	5.61303	4.1971	5.06766	3.61896	4.53369	4.28096
sp|P58686|CI016_MOUSE		CI016_MOUSE UPF0184 protein C9orf16 homolog	1	5.64653	4.5635	5.82087	5.37305	5.29561	5.30942	5.29815	5.51873	5.75785	6.1282	6.75924	5.63305	5.27185	4.51275	4.89807	6.32271	6.71276	5.17767
sp|P58742|AAAS_MOUSE	Aaas	AAAS_MOUSE Aladin	2	6.4783	7.09384	6.6361	6.99658	5.36506	4.91341	6.10529	6.22315	6.1324	5.15704	5.96539	5.16823	4.69604	4.53092	4.59417	4.83447	4.44827	4.66135
sp|P58749|TM6S1_MOUSE	Tm6sf1	TM6S1_MOUSE Transmembrane 6 superfamily member 1	1	4.60129	4.57799	4.243	4.96383	4.19168	4.33412	4.4001	4.48201	4.22312	7.64755	7.031	7.10869	5.819	5.31588	6.8054	6.89673	6.77142	6.58718
sp|P58771-2|TPM1_MOUSE	Tpm1	TPM1_MOUSE Isoform 2 of Tropomyosin alpha-1 chain	15	5.00106	4.84319	4.99463	5.01034	4.88987	5.03067	4.83296	5.13919	4.95375	6.24357	5.80116	6.19136	6.26845	6.17245	5.98749	6.3539	6.19608	6.08989
sp|P58802|TB10A_MOUSE	Tbc1d10a	TB10A_MOUSE TBC1 domain family member 10A	6	5.30572	5.77265	5.62046	5.42487	5.46355	5.36579	5.70632	5.49095	5.36231	5.95076	5.98731	5.66058	5.6214	5.40685	5.27963	5.55048	5.51818	5.51218
sp|P58854|GCP3_MOUSE	Tubgcp3	GCP3_MOUSE Gamma-tubulin complex component 3	6	5.08914	5.40823	5.43125	5.88323	5.10022	4.70615	5.3589	5.60261	5.40631	5.67428	6.46473	5.99631	5.64199	5.92	5.25996	5.37811	5.73963	5.93896
sp|P58871|TB182_MOUSE	Tnks1bp1	TB182_MOUSE 182 kDa tankyrase-1-binding protein	21	4.88673	4.7605	5.14224	4.91226	4.85235	4.91247	5.04246	4.96525	4.84108	6.09142	5.81687	6.13611	6.51772	6.06705	6.12065	6.16432	6.27898	6.49155
sp|P59016|VP33B_MOUSE	Vps33b	VP33B_MOUSE Vacuolar protein sorting-associated protein 33B	9	5.67195	5.54269	5.69576	5.88631	5.38124	5.34318	5.43987	5.84378	5.72478	5.37325	6.36318	5.85679	5.47633	5.2223	4.99671	5.30279	5.35308	5.52603
sp|P59017|B2L13_MOUSE	Bcl2l13	B2L13_MOUSE Bcl-2-like protein 13	5	5.73452	5.30556	5.77669	5.75036	5.01516	4.92352	5.334	5.45565	5.6729	5.35939	6.02616	5.79344	5.53226	5.33086	5.42484	5.60359	5.70098	6.26012
sp|P59024|FKB14_MOUSE	Fkbp14	FKB14_MOUSE Peptidyl-prolyl cis-trans isomerase FKBP14	2	5.79812	4.26281	5.44658	5.6862	4.79543	5.33527	5.53087	5.14978	6.07704	5.70282	5.15015	5.42147	6.22945	5.27714	7.07926	6.21505	5.44251	5.40005
sp|P59041|DJC30_MOUSE	Dnajc30	DJC30_MOUSE DnaJ homolog subfamily C member 30	2	5.83724	5.35235	5.22749	5.91668	5.6104	6.32733	6.44889	6.42091	6.68566	4.43814	5.9155	4.62746	5.01864	5.34673	5.09672	5.44956	5.2887	4.99161
sp|P59108|CPNE2_MOUSE	Cpne2	CPNE2_MOUSE Copine-2	10	5.98451	5.5343	5.48243	5.6994	5.86744	5.19241	5.63074	5.56602	5.09298	5.55908	5.14869	5.38558	6.37045	5.2796	5.74898	5.55873	5.4709	5.42776
sp|P59110|SENP1_MOUSE	Senp1	SENP1_MOUSE Sentrin-specific protease 1	1	6.87398	6.90862	6.74453	6.56325	6.90915	6.07842	6.9017	6.52997	6.50729	4.79286	4.90155	4.30069	4.54094	4.37025	4.06241	4.28665	3.96629	4.76144
sp|P59235|NUP43_MOUSE	Nup43	NUP43_MOUSE Nucleoporin Nup43	6	6.19593	6.39946	5.59482	6.66224	6.24238	5.60446	6.47712	6.445	6.96782	4.97386	4.78758	4.51167	5.22697	5.01766	4.8937	4.74991	4.45075	4.79867
sp|P59242|CING_MOUSE	Cgn	CING_MOUSE Cingulin	2	6.5611	7.15838	6.63982	7.01554	6.79625	6.11777	6.39654	6.50251	6.54621	4.37045	5.11332	3.94408	4.64181	5.16484	3.96	4.51858	4.66295	3.88985
sp|P59266|FITM2_MOUSE	Fitm2	FITM2_MOUSE Fat storage-inducing transmembrane protein 2	2	5.00847	5.53919	4.96653	5.91628	5.8198	4.57663	5.36861	5.46594	5.59009	6.81612	5.42374	6.79229	5.96051	5.19871	5.90835	5.36571	4.79408	5.48896
sp|P59267|ZDHC2_MOUSE	Zdhhc2	ZDHC2_MOUSE Palmitoyltransferase ZDHHC2	3	5.83971	5.79664	6.01796	5.82839	5.56799	5.67228	5.73931	6.29598	6.11315	5.15632	5.79811	5.27847	4.83031	5.19621	5.03483	5.07469	5.31773	5.44192
sp|P59268|ZDHC9_MOUSE	Zdhhc9	ZDHC9_MOUSE Palmitoyltransferase ZDHHC9	3	6.50321	6.32533	7.05461	6.82453	5.90993	5.80495	6.27742	6.14139	6.50009	4.28955	5.09786	5.0559	4.42101	4.46416	4.31613	4.84587	5.30172	4.86636
sp|P59279|RAB2B_MOUSE	Rab2b	RAB2B_MOUSE Ras-related protein Rab-2B	4	6.1207	6.10963	5.56213	6.41221	5.94293	5.66935	5.61352	6.38421	6.1653	4.9043	5.76188	5.35247	4.93407	5.04636	4.84722	4.78189	5.33981	5.05202
sp|P59280|KLHL8_MOUSE	Klhl8	KLHL8_MOUSE Kelch-like protein 8	2	7.11204	8.25191	6.86408	8.04938	7.89221	5.17334	7.01097	7.62937	6.80806	4.08065	2.89233	4.19644	4.53892	3.73137	4.01133	4.55087	3.32939	3.87736
sp|P59281-2|RHG39_MOUSE	Arhgap39	RHG39_MOUSE Isoform 2 of Rho GTPase-activating protein 39	13	5.38196	5.10356	5.43988	5.24283	5.23312	5.39333	5.42387	5.23513	5.091	5.88793	6.08466	5.92995	5.59303	5.31306	5.63973	5.7763	5.99671	6.23397
sp|P59325|IF5_MOUSE	Eif5	IF5_MOUSE Eukaryotic translation initiation factor 5	13	5.64326	5.73463	5.89258	5.81969	5.78902	6.04167	5.57593	5.72628	6.16532	5.91726	5.40565	5.56526	5.35863	4.9659	4.92056	5.48011	4.91781	5.08045
sp|P59326|YTHD1_MOUSE	Ythdf1	YTHD1_MOUSE YTH domain-containing family protein 1	8	5.96775	6.18323	5.86888	5.8709	6.15708	6.2108	6.16323	6.22052	5.36476	4.75816	5.21682	4.53496	5.36394	6.46112	4.6663	4.79986	5.15334	5.03836
sp|P59384|ATS15_MOUSE	Adamts15	ATS15_MOUSE A disintegrin and metalloproteinase with thrombospondin motifs 15	2	3.85715	6.23205	4.93548	3.77815	6.218	5.54785	3.92326	5.83679	5.58809	4.19565	9.68721	5.6165	4.03863	6.33524	5.25256	3.9698	8.32353	6.66409
sp|P59481|LMA2L_MOUSE	Lman2l	LMA2L_MOUSE VIP36-like protein	3	6.18523	5.65093	6.08989	5.69986	5.2429	5.9775	5.92965	5.50697	5.70929	5.13354	5.36433	4.92306	5.1508	5.44357	5.6816	4.8727	5.50872	5.92945
sp|P59644|PI5PA_MOUSE	Inpp5j	PI5PA_MOUSE Phosphatidylinositol 4,5-bisphosphate 5-phosphatase A	3	3.89595	3.95124	4.54193	4.00006	3.59978	3.79387	3.87743	4.0922	3.97544	7.08289	8.05713	7.05537	6.61881	6.38001	7.27319	6.8515	7.08706	7.86613
sp|P59648|FXYD7_MOUSE	Fxyd7	FXYD7_MOUSE FXYD domain-containing ion transport regulator 7	1	3.28786	2.95441	3.42777	3.01961	2.95684	3.37072	2.93478	2.91086	3.10207	7.68006	8.0706	7.58391	8.06338	7.14413	8.51789	8.44821	7.99551	8.53138
sp|P59672|ANS1A_MOUSE	Anks1a	ANS1A_MOUSE Ankyrin repeat and SAM domain-containing protein 1A	6	6.30826	6.00136	6.30086	6.11807	5.78225	5.89007	6.35377	6.28065	6.31172	4.67119	5.69684	4.60769	4.68858	4.97601	4.91515	4.5735	5.39276	5.13128
sp|P59708|SF3B6_MOUSE	Sf3b6	SF3B6_MOUSE Splicing factor 3B subunit 6	2	6.02241	6.42191	6.67596	6.02417	6.50659	6.80296	6.8082	5.58443	5.82207	4.62771	4.79207	5.05752	4.85478	4.87592	4.51868	4.92717	4.60645	5.07099
sp|P59759|MKL2_MOUSE	Mkl2	MKL2_MOUSE MKL/myocardin-like protein 2	7	4.81708	4.77162	4.68987	4.94715	4.29225	4.55178	4.68727	4.89325	4.56937	6.26766	6.88709	6.31396	6.50521	6.53794	6.19581	6.47851	6.26287	6.33131
sp|P59764|DOCK4_MOUSE	Dock4	DOCK4_MOUSE Dedicator of cytokinesis protein 4	8	4.26953	4.98481	4.3761	5.05923	4.35403	4.79442	4.93524	4.5438	5.06805	6.52312	7.08886	6.72187	6.12109	6.37415	6.13389	6.14095	5.8619	6.64894
sp|P59808|SASH1_MOUSE	Sash1	SASH1_MOUSE SAM and SH3 domain-containing protein 1	4	5.45494	5.27955	6.11899	5.47825	5.93516	6.36099	5.99921	5.73919	6.15733	5.29686	3.36801	5.34288	5.76473	5.61573	5.71179	5.06966	5.61527	5.69147
sp|P59823|IRPL1_MOUSE	Il1rapl1	IRPL1_MOUSE Interleukin-1 receptor accessory protein-like 1	9	3.81456	3.6813	3.71096	3.90625	3.51445	3.30968	3.80707	3.65498	3.16293	7.35177	7.77578	7.20389	7.80813	7.2728	7.52636	7.28365	7.57763	7.63781
sp|P59913|PCMD1_MOUSE	Pcmtd1	PCMD1_MOUSE Protein-L-isoaspartate O-methyltransferase domain-containing protein 1	3	4.97516	4.90744	5.26829	4.5448	4.5393	4.77658	5.12639	4.54824	4.58205	6.29705	7.40368	6.09425	5.89416	5.39935	5.96183	6.34343	6.80224	6.53574
sp|P59997|KDM2A_MOUSE	Kdm2a	KDM2A_MOUSE Lysine-specific demethylase 2A	2	5.26775	6.25667	7.19109	4.34161	6.29063	6.25405	7.10885	4.7493	4.11214	5.05977	5.71073	5.44374	4.06439	5.70287	5.66157	5.85123	4.78206	6.15157
sp|P59999|ARPC4_MOUSE	Arpc4	ARPC4_MOUSE Actin-related protein 2/3 complex subunit 4	14	5.463	5.59284	5.32601	5.35285	5.2756	5.17422	5.48911	5.56239	5.05239	5.754	6.02883	5.6268	6.00003	5.7153	5.51268	5.8809	5.59371	5.59932
sp|P60041|SMS_MOUSE	Sst	SMS_MOUSE Somatostatin	2	6.66696	5.73441	6.92348	7.04713	6.34751	6.19586	6.55869	6.00352	6.49317	4.21565	4.57472	5.61023	3.43272	4.51154	4.83953	4.42896	5.40542	5.01049
sp|P60122|RUVB1_MOUSE	Ruvbl1	RUVB1_MOUSE RuvB-like 1	21	6.53201	6.42863	6.34288	6.29879	6.60686	6.43199	6.50397	6.17199	6.24263	4.64926	4.82519	4.66842	5.043	4.76376	4.51126	4.63578	4.72901	4.61458
sp|P60191|RIMS4_MOUSE	Rims4	RIMS4_MOUSE Regulating synaptic membrane exocytosis protein 4	1	6.03055	4.92093	5.88546	6.41844	6.00302	6.03383	5.8343	6.0688	6.24277	5.72905	3.51398	5.63094	4.94952	5.32733	6.36069	4.94897	5.41387	4.68755
sp|P60202|MYPR_MOUSE	Plp1	MYPR_MOUSE Myelin proteolipid protein	5	5.57119	5.63666	6.3614	6.06639	5.5933	5.95991	5.82063	5.56714	5.98472	4.7902	7.39713	5.67644	3.37184	4.40876	4.25538	5.05505	6.70494	5.77891
sp|P60229|EIF3E_MOUSE	Eif3e	EIF3E_MOUSE Eukaryotic translation initiation factor 3 subunit E	13	5.49831	6.28096	6.3071	6.2311	5.96038	6.13944	5.92062	5.39436	5.67935	5.39936	5.95844	5.35499	4.56993	5.04749	5.23423	5.0031	4.9326	5.08823
sp|P60335|PCBP1_MOUSE	Pcbp1	PCBP1_MOUSE Poly(rC)-binding protein 1	6	5.84815	6.2138	6.66326	6.48474	6.10691	5.99959	5.75303	5.74392	6.76591	5.57396	4.98933	5.84746	5.3961	5.26265	4.84554	4.41165	4.02505	4.06895
sp|P60469|LIPA3_MOUSE	Ppfia3	LIPA3_MOUSE Liprin-alpha-3	26	5.03663	5.00528	5.1778	5.31304	5.05019	5.02312	4.95181	5.49216	5.34213	5.914	5.97697	6.07015	5.89307	5.93115	5.97099	5.81782	6.0984	5.93531
sp|P60487|PLPP_MOUSE	Pdxp	PLPP_MOUSE Pyridoxal phosphate phosphatase	10	5.2455	5.09977	5.03495	4.94889	5.44919	4.70894	4.99337	5.19933	4.8766	6.07253	4.14965	5.94134	6.31106	6.76018	6.47752	6.10706	6.4532	6.17092
sp|P60521|GBRL2_MOUSE	Gabarapl2	GBRL2_MOUSE Gamma-aminobutyric acid receptor-associated protein-like 2	4	5.48603	5.10694	5.55493	5.29737	5.2138	5.43914	5.53338	5.37571	5.01839	5.83973	5.98966	5.1742	5.94049	5.47953	5.90022	5.69766	5.97163	5.98119
sp|P60605|UB2G2_MOUSE	Ube2g2	UB2G2_MOUSE Ubiquitin-conjugating enzyme E2 G2	1	6.63711	5.5943	5.93696	5.70927	6.44312	6.50445	6.38258	5.973	6.43843	4.96061	5.06903	5.19224	3.88868	4.98766	5.23811	5.04116	4.89678	5.1065
sp|P60670|NPL4_MOUSE	Nploc4	NPL4_MOUSE Nuclear protein localization protein 4 homolog	12	5.29646	5.32012	5.29087	5.45706	5.11218	4.73878	5.22393	5.36915	5.33985	6.05511	5.69141	6.06702	6.21858	5.90538	5.66382	5.70851	5.92328	5.61848
sp|P60710|ACTB_MOUSE	Actb	ACTB_MOUSE Actin, cytoplasmic 1	63	6.11707	5.94868	5.93942	6.07865	5.88163	5.90568	5.95397	6.16959	6.24734	5.12464	5.47908	4.99038	5.01552	4.83819	4.80962	5.11897	5.22002	5.16157
sp|P60762|MO4L1_MOUSE	Morf4l1	MO4L1_MOUSE Mortality factor 4-like protein 1	3	6.34524	6.90595	6.25202	6.8513	6.90951	6.19183	7.0552	6.85803	6.6776	4.73419	3.54949	4.45725	4.93082	4.80959	4.52293	4.38939	4.05119	4.50849
sp|P60764|RAC3_MOUSE	Rac3	RAC3_MOUSE Ras-related C3 botulinum toxin substrate 3	12	5.78466	5.35361	5.58533	5.44493	5.50967	5.46254	5.68439	5.66607	5.83831	5.64943	3.60655	5.58065	6.00379	5.41063	5.84833	5.74013	5.9023	5.92867
sp|P60766|CDC42_MOUSE	Cdc42	CDC42_MOUSE Cell division control protein 42 homolog	8	5.54014	4.86429	4.9438	5.0602	5.30639	7.71033	5.05628	5.90362	7.51428	5.53712	2.96234	4.9191	5.67647	5.85354	5.35244	6.40419	6.00123	5.39426
sp|P60824|CIRBP_MOUSE	Cirbp	CIRBP_MOUSE Cold-inducible RNA-binding protein	1	6.6131	7.82897	7.91422	5.99421	7.47579	7.4505	8.25697	7.12507	5.79238	3.21995	2.95076	2.83786	3.85628	5.8168	3.76277	3.47454	5.12958	4.50026
sp|P60840|ENSA_MOUSE	Ensa	ENSA_MOUSE Alpha-endosulfine	3	4.48254	4.2051	4.32239	4.52778	4.37193	4.30731	4.26412	4.37652	4.39818	6.67958	7.72168	6.76725	7.24191	6.20842	6.59844	6.47706	6.75746	6.29232
sp|P60843|IF4A1_MOUSE	Eif4a1	IF4A1_MOUSE Eukaryotic initiation factor 4A-I	7	6.98503	6.4566	5.91619	6.36105	6.43274	6.42807	6.41551	6.4922	5.97457	4.13447	4.6321	4.3742	5.36706	5.11776	4.6482	4.81581	4.62908	4.81936
sp|P60853|LZTS1_MOUSE	Lzts1	LZTS1_MOUSE Leucine zipper putative tumor suppressor 1	9	5.28719	5.30927	5.58791	5.19333	5.46972	5.15215	5.7018	5.22716	5.10963	5.96474	6.16182	5.85416	5.68971	5.47494	5.7374	5.75013	5.77526	5.55369
sp|P60867|RS20_MOUSE	Rps20	RS20_MOUSE 40S ribosomal protein S20	6	6.88085	5.56191	5.89979	6.57863	5.93651	6.04311	6.17243	6.14167	5.74988	4.76519	3.94284	4.68567	6.14153	5.9524	5.49758	4.87027	4.42779	4.75196
sp|P60879|SNP25_MOUSE	Snap25	SNP25_MOUSE Synaptosomal-associated protein 25	15	3.36616	3.44977	3.93228	3.52677	3.11539	3.67838	3.86589	3.55892	3.12288	8.04269	8.34142	7.33582	8.12527	6.45002	6.53932	8.3292	7.39381	7.82601
sp|P60882|MEGF8_MOUSE	Megf8	MEGF8_MOUSE Multiple epidermal growth factor-like domains protein 8	8	5.63163	5.54492	5.42457	5.91811	5.66354	5.71715	5.54052	5.55347	5.7023	5.39854	4.39884	5.97353	5.16067	5.26183	6.26408	5.75793	5.44203	5.64635
sp|P60894|GPR85_MOUSE	Gpr85	GPR85_MOUSE Probable G-protein coupled receptor 85	1	5.94617	6.51498	6.59427	5.16947	5.445	5.0563	5.72877	7.63969	5.24587	4.40601	6.52304	4.72239	4.69585	3.65692	4.95841	5.4637	6.89509	5.33807
sp|P60898|RPB9_MOUSE	Polr2i	RPB9_MOUSE DNA-directed RNA polymerase II subunit RPB9	1	6.35992	4.93445	6.8695	6.45327	9.15234	7.70525	6.8262	5.44222	6.10064	4.64019	1.29402	4.34664	4.03099	5.22055	6.92823	3.97762	4.76042	4.95755
sp|P60904|DNJC5_MOUSE	Dnajc5	DNJC5_MOUSE DnaJ homolog subfamily C member 5	5	5.58024	5.36873	5.58472	4.78891	5.07124	4.51855	5.7206	5.08266	5.45171	5.3852	6.73226	5.55119	5.52682	5.65703	6.01094	5.44835	6.65489	5.86598
sp|P61021|RAB5B_MOUSE	Rab5b	RAB5B_MOUSE Ras-related protein Rab-5B	4	4.43786	6.24985	4.12518	6.41983	4.71976	7.73154	3.91645	5.64768	8.1925	6.23103	7.71756	8.55085	4.23032	4.04637	4.23064	4.66564	4.42764	4.45928
sp|P61022|CHP1_MOUSE	Chp1	CHP1_MOUSE Calcineurin B homologous protein 1	1	5.54842	4.82199	5.48968	5.10832	4.54736	4.85162	5.38309	5.05172	5.05139	6.39789	6.78412	5.66717	5.82929	5.08348	5.97744	6.12237	6.39506	5.88958
sp|P61027|RAB10_MOUSE	Rab10	RAB10_MOUSE Ras-related protein Rab-10	15	6.0017	5.41558	5.53465	5.58706	5.81649	6.81132	5.59528	5.87825	6.38391	5.08695	5.76807	4.6678	5.47846	4.95393	5.19938	5.5651	5.32257	4.9335
sp|P61079|UB2D3_MOUSE	Ube2d3	UB2D3_MOUSE Ubiquitin-conjugating enzyme E2 D3	4	5.81904	5.56686	5.36441	5.73467	5.43148	5.2123	5.52692	5.89656	5.38993	5.54713	5.34435	5.66109	6.16264	5.32191	5.47606	5.53268	5.46631	5.54566
sp|P61080|UB2D1_MOUSE	Ube2d1	UB2D1_MOUSE Ubiquitin-conjugating enzyme E2 D1	1	6.37357	6.19323	5.94362	5.98856	6.17468	5.79235	6.56289	6.38143	6.53836	4.84681	5.5127	4.51595	5.20042	4.79989	4.77946	4.68886	5.03228	4.67494
sp|P61082|UBC12_MOUSE	Ube2m	UBC12_MOUSE NEDD8-conjugating enzyme Ubc12	7	5.92985	5.52866	5.3564	5.47848	5.37566	5.32116	5.58537	5.64484	5.45528	5.27874	5.62639	5.15232	6.07307	5.59325	5.56941	5.72013	5.54856	5.76242
sp|P61087|UBE2K_MOUSE	Ube2k	UBE2K_MOUSE Ubiquitin-conjugating enzyme E2 K	14	6.36904	6.05268	6.16205	6.26632	6.21528	5.6397	5.98308	6.28446	6.18105	4.81837	5.44299	4.88593	5.20697	4.96812	4.81643	4.78572	5.15189	4.76993
sp|P61089|UBE2N_MOUSE	Ube2n	UBE2N_MOUSE Ubiquitin-conjugating enzyme E2 N	14	5.40362	5.209	5.25467	5.43147	5.1992	4.96583	5.20414	5.42888	5.27327	5.7985	6.57997	5.63359	6.22241	5.47239	5.58978	5.69792	5.94414	5.69122
sp|P61148|FGF1_MOUSE	Fgf1	FGF1_MOUSE Fibroblast growth factor 1	2	5.346	4.25257	5.02482	4.98809	4.22055	4.49226	4.6477	4.46421	5.38468	5.73363	6.74609	5.82236	6.54427	6.67107	6.05095	5.82441	6.97971	6.80663
sp|P61161|ARP2_MOUSE	Actr2	ARP2_MOUSE Actin-related protein 2	22	5.38789	5.1112	5.12757	5.26309	5.27814	5.48892	5.40302	5.49868	5.51595	5.66278	6.03462	5.45245	6.03604	5.63908	5.56682	5.79836	5.9543	5.78109
sp|P61164|ACTZ_MOUSE	Actr1a	ACTZ_MOUSE Alpha-centractin	20	5.91547	5.71558	5.41138	5.46687	5.83781	5.86261	5.71826	6.00851	5.82125	5.45623	4.06466	5.07252	6.06133	5.65848	5.53033	5.64586	5.33068	5.42216
sp|P61166|TM258_MOUSE	Tmem258	TM258_MOUSE Transmembrane protein 258	1	7.44307	7.10871	6.74896	6.91714	5.87563	6.60493	6.34259	7.54517	8.05999	4.38422	4.10243	5.64796	3.82891	3.71931	4.05233	4.72191	3.26892	3.62783
sp|P61202|CSN2_MOUSE	Cops2	CSN2_MOUSE COP9 signalosome complex subunit 2	7	5.81426	5.53138	5.49402	5.7433	5.41474	5.32595	5.51431	5.6327	5.50479	5.53928	6.25619	5.36329	5.49538	5.32888	5.3007	5.61813	5.69419	5.4285
sp|P61208|ARL4C_MOUSE	Arl4c	ARL4C_MOUSE ADP-ribosylation factor-like protein 4C	4	6.5337	7.0515	7.15619	6.1578	6.78171	6.66981	7.29621	6.9044	6.37462	4.84494	4.37902	4.56863	3.94978	4.30571	3.70124	4.2461	4.56396	4.51467
sp|P61211|ARL1_MOUSE	Arl1	ARL1_MOUSE ADP-ribosylation factor-like protein 1	4	6.35079	5.76651	6.29215	4.50599	5.74213	5.749	6.42636	5.29819	3.82056	5.17791	5.43391	4.90061	6.45825	5.13149	5.09149	5.86739	5.6994	6.28787
sp|P61215|CAH10_MOUSE	Ca10	CAH10_MOUSE Carbonic anhydrase-related protein 10	3	2.79656	2.7103	3.06885	2.65554	2.86006	2.88742	2.8308	2.81519	2.85325	7.86103	9.0646	8.30217	8.1651	8.9097	8.09777	8.00146	8.12599	7.9942
sp|P61219|RPAB2_MOUSE	Polr2f	RPAB2_MOUSE DNA-directed RNA polymerases I, II, and III subunit RPABC2	1	5.6827	7.76008	6.76566	6.56788	6.42338	5.35576	6.52541	6.26521	7.68615	5.16925	5.00889	3.65092	5.08365	5.62873	4.5225	4.01922	4.08549	3.79912
sp|P61222|ABCE1_MOUSE	Abce1	ABCE1_MOUSE ATP-binding cassette sub-family E member 1	9	6.66795	5.18027	5.96004	5.87131	5.98123	5.49824	5.802	5.33675	6.22357	5.12073	5.47283	4.81842	6.26301	5.08863	5.36339	4.85014	5.54547	4.95601
sp|P61226|RAP2B_MOUSE	Rap2b	RAP2B_MOUSE Ras-related protein Rap-2b	10	4.92332	5.07314	4.72402	5.00988	4.83902	5.38971	4.94964	5.04978	5.26666	6.37599	6.38925	6.14438	6.2038	5.659	6.03683	6.18041	5.92431	5.86088
sp|P61255|RL26_MOUSE	Rpl26	RL26_MOUSE 60S ribosomal protein L26	6	6.11371	5.04718	4.60156	5.65784	5.6186	9.74362	5.58449	6.22802	7.2881	4.0003	3.98079	3.74429	6.01367	5.99789	5.3783	4.88434	4.75303	5.36424
sp|P61264|STX1B_MOUSE	Stx1b	STX1B_MOUSE Syntaxin-1B	23	4.83512	3.8119	3.9449	3.8946	4.14823	8.14938	4.23895	5.01594	6.36897	6.3501	5.948	5.23093	6.19395	6.0788	5.66793	7.46554	6.53781	6.11895
sp|P61290|PSME3_MOUSE	Psme3	PSME3_MOUSE Proteasome activator complex subunit 3	2	6.22731	6.28481	6.0104	6.75552	6.35647	5.38824	6.30266	6.06937	5.63823	4.5271	5.33274	4.22793	5.38532	6.84932	4.23604	4.81449	5.52052	4.07352
sp|P61294|RAB6B_MOUSE	Rab6b	RAB6B_MOUSE Ras-related protein Rab-6B	10	5.35168	5.27371	5.23118	5.451	5.29166	5.55452	5.25969	5.84727	6.00007	5.74796	5.73064	5.52094	6.09272	5.45676	5.78757	5.62499	5.14943	5.62823
sp|P61315|G3ST3_MOUSE	Gal3st3	G3ST3_MOUSE Galactose-3-O-sulfotransferase 3	1	5.34784	4.89765	5.38688	5.15037	5.31292	4.83265	4.92306	5.12887	4.86288	5.40373	6.41022	6.14308	6.28557	5.76543	6.21452	5.29294	6.53074	6.11066
sp|P61327|MGN_MOUSE	Magoh	MGN_MOUSE Protein mago nashi homolog	9	5.83203	6.83361	6.99485	5.54656	6.94579	6.47323	6.8821	5.5207	5.66757	4.63234	5.09547	4.79082	4.63146	4.78104	4.80022	4.89563	4.74997	4.92659
sp|P61329|FGF12_MOUSE	Fgf12	FGF12_MOUSE Fibroblast growth factor 12	6	5.48307	4.97026	4.92779	5.40662	4.7457	5.13828	4.71804	5.27045	5.21533	5.81201	6.51444	5.9221	6.48441	5.41062	6.28636	6.27565	5.47506	5.9438
sp|P61358|RL27_MOUSE	Rpl27	RL27_MOUSE 60S ribosomal protein L27	9	5.91958	6.85936	6.21052	7.76931	5.87719	5.77205	5.57755	6.66101	6.81963	5.50005	5.764	5.97473	4.64595	4.5733	4.33765	4.47067	3.53006	3.73738
sp|P61406|EST1A_MOUSE	Smg6	EST1A_MOUSE Telomerase-binding protein EST1A	1	5.80242	5.41223	5.75334	6.76939	6.18523	7.59867	6.53794	7.68743	6.13524	3.78711	5.40459	4.21848	5.26184	5.17824	3.91134	5.07217	5.20545	4.0789
sp|P61460|DEPD5_MOUSE	Depdc5	DEPD5_MOUSE DEP domain-containing protein 5	8	4.49843	4.76558	5.0253	4.63354	4.54138	5.10367	5.29567	4.86319	4.96009	6.41267	6.36471	5.91793	6.61951	6.50165	6.31416	6.0335	5.67354	6.47548
sp|P61514|RL37A_MOUSE	Rpl37a	RL37A_MOUSE 60S ribosomal protein L37a	2	5.66431	5.74256	4.72752	6.54344	8.40847	7.19693	5.8839	5.87796	5.36299	4.94131	0.722222	5.14403	5.32524	8.31964	7.80283	4.0482	4.29421	3.99424
sp|P61588|RND3_MOUSE	Rnd3	RND3_MOUSE Rho-related GTP-binding protein RhoE	1	5.49989	5.60574	7.51158	7.58812	5.7856	7.6752	7.30987	7.22332	8.9018	4.06048	4.41741	4.5478	4.11675	2.49304	3.65872	3.79364	4.10336	5.70769
sp|P61600|NAA20_MOUSE	Naa20	NAA20_MOUSE N-alpha-acetyltransferase 20	4	5.72287	5.88874	5.35685	5.87279	5.48333	5.72253	5.72823	6.13957	5.12452	5.44275	5.74276	4.99383	5.69988	5.81995	5.31903	5.12796	5.44445	5.36998
sp|P61620|S61A1_MOUSE	Sec61a1	S61A1_MOUSE Protein transport protein Sec61 subunit alpha isoform 1	5	6.38416	6.21595	5.64817	6.16236	6.28508	5.93539	6.12873	6.11772	6.21551	5.11865	4.86326	4.49453	5.50268	5.27784	5.27827	5.08469	4.664	4.623
sp|P61750|ARF4_MOUSE	Arf4	ARF4_MOUSE ADP-ribosylation factor 4	10	6.58745	6.41115	6.09998	6.42308	6.50025	6.12669	6.12804	6.58927	5.97035	4.83008	5.30933	4.66211	4.91368	4.72196	4.4552	4.97668	4.70323	4.59145
sp|P61759|PFD3_MOUSE	Vbp1	PFD3_MOUSE Prefoldin subunit 3	5	6.78629	7.07074	5.63141	6.35885	6.15317	5.90615	6.13403	6.50248	5.73607	5.2841	3.66683	4.44017	5.48724	5.60578	4.90527	4.74319	4.4526	5.13563
sp|P61804|DAD1_MOUSE	Dad1	DAD1_MOUSE Dolichyl-diphosphooligosaccharide--protein glycosyltransferase subunit DAD1	2	6.82027	5.75157	5.97431	6.30366	5.99402	4.90818	5.93714	5.73055	6.74759	4.66162	4.81082	5.60834	5.57346	5.09172	5.08538	4.54149	5.11909	5.34077
sp|P61809|CD5R1_MOUSE	Cdk5r1	CD5R1_MOUSE Cyclin-dependent kinase 5 activator 1	4	5.59587	5.79551	5.1483	5.4118	6.08625	5.50178	5.63018	5.60756	6.10923	5.76049	5.57589	5.92692	5.02177	5.41705	5.25157	5.42874	5.14205	5.58905
sp|P61922|GABT_MOUSE	Abat	GABT_MOUSE 4-aminobutyrate aminotransferase, mitochondrial	16	3.65462	3.82334	3.68516	3.84551	5.09076	4.84637	3.85911	3.85311	3.80622	6.86418	3.9068	7.14729	5.64742	8.40745	9.16793	6.7854	8.58886	7.02047
sp|P61924|COPZ1_MOUSE	Copz1	COPZ1_MOUSE Coatomer subunit zeta-1	3	6.3755	5.7721	5.85484	6.18695	5.88878	5.72234	5.83221	6.09345	5.94228	4.81137	5.38388	4.7009	5.64509	5.33412	5.00588	4.95892	5.48866	5.00272
sp|P61957|SUMO2_MOUSE	Sumo2	SUMO2_MOUSE Small ubiquitin-related modifier 2	1	6.20894	6.03194	6.49606	5.64863	7.04694	6.47324	6.36055	5.95884	5.77056	4.90813	5.15175	3.95291	5.25078	5.4204	5.01355	4.90841	4.91555	4.48282
sp|P61963|DCAF7_MOUSE	Dcaf7	DCAF7_MOUSE DDB1- and CUL4-associated factor 7	9	5.76415	6.04543	5.49997	5.79463	5.63438	5.69401	5.67007	5.99777	5.41844	5.4636	5.72764	5.33559	5.49178	5.4842	5.15787	5.11405	5.35493	5.3515
sp|P61965|WDR5_MOUSE	Wdr5	WDR5_MOUSE WD repeat-containing protein 5	6	6.49761	7.15632	6.84662	6.69238	7.20035	6.50596	6.48649	6.05283	5.97514	4.28332	4.85908	4.54392	4.27543	5.20336	4.28737	4.48975	4.37793	4.26614
sp|P61967|AP1S1_MOUSE	Ap1s1	AP1S1_MOUSE AP-1 complex subunit sigma-1A	3	5.59476	5.28617	5.85295	5.52555	5.68301	5.00605	6.14162	5.85745	5.40643	5.32241	4.08206	5.45407	6.66491	5.64294	5.58533	5.76693	5.90054	5.22683
sp|P61969|LMO4_MOUSE	Lmo4	LMO4_MOUSE LIM domain transcription factor LMO4	1	7.09106	6.56359	6.98475	8.26294	6.73059	4.8793	6.78072	7.23391	5.88762	4.22952	0.562165	5.4998	5.6978	6.41451	4.43183	4.5044	4.6557	3.58981
sp|P61971|NTF2_MOUSE	Nutf2	NTF2_MOUSE Nuclear transport factor 2	3	5.23719	5.5519	6.10602	6.0228	5.71059	5.19364	5.64053	6.23238	5.85591	5.4272	2.43334	5.49783	6.01947	5.73097	5.41235	5.53568	6.07331	6.31888
sp|P61982|1433G_MOUSE	Ywhag	1433G_MOUSE 14-3-3 protein gamma	36	5.49893	5.45727	5.16036	5.33798	5.36472	5.69775	5.19515	5.69187	5.4512	5.84124	6.00303	5.71863	5.80657	5.83165	5.39396	5.83439	5.41092	5.3044
sp|P62046|LRCH1_MOUSE	Lrch1	LRCH1_MOUSE Leucine-rich repeat and calponin homology domain-containing protein 1	4	4.80642	4.95858	5.38742	5.47301	5.03402	4.97293	4.86929	5.18637	5.40753	6.25563	4.56424	6.75334	5.86598	6.44766	6.96799	5.51826	5.8368	5.69451
sp|P62069|UBP46_MOUSE	Usp46	UBP46_MOUSE Ubiquitin carboxyl-terminal hydrolase 46	6	5.37387	5.13692	5.25033	5.43758	5.18065	5.28689	5.54783	4.78616	5.21003	5.87338	5.30449	6.53966	5.63479	5.58653	5.85672	5.73035	6.19094	6.07288
sp|P62071|RRAS2_MOUSE	Rras2	RRAS2_MOUSE Ras-related protein R-Ras2	9	5.04929	5.0599	5.21542	5.22134	4.73974	4.98148	5.42643	5.37489	5.29324	5.663	5.81607	5.58495	6.66069	5.63671	5.85475	5.52318	5.83436	7.06455
sp|P62073|TIM10_MOUSE	Timm10	TIM10_MOUSE Mitochondrial import inner membrane translocase subunit Tim10	8	5.74973	5.28724	5.58676	5.78213	5.33859	5.09209	5.49441	5.46192	5.54237	5.61247	5.65005	5.90375	4.96404	5.19516	5.89824	5.64965	6.03525	5.75615
sp|P62075|TIM13_MOUSE	Timm13	TIM13_MOUSE Mitochondrial import inner membrane translocase subunit Tim13	4	6.11795	5.43833	5.5783	5.76325	5.8415	5.18987	5.93023	5.6067	5.88878	5.46782	5.87078	5.50134	4.90645	5.35551	5.5248	5.34127	4.98607	5.69105
sp|P62077|TIM8B_MOUSE	Timm8b	TIM8B_MOUSE Mitochondrial import inner membrane translocase subunit Tim8 B	4	6.19612	5.71184	6.00016	6.11147	5.81721	5.24373	5.77422	5.59391	5.6605	5.4315	5.50978	5.45894	5.00381	4.90974	5.52408	5.32938	5.48351	5.2401
sp|P62080|TSN5_MOUSE	Tspan5	TSN5_MOUSE Tetraspanin-5	3	6.3577	6.19599	6.32897	5.90699	7.08366	6.6933	6.45164	5.72778	6.61133	4.90148	2.64186	4.89948	5.06363	4.98019	5.24909	4.87805	5.03537	4.99348
sp|P62082|RS7_MOUSE	Rps7	RS7_MOUSE 40S ribosomal protein S7	3	7.06517	5.74907	5.80242	6.13334	6.21211	7.14987	5.90653	6.28535	5.99763	4.47989	4.43259	4.10238	5.65283	6.00208	5.38029	4.84871	4.37017	4.42958
sp|P62137|PP1A_MOUSE	Ppp1ca	PP1A_MOUSE Serine/threonine-protein phosphatase PP1-alpha catalytic subunit	17	5.30794	5.87426	5.39682	5.58107	6.59932	6.00091	5.47769	5.59687	5.24556	5.74346	3.37493	5.72757	5.31164	5.964	6.27818	5.45094	5.68578	5.38305
sp|P62141|PP1B_MOUSE	Ppp1cb	PP1B_MOUSE Serine/threonine-protein phosphatase PP1-beta catalytic subunit	9	5.60015	5.47324	5.60929	5.52002	5.79611	5.54923	5.7101	5.67636	5.57034	5.86715	3.84812	5.65427	5.85948	5.59522	5.65848	5.59605	5.72268	5.69372
sp|P62192|PRS4_MOUSE	Psmc1	PRS4_MOUSE 26S protease regulatory subunit 4	16	5.46697	5.48884	5.35388	5.86079	5.6669	6.50852	5.58196	6.11814	6.30649	5.4313	5.15031	5.0372	5.48708	5.70192	5.04265	5.37571	5.28131	5.14002
sp|P62196|PRS8_MOUSE	Psmc5	PRS8_MOUSE 26S protease regulatory subunit 8	14	5.90609	5.78722	5.60712	5.72244	5.76887	5.58556	5.75007	5.90185	5.6192	5.48361	5.52239	5.16277	5.85487	5.67175	5.11983	5.29455	5.22583	5.016
sp|P62204|CALM_MOUSE	Calm1	CALM_MOUSE Calmodulin	18	5.05534	5.31061	5.07959	5.46587	4.86619	4.30413	4.98504	5.38522	5.03175	6.26725	6.12957	6.21683	6.37913	5.98354	5.78556	5.97432	5.80538	5.9747
sp|P62242|RS8_MOUSE	Rps8	RS8_MOUSE 40S ribosomal protein S8	7	6.61662	5.63522	5.85269	6.75351	5.58933	5.55456	5.84137	6.10677	5.67512	4.6822	4.66909	4.82361	6.2045	6.02004	5.50124	4.9089	4.46295	5.10226
sp|P62245|RS15A_MOUSE	Rps15a	RS15A_MOUSE 40S ribosomal protein S15a	11	7.04821	5.82131	5.76332	6.54887	5.73972	6.09433	5.85116	6.59128	6.11526	4.68051	4.40715	4.4497	6.22179	6.11968	5.28017	4.77749	4.08466	4.40538
sp|P62254|UB2G1_MOUSE	Ube2g1	UB2G1_MOUSE Ubiquitin-conjugating enzyme E2 G1	2	6.71021	6.06127	6.65722	6.11619	5.99619	6.66109	6.25945	6.56627	6.62707	4.50391	4.03249	4.75088	4.63177	4.96087	4.92578	4.50067	4.82949	5.20918
sp|P62257|UBE2H_MOUSE	Ube2h	UBE2H_MOUSE Ubiquitin-conjugating enzyme E2 H	1	5.70492	5.28214	5.51744	5.63334	5.17557	5.69175	5.45495	5.39693	6.09499	5.55603	6.44206	5.30479	5.25598	5.39956	5.49764	5.14695	5.66545	5.77951
sp|P62259|1433E_MOUSE	Ywhae	1433E_MOUSE 14-3-3 protein epsilon	31	5.4916	5.47231	5.18898	5.44852	5.34479	5.10944	5.32041	5.61883	5.25557	5.75268	6.40995	5.67898	5.80177	5.75572	5.46505	5.74581	5.6665	5.47308
sp|P62264|RS14_MOUSE	Rps14	RS14_MOUSE 40S ribosomal protein S14	5	6.57246	4.23993	4.88902	4.81743	4.4544	7.63344	6.26252	5.69612	6.98363	3.77729	3.48909	3.35878	7.73203	6.99899	5.70796	5.34615	5.85335	6.18739
sp|P62267|RS23_MOUSE	Rps23	RS23_MOUSE 40S ribosomal protein S23	2	6.48918	5.57938	5.74775	6.303	5.9138	5.50865	5.82925	5.80513	5.5503	4.93541	5.34699	4.61136	7.06515	5.9581	5.47035	4.74512	4.23395	4.90712
sp|P62270|RS18_MOUSE	Rps18	RS18_MOUSE 40S ribosomal protein S18	7	6.93071	4.94373	5.42656	5.92146	5.63553	6.50635	6.23663	5.88806	6.03762	4.28419	4.25669	4.26099	6.62957	6.02129	5.4485	5.04489	5.10575	5.4215
sp|P62274|RS29_MOUSE	Rps29	RS29_MOUSE 40S ribosomal protein S29	1	7.03653	5.61043	5.59524	6.6114	6.88578	5.62525	6.41406	7.44426	6.21136	4.32155	0.823196	4.30647	6.59558	6.50515	6.20207	4.69213	4.57756	4.54199
sp|P62281|RS11_MOUSE	Rps11	RS11_MOUSE 40S ribosomal protein S11	8	6.50313	6.03502	5.50322	6.75739	5.75516	5.87949	5.72285	6.73034	5.37739	5.19216	3.71218	4.42625	6.61868	6.56978	5.32093	5.24801	4.10428	4.54375
sp|P62301|RS13_MOUSE	Rps13	RS13_MOUSE 40S ribosomal protein S13	8	6.67235	4.78041	5.52976	5.95473	5.23646	7.7192	5.77646	6.41179	6.91671	4.37349	4.29806	3.80524	6.33115	6.34895	5.58505	4.9701	4.51379	4.7763
sp|P62305|RUXE_MOUSE	Snrpe	RUXE_MOUSE Small nuclear ribonucleoprotein E	2	5.66415	6.73639	6.80589	5.62048	6.95609	6.6925	6.8576	5.35506	5.83479	4.70696	5.5241	4.84642	4.81935	4.87627	4.44566	4.79326	4.68529	4.77975
sp|P62309|RUXG_MOUSE	Snrpg	RUXG_MOUSE Small nuclear ribonucleoprotein G	2	5.18753	6.81989	6.73362	5.47355	7.16202	6.54903	6.45903	5.43779	5.37272	4.87986	5.10472	5.07181	4.9002	4.97217	4.21767	5.2586	4.98952	5.41027
sp|P62311|LSM3_MOUSE	Lsm3	LSM3_MOUSE U6 snRNA-associated Sm-like protein LSm3	3	6.0626	6.5517	6.28389	5.8252	6.13603	5.88186	6.16431	5.53182	6.15538	5.11991	5.88634	5.22946	4.92065	4.66044	4.86649	4.93589	4.93523	4.85281
sp|P62313|LSM6_MOUSE	Lsm6	LSM6_MOUSE U6 snRNA-associated Sm-like protein LSm6	3	5.55506	6.7542	5.75887	6.18403	6.7773	6.15291	6.15157	6.42838	6.38919	4.96822	5.42027	4.84649	5.12704	5.31354	4.36846	4.58012	4.38676	4.83758
sp|P62315|SMD1_MOUSE	Snrpd1	SMD1_MOUSE Small nuclear ribonucleoprotein Sm D1	3	5.54696	7.01598	6.14881	5.35173	6.47302	6.94248	6.14841	5.57431	4.71111	4.71544	4.74931	4.93669	5.37572	5.79609	4.45341	5.10788	5.01167	5.94098
sp|P62317|SMD2_MOUSE	Snrpd2	SMD2_MOUSE Small nuclear ribonucleoprotein Sm D2	9	5.37988	7.38913	6.93753	5.69964	7.02981	6.82905	6.19938	5.61781	5.23545	5.17648	4.04311	5.41599	4.60543	5.33708	4.45334	5.05481	4.58303	5.01303
sp|P62320|SMD3_MOUSE	Snrpd3	SMD3_MOUSE Small nuclear ribonucleoprotein Sm D3	6	5.55427	7.08976	6.69951	5.71244	6.82047	6.60759	6.18865	5.64953	5.35892	4.76029	4.80773	5.12763	4.92554	5.23521	4.42093	5.15508	4.78112	5.10534
sp|P62331|ARF6_MOUSE	Arf6	ARF6_MOUSE ADP-ribosylation factor 6	7	4.63048	5.71841	5.88183	5.69405	5.10096	5.07558	5.29248	4.77908	5.74374	6.57281	7.21429	7.3234	4.91224	4.81715	5.26521	5.28331	5.2535	5.44147
sp|P62334|PRS10_MOUSE	Psmc6	PRS10_MOUSE 26S protease regulatory subunit 10B	14	5.75709	5.71579	5.70875	5.85357	5.81435	5.79195	5.65207	5.90426	5.57908	5.0529	5.30376	5.35024	5.62929	5.47792	5.13333	5.40624	5.50562	5.36379
sp|P62342|SELT_MOUSE	Selt	SELT_MOUSE Selenoprotein T	3	5.62909	5.27719	5.61863	5.67788	5.31451	5.22191	5.31155	5.80461	5.74208	5.38802	5.65556	5.55585	5.9703	4.97976	5.94558	5.58052	5.54881	5.77815
sp|P62482|KCAB2_MOUSE	Kcnab2	KCAB2_MOUSE Voltage-gated potassium channel subunit beta-2	7	3.27819	3.01837	3.48074	3.49679	3.11846	2.79297	3.1461	3.31714	3.16347	8.13499	8.12819	8.54314	8.1441	6.37712	8.19818	8.03303	7.28551	8.34351
sp|P62484|ABI2_MOUSE	Abi2	ABI2_MOUSE Abl interactor 2	16	4.85318	4.84327	4.75107	4.7276	4.71367	4.80434	4.96046	4.76677	4.8735	6.14249	6.57238	6.06901	6.40137	6.02865	5.86407	6.51571	6.41111	6.70136
sp|P62488|RPB7_MOUSE	Polr2g	RPB7_MOUSE DNA-directed RNA polymerase II subunit RPB7	3	6.07761	6.6188	6.4702	6.58401	6.58673	6.53499	6.87581	6.39432	6.08896	5.07632	4.66602	4.22955	4.99848	4.93156	4.65609	4.58303	4.28366	4.34385
sp|P62492|RB11A_MOUSE	Rab11a	RB11A_MOUSE Ras-related protein Rab-11A	1	6.49574	8.02399	8.14727	7.2646	6.28669	5.41247	5.26387	5.75185	7.967	5.99432	5.69659	7.1211	2.94695	3.42277	3.62023	4.17748	2.97228	3.4348
sp|P62500-2|T22D1_MOUSE	Tsc22d1	T22D1_MOUSE Isoform 2 of TSC22 domain family protein 1	3	6.64067	6.15298	5.71072	6.24343	5.86995	5.49231	6.03843	6.0628	5.79107	4.92705	6.05068	5.00398	5.26446	4.99428	4.55368	5.10057	5.23728	4.86565
sp|P62509|ERR3_MOUSE	Esrrg	ERR3_MOUSE Estrogen-related receptor gamma	1	5.16316	5.84311	5.96274	5.66687	5.85386	6.63107	5.75621	4.44325	5.14709	5.48564	5.47468	4.55356	3.80558	6.25964	5.43748	6.76565	5.88587	5.86456
sp|P62627|DLRB1_MOUSE	Dynlrb1	DLRB1_MOUSE Dynein light chain roadblock-type 1	5	6.05633	4.93802	5.76102	5.22175	5.45841	4.99798	5.44846	5.41027	5.13284	4.93254	5.47633	4.86451	6.59043	6.06307	5.86009	5.78515	6.2096	5.7932
sp|P62631|EF1A2_MOUSE	Eef1a2	EF1A2_MOUSE Elongation factor 1-alpha 2	7	5.073	4.89184	5.12307	5.08472	4.75368	5.90647	4.72973	4.87697	5.12296	5.99826	6.13439	6.12847	6.53706	5.45021	6.29772	6.20245	5.51047	6.17852
sp|P62702|RS4X_MOUSE	Rps4x	RS4X_MOUSE 40S ribosomal protein S4, X isoform	12	6.45503	5.59006	5.74459	6.92991	5.52614	6.02139	6.06855	6.44819	5.84197	4.87073	4.95446	4.55819	6.48146	6.00198	5.36991	4.85878	4.12534	4.15333
sp|P62717|RL18A_MOUSE	Rpl18a	RL18A_MOUSE 60S ribosomal protein L18a	6	6.67549	5.87873	6.10303	6.78705	5.59191	5.46464	6.20845	6.20531	5.83211	4.83751	3.94338	4.81642	5.99616	6.03175	5.41678	4.97586	4.38412	4.85129
sp|P62737|ACTA_MOUSE	Acta2	ACTA_MOUSE Actin, aortic smooth muscle	2	5.75683	5.70913	6.04246	6.40779	5.51342	5.64858	5.98906	5.72355	6.3449	5.26004	5.58335	5.06006	5.44462	4.73488	4.93081	5.44291	5.15634	5.25125
sp|P62743|AP2S1_MOUSE	Ap2s1	AP2S1_MOUSE AP-2 complex subunit sigma	9	4.79361	4.93844	4.94111	4.60741	4.96695	4.71124	4.82089	4.86654	4.61693	6.02975	6.9831	6.24061	6.24599	5.84513	6.08208	6.23734	6.47028	6.6026
sp|P62746|RHOB_MOUSE	Rhob	RHOB_MOUSE Rho-related GTP-binding protein RhoB	7	5.25101	4.39119	4.55787	4.482	5.52947	9.6079	4.96067	5.67566	7.55198	5.04566	2.10051	4.25698	5.80081	5.97448	6.20904	6.96933	6.16173	5.4737
sp|P62748|HPCL1_MOUSE	Hpcal1	HPCL1_MOUSE Hippocalcin-like protein 1	13	4.94076	4.9415	4.91345	5.0448	4.87993	4.31807	4.87298	5.00653	4.58486	6.32733	5.73387	6.25935	6.67235	6.32432	6.58834	6.33861	5.98574	6.26721
sp|P62751|RL23A_MOUSE	Rpl23a	RL23A_MOUSE 60S ribosomal protein L23a	15	6.74754	6.21738	5.93686	7.06061	5.94138	5.5758	6.11111	6.6123	6.11286	4.89782	4.92482	4.83354	5.53183	5.84098	4.98304	4.65748	3.82282	4.19182
sp|P62754|RS6_MOUSE	Rps6	RS6_MOUSE 40S ribosomal protein S6	6	7.10589	5.10691	5.84246	5.61253	5.59118	5.93561	6.35415	6.07174	4.9283	4.30257	4.15061	3.96645	7.02996	6.76056	5.77962	5.42412	4.78363	5.25371
sp|P62761|VISL1_MOUSE	Vsnl1	VISL1_MOUSE Visinin-like protein 1	17	4.07174	3.74171	3.88215	3.71448	4.0042	3.49771	4.11248	3.88115	3.46725	6.74133	7.54486	7.17799	7.63146	6.88188	7.37981	7.12264	7.67137	7.47579
sp|P62774|MTPN_MOUSE	Mtpn	MTPN_MOUSE Myotrophin	6	6.01438	5.59624	5.68513	6.16399	5.78207	5.27659	5.36305	5.76089	6.06199	5.1675	6.19408	5.08914	5.10684	5.12394	4.93379	5.0107	6.11714	5.55254
sp|P62806|H4_MOUSE	Hist1h4a	H4_MOUSE Histone H4	20	4.90533	5.98484	6.77836	4.75192	6.38129	8.75438	6.30948	5.05399	6.63691	5.57764	5.45116	5.40982	3.033	4.21676	4.25848	5.59209	5.3525	5.55205
sp|P62812|GBRA1_MOUSE	Gabra1	GBRA1_MOUSE Gamma-aminobutyric acid receptor subunit alpha-1	12	3.11721	3.23385	3.35778	3.29275	2.99462	3.15179	3.2673	3.26277	3.1242	8.44563	7.90193	8.86546	7.16025	6.81562	7.98056	8.08457	7.84534	8.09837
sp|P62814|VATB2_MOUSE	Atp6v1b2	VATB2_MOUSE V-type proton ATPase subunit B, brain isoform	24	4.44406	4.42996	4.38915	4.79162	4.50181	5.03057	4.36918	4.69022	4.95576	6.69333	4.83434	7.0867	6.38934	6.61307	6.66983	6.4464	6.93976	6.72487
sp|P62821|RAB1A_MOUSE	Rab1A	RAB1A_MOUSE Ras-related protein Rab-1A	13	5.70639	5.3847	5.40178	5.49104	5.3628	5.07895	5.45654	5.41493	5.45442	5.41101	6.34832	5.61523	5.7513	5.33436	5.89843	5.41202	5.78958	5.68819
sp|P62823|RAB3C_MOUSE	Rab3c	RAB3C_MOUSE Ras-related protein Rab-3C	5	4.13546	4.49119	4.2125	4.55538	4.12192	3.68379	4.28356	4.42345	4.47941	6.72625	8.10983	7.93291	6.16973	5.62875	6.07132	7.06361	7.06907	6.84188
sp|P62827|RAN_MOUSE	Ran	RAN_MOUSE GTP-binding nuclear protein Ran	9	5.78354	5.76063	5.52106	5.8581	5.62415	5.35194	5.74003	5.74663	5.60469	5.39136	5.84484	5.28345	5.64481	5.66696	5.10479	5.34892	5.47541	5.24868
sp|P62830|RL23_MOUSE	Rpl23	RL23_MOUSE 60S ribosomal protein L23	6	6.58707	4.64963	5.4508	5.68188	5.64361	9.48569	5.40567	6.27681	8.59784	4.4287	3.89669	3.91873	5.21766	5.55761	5.01217	5.13037	4.54771	4.51135
sp|P62835|RAP1A_MOUSE	Rap1a	RAP1A_MOUSE Ras-related protein Rap-1A	4	5.67213	5.78712	4.80159	6.06615	4.19647	13.0516	3.3365	6.0974	10.2483	5.65006	7.11681	6.81743	2.85334	2.95395	3.43912	4.56167	3.89926	3.45112
sp|P62843|RS15_MOUSE	Rps15	RS15_MOUSE 40S ribosomal protein S15	2	7.34337	5.77337	6.82606	7.21353	5.65417	6.31592	6.36724	5.60985	5.24608	5.23586	4.77642	4.08989	5.36751	5.906	4.77204	4.95072	4.16786	4.38414
sp|P62849|RS24_MOUSE	Rps24	RS24_MOUSE 40S ribosomal protein S24	5	7.18078	5.53288	5.7719	6.67512	5.65945	5.12755	6.1916	5.86608	5.46539	4.2837	5.07052	4.69847	6.59826	5.88491	5.63268	4.73605	4.54085	5.08379
sp|P62852|RS25_MOUSE	Rps25	RS25_MOUSE 40S ribosomal protein S25	5	6.66373	3.58869	4.75626	5.33469	4.94632	11.0537	5.082	6.6562	8.72409	3.74733	3.22314	3.34686	6.15965	6.01172	4.47469	5.2619	5.80211	5.16691
sp|P62855|RS26_MOUSE	Rps26	RS26_MOUSE 40S ribosomal protein S26	1	6.21615	6.3858	6.17239	7.84739	5.96928	5.51399	6.21484	6.01953	5.95349	5.6308	4.67214	5.97843	5.55114	5.34119	4.609	4.12694	3.18743	4.61006
sp|P62858|RS28_MOUSE	Rps28	RS28_MOUSE 40S ribosomal protein S28	4	7.14184	5.79192	6.37735	7.01641	5.55725	5.96967	5.69122	6.11944	6.09759	4.84393	4.64457	4.82965	5.56718	5.24527	5.6764	4.61092	4.56184	4.25754
sp|P62862|RS30_MOUSE	Fau	RS30_MOUSE 40S ribosomal protein S30	2	7.74112	5.38304	5.39421	7.20773	5.73048	5.66392	5.90384	7.30251	6.19155	4.41511	3.98405	3.58457	7.60056	6.92983	5.77597	4.32199	3.49879	3.37074
sp|P62869|ELOB_MOUSE	Tceb2	ELOB_MOUSE Transcription elongation factor B polypeptide 2	8	6.15376	5.2017	5.87138	5.75387	5.48826	5.47368	5.53113	5.49418	5.67864	5.23271	6.01437	5.37058	5.4252	5.23619	5.20895	5.29893	6.14913	5.41735
sp|P62874|GBB1_MOUSE	Gnb1	GBB1_MOUSE Guanine nucleotide-binding protein G(I)/G(S)/G(T) subunit beta-1	15	5.04394	5.19209	5.25817	5.50448	4.94031	4.87822	5.26474	5.2773	4.93112	6.42863	4.20061	6.55449	6.22236	5.72035	6.02157	6.32897	5.73567	6.49699
sp|P62876|RPAB5_MOUSE	Polr2l	RPAB5_MOUSE DNA-directed RNA polymerases I, II, and III subunit RPABC5	2	6.41309	6.37072	6.76664	6.36025	6.6143	6.45058	6.73566	6.28896	6.53834	4.62216	4.86288	4.1771	4.72019	4.57231	4.55252	4.5445	4.81343	4.59638
sp|P62880|GBB2_MOUSE	Gnb2	GBB2_MOUSE Guanine nucleotide-binding protein G(I)/G(S)/G(T) subunit beta-2	5	5.85609	5.95468	5.49085	5.8333	5.40699	4.85828	5.53181	5.71057	5.14262	6.09246	2.43061	6.17538	6.27706	6.03281	5.70888	6.00008	5.36578	6.13174
sp|P62881|GBB5_MOUSE	Gnb5	GBB5_MOUSE Guanine nucleotide-binding protein subunit beta-5	14	4.53541	4.53653	4.68238	4.71712	4.22553	4.25089	4.58564	4.5216	4.20716	6.73118	6.00683	6.74314	6.77388	6.5061	6.55725	6.65045	6.6691	7.09982
sp|P62889|RL30_MOUSE	Rpl30	RL30_MOUSE 60S ribosomal protein L30	3	6.90292	6.17741	6.12285	7.48033	6.7138	6.51492	6.33307	6.63563	5.79765	5.27137	1.08715	4.80349	5.64803	6.25653	5.39989	4.53173	4.10857	4.21465
sp|P62897|CYC_MOUSE	Cycs	CYC_MOUSE Cytochrome c, somatic	23	5.23839	4.72198	5.30445	5.10973	4.6976	4.79757	4.99274	5.22833	5.54205	5.85975	6.36651	6.10972	5.49414	5.84985	6.49527	6.01231	5.84022	6.33938
sp|P62900|RL31_MOUSE	Rpl31	RL31_MOUSE 60S ribosomal protein L31	4	7.05978	5.76219	6.17756	6.80418	5.92078	5.9356	5.92302	6.55115	6.10101	4.85296	4.46594	4.43411	5.63262	5.52237	5.24945	5.04033	4.19188	4.37508
sp|P62908|RS3_MOUSE	Rps3	RS3_MOUSE 40S ribosomal protein S3	15	6.81291	5.36766	5.70641	6.37427	5.96979	5.91799	6.50311	6.21699	5.88792	4.79839	3.54923	4.5175	6.48469	5.93772	5.70639	4.87578	4.686	4.68724
sp|P62911|RL32_MOUSE	Rpl32	RL32_MOUSE 60S ribosomal protein L32	8	6.30865	5.78607	5.7305	6.7005	5.66545	5.0217	6.23636	6.09807	5.82109	5.22644	4.68946	5.17432	5.86708	6.12366	5.47177	4.80555	4.20674	5.06659
sp|P62915|TF2B_MOUSE	Gtf2b	TF2B_MOUSE Transcription initiation factor IIB	3	6.45481	6.55584	6.89197	6.95572	5.87053	6.14798	6.10988	6.40753	5.97313	3.86087	6.19677	5.36334	4.55407	5.67126	4.36108	4.08248	4.55092	3.99182
sp|P62918|RL8_MOUSE	Rpl8	RL8_MOUSE 60S ribosomal protein L8	10	6.27248	5.17825	5.81841	6.41377	5.45876	6.60868	5.85715	6.14254	6.56416	4.68472	4.44632	4.69512	5.91328	5.85502	5.32931	5.06988	4.65464	5.03751
sp|P62960|YBOX1_MOUSE	Ybx1	YBOX1_MOUSE Nuclease-sensitive element-binding protein 1	10	7.24704	7.19211	6.80839	6.90539	7.14198	7.58633	7.40436	7.17922	7.64039	3.85897	3.91628	3.69763	3.99873	4.44208	3.8424	3.68811	3.7833	3.66729
sp|P62962|PROF1_MOUSE	Pfn1	PROF1_MOUSE Profilin-1	10	5.51076	5.32942	5.71692	6.09768	5.45386	5.84335	5.54607	5.72314	5.81522	5.45466	5.92794	5.45508	5.30014	4.93909	5.04208	5.72608	5.76173	5.35678
sp|P62983|RS27A_MOUSE	Rps27a	RS27A_MOUSE Ubiquitin-40S ribosomal protein S27a	25	5.66857	5.52393	5.54006	5.41945	6.11084	6.74089	5.78611	5.94757	5.79804	5.19378	4.95653	4.93852	5.59018	5.69911	5.14793	5.32389	5.36242	5.25218
sp|P62996|TRA2B_MOUSE	Tra2b	TRA2B_MOUSE Transformer-2 protein homolog beta	5	4.97376	7.58643	7.38924	5.198	7.46406	6.81938	6.41521	5.05167	5.65809	5.07038	5.49828	5.9151	4.02116	4.68539	4.42305	4.76248	4.31197	4.75634
sp|P63001|RAC1_MOUSE	Rac1	RAC1_MOUSE Ras-related C3 botulinum toxin substrate 1	4	5.14434	4.75144	5.33395	5.36815	4.86792	6.2148	5.11157	5.39564	6.33298	6.13653	3.15227	6.01576	5.7144	5.54841	6.03029	6.16989	6.03	6.68166
sp|P63005|LIS1_MOUSE	Pafah1b1	LIS1_MOUSE Platelet-activating factor acetylhydrolase IB subunit alpha	22	5.74262	5.91568	5.5378	5.88122	5.4372	5.21077	5.60611	6.15289	5.87413	5.77273	4.58916	5.62458	6.01656	5.50726	5.29097	5.51809	5.1847	5.13753
sp|P63011|RAB3A_MOUSE	Rab3a	RAB3A_MOUSE Ras-related protein Rab-3A	7	4.40526	4.20431	3.74115	4.03447	5.98822	5.71548	4.01843	4.68887	4.26015	6.87216	1.30878	6.40585	6.58204	8.09462	9.31702	6.6683	7.2639	6.43099
sp|P63017|HSP7C_MOUSE	Hspa8	HSP7C_MOUSE Heat shock cognate 71 kDa protein	32	5.32382	5.70156	5.49695	5.64836	5.40122	5.52866	5.31657	5.65203	5.98593	6.11737	5.37705	6.07154	5.5046	5.27801	5.53315	5.58554	5.14983	5.32781
sp|P63028|TCTP_MOUSE	Tpt1	TCTP_MOUSE Translationally-controlled tumor protein	4	5.32505	5.81863	5.59279	5.78439	5.11399	7.05331	6.44066	6.71482	7.35973	5.47928	4.83011	4.52811	4.77885	5.67595	5.18546	5.16229	4.46002	4.69656
sp|P63030|MPC1_MOUSE	Mpc1	MPC1_MOUSE Mitochondrial pyruvate carrier 1	7	4.83099	7.05169	5.76225	6.8079	5.305	4.68021	4.92605	5.96014	6.91353	7.13305	8.21828	8.07237	3.43661	4.40636	4.11911	4.51213	3.7835	4.08084
sp|P63034|CYH2_MOUSE	Cyth2	CYH2_MOUSE Cytohesin-2	4	5.44101	5.01743	5.74827	5.28314	4.89865	4.90478	5.27574	5.01659	4.98701	5.89054	6.60366	5.90934	5.64757	5.81057	5.98729	5.95142	5.75133	5.87566
sp|P63037|DNJA1_MOUSE	Dnaja1	DNJA1_MOUSE DnaJ homolog subfamily A member 1	11	6.05489	5.72605	6.24121	5.9515	5.9274	5.79587	5.97907	6.00363	6.09678	5.1567	4.87882	5.21121	5.23824	4.91865	5.07103	5.34263	5.11893	5.28738
sp|P63038|CH60_MOUSE	Hspd1	CH60_MOUSE 60 kDa heat shock protein, mitochondrial	26	5.98107	5.14049	5.53124	5.32414	5.36127	5.71601	5.50949	5.57187	6.32512	5.327	5.82244	5.25063	5.22585	5.39354	5.71553	5.62627	5.74141	5.43661
sp|P63040|CPLX1_MOUSE	Cplx1	CPLX1_MOUSE Complexin-1	10	4.68219	4.6148	4.81399	4.68496	4.80143	4.43072	4.53776	4.86782	4.76261	6.43216	7.76637	6.525	5.68349	5.65904	6.1181	6.18731	6.94979	6.48247
sp|P63042|STMN4_MOUSE	Stmn4	STMN4_MOUSE Stathmin-4	4	7.04237	6.87587	6.42833	6.62964	6.60317	6.80763	6.88699	6.97472	6.66442	4.40756	4.49914	4.03516	4.98622	4.07351	4.32619	4.49077	4.0477	4.22059
sp|P63044|VAMP2_MOUSE	Vamp2	VAMP2_MOUSE Vesicle-associated membrane protein 2	6	4.15997	5.54893	4.96503	5.60527	4.66623	3.90063	4.28097	5.36737	4.70951	7.38419	9.17435	7.96928	5.21426	5.74082	5.11237	5.68464	5.30705	5.20912
sp|P63046|ST4A1_MOUSE	Sult4a1	ST4A1_MOUSE Sulfotransferase 4A1	8	5.34056	5.33581	4.703	5.3057	5.70709	5.38617	5.0034	5.4633	5.20613	6.23655	4.77915	5.93121	5.83906	6.00302	6.38681	5.95619	5.66126	5.75559
sp|P63054|PCP4_MOUSE	Pcp4	PCP4_MOUSE Purkinje cell protein 4	2	4.72429	3.64902	3.70224	3.15361	3.62738	3.94816	2.99684	3.75525	4.40057	6.2247	7.60693	6.73874	8.87361	6.69689	7.63157	6.39283	7.64033	8.23703
sp|P63058|THA_MOUSE	Thra	THA_MOUSE Thyroid hormone receptor alpha	2	6.25093	7.61626	6.76913	6.52716	7.29681	6.66424	7.16556	6.72353	5.62016	4.15614	5.57653	3.7744	3.87336	5.36224	3.3283	4.36349	4.81235	4.11943
sp|P63073|IF4E_MOUSE	Eif4e	IF4E_MOUSE Eukaryotic translation initiation factor 4E	5	5.72874	5.75023	5.76725	5.55379	5.52737	5.52342	5.51942	5.60639	5.70022	5.69257	5.67116	5.06511	5.89299	5.93653	5.4607	5.32932	5.1761	5.09867
sp|P63080|GBRB3_MOUSE	Gabrb3	GBRB3_MOUSE Gamma-aminobutyric acid receptor subunit beta-3	6	4.628	4.95976	5.42458	5.08373	4.74711	4.67647	5.40397	4.82041	4.66504	6.55255	7.04799	6.38811	5.61567	5.17347	5.89414	6.53522	6.03207	6.35169
sp|P63082|VATL_MOUSE	Atp6v0c	VATL_MOUSE V-type proton ATPase 16 kDa proteolipid subunit	5	4.57984	5.03594	4.47698	5.98199	5.13585	4.55986	4.84309	4.53204	6.54922	6.78743	8.04431	6.68185	5.00173	4.2676	6.27945	6.16487	5.72473	5.35323
sp|P63085|MK01_MOUSE	Mapk1	MK01_MOUSE Mitogen-activated protein kinase 1	17	5.1902	5.37247	4.68421	5.18417	5.36958	4.99303	5.55311	5.62815	5.08292	5.87322	5.1239	5.41583	6.35473	6.67579	5.56435	5.76074	6.16019	6.01339
sp|P63087-2|PP1G_MOUSE	Ppp1cc	PP1G_MOUSE Isoform Gamma-2 of Serine/threonine-protein phosphatase PP1-gamma catalytic subunit	4	5.38088	4.97539	5.90115	4.9565	5.00937	4.93313	5.31341	4.84685	5.02465	5.7914	6.34903	6.03778	5.90278	5.43217	6.01741	6.12384	6.07922	5.92506
sp|P63089|PTN_MOUSE	Ptn	PTN_MOUSE Pleiotrophin	1	4.40199	9.81571	8.2785	3.54687	8.59954	8.21955	6.15304	4.51817	5.55806	3.52045	2.73573	5.29769	5.11148	6.13624	3.44899	3.56183	6.07392	5.02223
sp|P63094|GNAS2_MOUSE	Gnas	GNAS2_MOUSE Guanine nucleotide-binding protein G(s) subunit alpha isoforms short	14	5.55457	5.53476	5.41099	5.20336	5.27836	5.22471	5.31238	5.10008	5.4229	5.75922	5.94359	5.63012	6.3012	5.27554	5.88824	5.90252	5.41809	5.83938
sp|P63101|1433Z_MOUSE	Ywhaz	1433Z_MOUSE 14-3-3 protein zeta/delta	30	5.19605	5.1595	4.7084	5.29367	5.85888	6.43694	5.10786	5.66786	5.84027	5.80595	3.73747	5.86276	5.70947	6.45611	6.03162	5.60125	5.98715	5.53878
sp|P63137|GBRB2_MOUSE	Gabrb2	GBRB2_MOUSE Gamma-aminobutyric acid receptor subunit beta-2	1	3.47083	3.53564	4.74274	4.10662	3.38111	2.96598	3.75242	3.92119	3.26592	7.7925	7.42686	7.99292	5.27865	6.95	7.31084	7.60162	7.41912	9.08504
sp|P63139|NFYB_MOUSE	Nfyb	NFYB_MOUSE Nuclear transcription factor Y subunit beta	2	5.84548	6.95261	7.69016	6.13606	6.224	7.21049	6.69467	5.43543	4.79093	4.10158	5.92517	4.64262	4.78367	5.32375	3.87635	4.51732	5.3734	4.47632
sp|P63143|KCAB1_MOUSE	Kcnab1	KCAB1_MOUSE Voltage-gated potassium channel subunit beta-1	1	4.686	4.1784	3.44103	2.85857	4.00348	3.10695	4.12535	3.75055	2.60408	9.25766	6.48584	7.05121	6.30786	6.69708	7.19323	9.53501	6.98355	7.73414
sp|P63154|CRNL1_MOUSE	Crnkl1	CRNL1_MOUSE Crooked neck-like protein 1	7	6.02027	7.09968	7.1809	5.96318	6.78442	6.63866	6.79623	5.39203	6.09628	4.6359	4.93764	5.04221	4.44955	4.55563	4.27479	4.83099	4.49095	4.81069
sp|P63158|HMGB1_MOUSE	Hmgb1	HMGB1_MOUSE High mobility group protein B1	8	6.57975	6.47365	5.97785	6.08215	6.81652	6.1686	6.3208	6.11986	5.44776	4.45821	5.49141	4.51924	4.7741	6.48338	4.02704	4.30494	5.39339	4.56134
sp|P63166|SUMO1_MOUSE	Sumo1	SUMO1_MOUSE Small ubiquitin-related modifier 1	4	5.99263	6.70353	6.02158	5.64711	6.87632	6.4386	6.83915	5.93597	5.44783	4.98726	5.27497	4.46608	4.80845	5.25205	4.43178	4.96892	4.82881	5.07896
sp|P63168|DYL1_MOUSE	Dynll1	DYL1_MOUSE Dynein light chain 1, cytoplasmic	13	4.9666	3.36554	4.1692	3.47295	4.62475	14.667	4.13084	6.25217	8.95657	4.70889	3.40392	3.39837	5.33961	5.28824	4.64193	6.97513	6.4919	5.14634
sp|P63213|GBG2_MOUSE	Gng2	GBG2_MOUSE Guanine nucleotide-binding protein G(I)/G(S)/G(O) subunit gamma-2	5	4.81376	5.47639	5.71623	5.12904	6.6533	5.70749	5.59657	5.68631	5.41418	5.94825	5.8333	5.34729	5.66989	5.57514	5.27168	5.08767	5.79435	5.27915
sp|P63216|GBG3_MOUSE	Gng3	GBG3_MOUSE Guanine nucleotide-binding protein G(I)/G(S)/G(O) subunit gamma-3	2	4.15784	4.73347	4.75177	4.95261	4.42251	4.09092	4.97713	4.61095	4.46882	7.26768	7.08893	6.73277	6.01741	6.01125	6.29799	6.43934	5.78964	7.18896
sp|P63239|NEC1_MOUSE	Pcsk1	NEC1_MOUSE Neuroendocrine convertase 1	4	3.48523	3.22895	3.28462	3.08966	2.89353	3.69644	3.41049	3.10957	3.32856	9.03407	8.92422	8.17849	6.825	6.69847	7.26538	7.97355	7.49192	8.08184
sp|P63242|IF5A1_MOUSE	Eif5a	IF5A1_MOUSE Eukaryotic translation initiation factor 5A-1	10	5.90759	6.43346	5.19287	6.39418	6.01003	5.50093	6.00691	6.45996	5.71896	5.36964	4.7606	5.55775	5.41195	5.40484	5.05111	5.06736	4.73615	5.01571
sp|P63248|IPKA_MOUSE	Pkia	IPKA_MOUSE cAMP-dependent protein kinase inhibitor alpha	1	8.1478	5.21344	5.13488	5.34666	4.28473	5.33294	4.8971	7.21878	7.13281	5.28318	5.60387	5.23195	4.9369	5.48946	5.09919	6.05331	4.47098	5.12205
sp|P63250|KCNJ3_MOUSE	Kcnj3	KCNJ3_MOUSE G protein-activated inward rectifier potassium channel 1	5	3.9484	3.86152	4.46976	4.39843	3.79633	4.07799	4.03866	4.12968	4.23689	6.65905	7.28505	6.73341	6.5241	6.91976	7.64753	6.73197	6.91449	7.62698
sp|P63271|SPT4A_MOUSE	Supt4h1a	SPT4A_MOUSE Transcription elongation factor SPT4-A	2	6.36409	7.39657	7.45499	6.02372	6.03406	6.29805	6.25112	7.21774	6.42392	5.10375	1.3093	5.00509	4.63393	6.00405	5.41097	4.88546	3.45821	4.72499
sp|P63276|RS17_MOUSE	Rps17	RS17_MOUSE 40S ribosomal protein S17	5	6.83532	5.41356	5.73494	6.38427	5.71718	5.65539	6.15207	6.18402	5.50619	4.88447	4.2628	4.54709	6.52238	6.04507	5.59221	5.16506	4.48644	4.91154
sp|P63280|UBC9_MOUSE	Ube2i	UBC9_MOUSE SUMO-conjugating enzyme UBC9	5	5.97801	5.83937	5.96784	5.93763	5.87472	5.81039	6.05037	5.82244	5.66973	5.04077	5.5733	5.02587	5.2561	5.59792	4.84233	4.96422	5.37907	5.36991
sp|P63300|SELW_MOUSE	Sepw1	SELW_MOUSE Selenoprotein W	2	4.6106	4.04784	4.42324	4.19386	4.08435	4.20682	4.4788	4.26455	4.48252	6.53556	2.72541	6.36656	8.62462	7.45469	8.09967	7.22939	6.62038	7.55115
sp|P63318|KPCG_MOUSE	Prkcg	KPCG_MOUSE Protein kinase C gamma type	14	3.09068	3.19971	3.39944	3.44304	3.24323	3.44356	3.45606	3.28215	3.22102	8.74413	5.80543	8.4187	7.68955	7.10293	8.64405	8.36183	7.08944	8.36504
sp|P63321|RALA_MOUSE	Rala	RALA_MOUSE Ras-related protein Ral-A	11	5.42885	6.26071	5.76266	6.25232	5.6744	5.42881	5.35143	6.06133	6.34513	5.76167	6.37653	6.07565	5.01886	4.59701	4.70795	4.9687	5.01346	4.91455
sp|P63323|RS12_MOUSE	Rps12	RS12_MOUSE 40S ribosomal protein S12	7	6.80095	6.35215	6.21307	7.48162	6.09129	5.10046	6.34908	6.65258	6.2176	5.36453	1.69626	4.82866	6.09064	6.0279	5.47171	5.09501	3.92879	4.23771
sp|P63325|RS10_MOUSE	Rps10	RS10_MOUSE 40S ribosomal protein S10	10	6.86938	5.90071	6.10273	6.47104	5.76477	5.74812	5.93131	6.28268	5.92466	4.8995	4.74878	4.50067	5.96722	5.96285	5.33837	4.77485	4.42132	4.39101
sp|P63328|PP2BA_MOUSE	Ppp3ca	PP2BA_MOUSE Serine/threonine-protein phosphatase 2B catalytic subunit alpha isoform	13	4.28293	4.25663	3.96429	4.16447	4.4068	4.39662	4.40762	4.58301	4.11295	6.85487	7.26412	6.48037	7.20484	7.23042	6.70241	6.67905	6.43585	6.57274
sp|P63330|PP2AA_MOUSE	Ppp2ca	PP2AA_MOUSE Serine/threonine-protein phosphatase 2A catalytic subunit alpha isoform	14	5.44827	5.10772	4.99666	5.1677	5.5097	6.77594	5.278	5.52896	5.86104	5.4324	5.1239	5.25841	5.90379	5.48323	5.98396	5.81136	5.88081	5.44815
sp|P67778|PHB_MOUSE	Phb	PHB_MOUSE Prohibitin	15	6.26809	5.70743	5.74418	5.72169	5.59621	5.95826	5.66037	5.90525	6.40429	5.31551	5.57048	5.02638	4.90477	4.87543	5.41571	5.26061	5.35544	5.3099
sp|P67871|CSK2B_MOUSE	Csnk2b	CSK2B_MOUSE Casein kinase II subunit beta	7	5.43916	5.86919	5.50009	5.65502	6.10209	5.45479	5.92392	5.51676	5.99608	5.93804	4.12014	5.68925	5.60208	5.61331	5.29677	5.39241	5.7779	5.113
sp|P67984|RL22_MOUSE	Rpl22	RL22_MOUSE 60S ribosomal protein L22	3	6.4037	6.11061	6.12574	6.1445	6.2723	5.95584	6.43672	6.1937	5.61979	4.56976	4.76446	4.32269	6.45928	5.96355	5.22249	4.51378	4.42202	4.49906
sp|P68037|UB2L3_MOUSE	Ube2l3	UB2L3_MOUSE Ubiquitin-conjugating enzyme E2 L3	4	6.29397	5.99874	5.40898	6.08927	6.19483	5.39767	5.86513	6.08887	6.02434	5.1516	5.75532	4.7132	5.6812	5.22914	5.26819	5.3962	4.65329	4.79008
sp|P68040|GBLP_MOUSE	Gnb2l1	GBLP_MOUSE Guanine nucleotide-binding protein subunit beta-2-like 1	23	6.39151	6.22051	6.23461	6.91899	5.73681	5.34567	6.24087	6.31531	5.82325	5.22448	4.19788	4.98568	5.8097	5.7222	5.06394	4.96231	4.20947	4.59683
sp|P68181|KAPCB_MOUSE	Prkacb	KAPCB_MOUSE cAMP-dependent protein kinase catalytic subunit beta	4	5.37657	5.06276	5.41325	5.19642	4.9168	4.91186	5.17905	5.14337	5.3659	5.71275	6.54464	5.64326	6.30535	5.35554	6.10173	5.82318	5.95038	5.99718
sp|P68254|1433T_MOUSE	Ywhaq	1433T_MOUSE 14-3-3 protein theta	17	5.11421	6.29792	5.31492	6.5529	5.8719	7.93661	5.12533	7.0587	7.73008	5.88694	1.68382	6.4352	4.96295	5.27341	4.54155	5.08772	4.70449	4.42135
sp|P68368|TBA4A_MOUSE	Tuba4a	TBA4A_MOUSE Tubulin alpha-4A chain	37	5.12183	4.78173	5.04571	5.15639	4.89026	4.99526	4.90464	5.11849	4.98944	6.1702	6.44607	6.15092	6.29111	5.82903	5.96222	6.07784	5.84685	6.22199
sp|P68369|TBA1A_MOUSE	Tuba1a	TBA1A_MOUSE Tubulin alpha-1A chain	51	6.03721	5.94546	5.7508	6.2709	6.02908	5.89353	5.86852	6.43419	6.00448	5.14863	4.83436	5.10498	5.59509	5.16638	5.02563	5.15488	4.85927	4.87663
sp|P68372|TBB4B_MOUSE	Tubb4b	TBB4B_MOUSE Tubulin beta-4B chain	39	5.75693	5.62292	5.73006	5.9065	5.71273	6.0444	5.67839	5.99684	5.8471	5.46577	4.04154	5.35901	5.55112	5.55462	5.59673	5.43804	5.33608	5.36122
sp|P68404-2|KPCB_MOUSE	Prkcb	KPCB_MOUSE Isoform Beta-II of Protein kinase C beta type	22	4.37956	4.54212	4.29347	4.72261	5.21921	4.48602	4.60032	4.75061	4.16385	6.55962	4.20075	6.67813	6.86141	7.43767	7.82688	6.52967	6.42473	6.32338
sp|P68500|CNTN5_MOUSE	Cntn5	CNTN5_MOUSE Contactin-5	4	5.72079	5.22471	5.98712	5.26961	5.5938	4.64573	6.11589	4.99892	5.183	4.94863	6.12248	5.68758	5.7753	5.4355	5.34129	5.74019	6.43686	5.7726
sp|P68510|1433F_MOUSE	Ywhah	1433F_MOUSE 14-3-3 protein eta	10	5.10919	4.83763	5.08296	4.96794	4.90647	4.407	4.80051	5.08047	4.86882	6.15869	6.93658	6.11475	6.28397	6.30921	6.13225	5.99939	6.12532	5.87883
sp|P69566|RANB9_MOUSE	Ranbp9	RANB9_MOUSE Ran-binding protein 9	7	5.20612	5.44507	5.08501	5.37391	5.21689	4.38565	5.05883	5.13388	4.77937	6.07296	6.18841	5.85095	6.25487	6.58215	5.41026	5.89135	6.29626	5.76808
sp|P70121|ZHX1_MOUSE	Zhx1	ZHX1_MOUSE Zinc fingers and homeoboxes protein 1	4	6.04234	6.38987	6.16622	5.66926	6.58607	6.33226	6.37655	5.57059	5.28551	4.63329	4.74174	4.76892	5.13671	5.69753	4.86337	4.81429	5.21197	5.71349
sp|P70122|SBDS_MOUSE	Sbds	SBDS_MOUSE Ribosome maturation protein SBDS	6	6.07971	5.81583	5.95622	6.00214	5.865	5.51459	5.80715	6.09969	6.02045	5.44715	5.48946	5.09977	5.451	5.16384	5.01076	5.06928	4.95377	5.15418
sp|P70126|SIA8E_MOUSE	St8sia5	SIA8E_MOUSE Alpha-2,8-sialyltransferase 8E	1	4.36194	4.48143	4.45302	5.24678	3.5126	3.58502	4.09661	3.56925	4.7566	6.53275	6.52869	7.55598	6.93761	5.42935	6.5416	7.81621	6.29976	8.29479
sp|P70158|ASM3A_MOUSE	Smpdl3a	ASM3A_MOUSE Acid sphingomyelinase-like phosphodiesterase 3a	2	4.59367	4.71972	5.74574	4.98398	5.50585	6.01298	5.43794	4.05759	5.16955	6.08395	5.64838	6.09128	5.65648	5.61356	5.93752	6.32005	5.81489	6.60686
sp|P70168|IMB1_MOUSE	Kpnb1	IMB1_MOUSE Importin subunit beta-1	22	5.92862	5.46725	5.66473	5.86395	5.75311	7.36884	5.61323	6.2034	6.65206	4.85853	4.66571	4.84053	5.43809	4.9541	5.02234	5.37262	5.14741	5.18548
sp|P70169|DOC2B_MOUSE	Doc2b	DOC2B_MOUSE Double C2-like domain-containing protein beta	2	6.29154	6.40164	6.25158	6.72618	6.30608	6.77193	6.46638	6.30493	6.41821	4.70738	5.58616	4.75377	4.70494	4.07622	3.97529	4.97131	4.81086	4.47559
sp|P70174|HRH1_MOUSE	Hrh1	HRH1_MOUSE Histamine H1 receptor	1	5.90241	5.11411	6.3255	6.58218	5.24203	5.71682	6.04064	5.26638	5.81568	4.48741	5.94381	5.02235	4.8512	5.76663	5.33201	4.89889	6.01377	5.67819
sp|P70175|DLG3_MOUSE	Dlg3	DLG3_MOUSE Disks large homolog 3	22	4.71963	4.92206	4.62149	4.85782	4.69569	4.77386	4.81629	4.97183	4.67059	6.49324	6.15688	6.64438	5.94291	6.3827	6.09563	6.37117	6.33629	6.52757
sp|P70182|PI51A_MOUSE	Pip5k1a	PI51A_MOUSE Phosphatidylinositol 4-phosphate 5-kinase type-1 alpha	5	3.79332	3.82776	4.26544	3.78429	3.43058	3.87529	3.85109	3.1984	3.95601	8.36693	7.21611	8.06903	7.18103	5.7134	7.75649	7.69095	6.14331	7.88057
sp|P70187|HIAT1_MOUSE	Hiat1	HIAT1_MOUSE Hippocampus abundant transcript 1 protein	1	6.13077	5.20215	6.30989	6.81304	6.63368	5.35482	5.38668	6.67519	5.63106	5.00564	5.37202	4.92708	4.51874	5.45132	4.88384	5.16427	4.96535	5.57446
sp|P70188|KIFA3_MOUSE	Kifap3	KIFA3_MOUSE Kinesin-associated protein 3	13	6.8055	7.17305	6.44561	7.27224	6.41067	6.39614	6.35318	7.47287	7.02676	4.68583	4.99838	4.58066	3.83956	4.56853	3.71274	4.33032	4.25145	3.67652
sp|P70191|TRAF5_MOUSE	Traf5	TRAF5_MOUSE TNF receptor-associated factor 5	1	4.25016	4.4541	4.45559	4.40625	4.309	3.74256	4.05772	4.43379	2.96906	6.56733	7.8103	7.35144	7.47293	6.53731	6.22432	7.00487	6.93898	7.01427
sp|P70193|LRIG1_MOUSE	Lrig1	LRIG1_MOUSE Leucine-rich repeats and immunoglobulin-like domains protein 1	8	5.42608	5.50654	5.55425	5.65327	4.93552	5.40738	5.47166	5.3636	5.26616	5.4008	6.44234	5.55191	5.86361	5.70524	5.22782	5.52702	5.72132	5.97548
sp|P70195|PSB7_MOUSE	Psmb7	PSB7_MOUSE Proteasome subunit beta type-7	10	5.88994	6.08456	5.43897	5.92199	5.49452	5.76653	5.34915	6.10411	5.0817	5.41543	5.79101	5.34222	5.53944	5.79065	4.79953	5.65431	5.14322	5.39273
sp|P70196|TRAF6_MOUSE	Traf6	TRAF6_MOUSE TNF receptor-associated factor 6	1	5.33297	8.09002	6.99878	6.13259	6.99074	5.73664	6.89275	8.69384	5.582	5.91597	3.35803	4.89733	5.61236	4.39141	6.01193	3.78468	3.58368	1.99428
sp|P70202|LXN_MOUSE	Lxn	LXN_MOUSE Latexin	2	5.21314	6.2966	6.18851	6.8832	6.25568	5.90679	5.62434	5.8134	6.20241	5.87676	4.40558	5.80713	5.08189	5.54748	5.15929	4.75906	4.64118	4.33758
sp|P70205|PACR_MOUSE	Adcyap1r1	PACR_MOUSE Pituitary adenylate cyclase-activating polypeptide type I receptor	1	6.11186	5.89953	5.76066	5.32929	5.6785	5.86808	5.93069	6.41916	6.27655	4.38512	5.41698	5.67651	5.00774	4.50286	5.17118	5.43442	5.06218	6.06869
sp|P70206|PLXA1_MOUSE	Plxna1	PLXA1_MOUSE Plexin-A1	29	5.63869	5.38219	5.59287	5.60306	5.34266	5.51808	5.56089	5.36818	5.62695	5.57205	5.71497	5.4837	5.80798	5.33436	5.74287	5.57962	5.50239	5.6285
sp|P70207|PLXA2_MOUSE	Plxna2	PLXA2_MOUSE Plexin-A2	20	5.8685	5.69262	5.81513	5.78786	5.9841	5.68226	5.80267	5.72222	5.79222	5.43637	5.0043	5.32978	5.22456	5.01306	5.6232	5.31601	5.5574	5.34775
sp|P70208|PLXA3_MOUSE	Plxna3	PLXA3_MOUSE Plexin-A3	19	5.92776	5.66375	6.24586	5.96728	5.45167	6.17918	6.121	5.65309	6.57133	5.218	5.35273	5.17655	5.01681	4.42691	5.27699	5.30458	4.94113	5.50536
sp|P70211|DCC_MOUSE	Dcc	DCC_MOUSE Netrin receptor DCC	14	5.64479	5.9535	6.1769	5.6472	5.96698	5.61943	6.15858	6.03338	5.92648	5.09222	5.00221	5.23635	4.61595	5.35712	5.0018	5.24221	5.86353	5.46136
sp|P70213|FV1_MOUSE	Fv1	FV1_MOUSE Friend virus susceptibility protein 1	1	7.39211	5.95348	5.21633	5.19435	5.43443	4.71302	6.097	6.4013	3.97192	5.05752	6.70915	5.82348	6.46406	4.2386	4.114	5.63379	5.2183	6.36718
sp|P70232|CHL1_MOUSE	Chl1	CHL1_MOUSE Neural cell adhesion molecule L1-like protein	28	6.29756	7.23134	6.93183	6.29425	7.15974	7.35205	6.96656	6.7315	6.80192	4.17863	4.82093	4.59145	3.43313	3.78003	4.11213	4.31038	4.40864	4.59792
sp|P70245|EBP_MOUSE	Ebp	EBP_MOUSE 3-beta-hydroxysteroid-Delta(8),Delta(7)-isomerase	1	6.24848	5.49203	3.48822	5.57038	4.87253	3.81928	4.1004	6.25024	3.55495	4.96632	6.81158	6.54944	7.373	4.04719	6.69866	5.44415	7.85366	6.85948
sp|P70255|NFIC_MOUSE	Nfic	NFIC_MOUSE Nuclear factor 1 C-type	1	6.18049	5.92223	6.39461	6.15045	6.37587	6.01264	5.80023	5.88396	5.85262	4.17487	5.23066	4.27721	5.23849	5.91533	4.92734	4.45768	5.82713	5.3782
sp|P70257|NFIX_MOUSE	Nfix	NFIX_MOUSE Nuclear factor 1 X-type	9	7.31188	7.75224	7.92213	7.20283	7.84273	7.02412	7.95308	7.26595	6.91165	3.42876	3.33196	3.50665	3.98672	3.95447	3.7248	3.57261	3.6482	3.65923
sp|P70261|PALD_MOUSE	Pald1	PALD_MOUSE Paladin	6	7.3804	7.22706	6.30765	7.13795	7.00104	5.97217	6.58596	7.20418	6.66597	4.25345	3.8485	4.45164	4.31203	4.25244	4.22826	4.48427	4.35856	4.32848
sp|P70265|F262_MOUSE	Pfkfb2	F262_MOUSE 6-phosphofructo-2-kinase/fructose-2,6-bisphosphatase 2	13	6.37382	6.09873	5.7727	6.09417	5.97908	5.56876	6.03829	6.07189	5.79149	4.98274	4.9458	4.96671	5.44516	4.96324	5.01294	5.05482	5.50314	5.33653
sp|P70268|PKN1_MOUSE	Pkn1	PKN1_MOUSE Serine/threonine-protein kinase N1	6	7.06611	5.92059	6.49057	6.75285	6.17297	6.98039	6.87816	6.44948	6.59114	4.64186	3.82406	4.52248	4.93117	4.08472	4.3864	4.64494	4.63442	5.0277
sp|P70271|PDLI4_MOUSE	Pdlim4	PDLI4_MOUSE PDZ and LIM domain protein 4	3	5.08563	5.15439	6.04066	5.49755	5.75314	5.26358	5.25707	4.62314	5.25831	5.41452	4.66218	5.58777	5.49521	6.05671	6.68175	5.84501	5.97714	6.34623
sp|P70279|SURF6_MOUSE	Surf6	SURF6_MOUSE Surfeit locus protein 6	2	7.05638	7.03454	6.87572	6.86712	6.76703	6.23364	7.10644	6.50975	6.86927	3.85172	4.74036	4.4514	4.77604	4.32002	4.90636	3.94907	3.59702	4.08811
sp|P70280|VAMP7_MOUSE	Vamp7	VAMP7_MOUSE Vesicle-associated membrane protein 7	3	5.04625	5.47914	5.66999	5.70038	5.34319	4.78384	5.49304	5.0763	5.45186	5.39471	6.77316	5.79429	5.46587	5.39886	5.57273	5.61297	5.93923	6.0042
sp|P70288|HDAC2_MOUSE	Hdac2	HDAC2_MOUSE Histone deacetylase 2	4	5.87001	7.69659	7.304	6.43518	7.05678	6.79866	7.29451	6.11071	5.74371	4.43878	5.17327	4.65811	4.47664	4.52731	3.87	4.10695	4.12019	4.3186
sp|P70290|EM55_MOUSE	Mpp1	EM55_MOUSE 55 kDa erythrocyte membrane protein	5	4.94006	4.28316	4.36283	4.82529	4.59441	4.19477	5.15513	5.13476	4.45559	5.99118	6.79613	5.74271	6.57889	6.22415	6.39046	6.68429	6.7574	6.88877
sp|P70296|PEBP1_MOUSE	Pebp1	PEBP1_MOUSE Phosphatidylethanolamine-binding protein 1	17	5.34193	4.90236	4.75993	4.9189	5.5323	6.69709	4.98245	5.20865	5.33276	5.50863	5.89354	5.4827	6.37943	6.12538	5.91104	5.58164	6.10536	5.33593
sp|P70297|STAM1_MOUSE	Stam	STAM1_MOUSE Signal transducing adapter molecule 1	7	5.57504	5.49545	5.55328	5.36045	5.31322	5.33027	5.47131	5.53342	5.38393	5.67192	6.01341	5.3922	5.51932	5.21866	5.55192	5.90136	5.95263	5.76221
sp|P70302|STIM1_MOUSE	Stim1	STIM1_MOUSE Stromal interaction molecule 1	8	4.6951	4.35013	4.55509	4.6678	4.32231	4.2524	4.27139	4.46549	4.49506	6.65466	7.14697	6.56891	5.89091	6.87459	6.92988	6.74777	6.52806	6.58346
sp|P70303|PYRG2_MOUSE	Ctps2	PYRG2_MOUSE CTP synthase 2	6	6.73243	6.57446	6.72004	6.69501	6.29255	5.73593	6.52608	6.48545	6.34629	4.80104	5.48461	4.36071	4.4926	4.82199	4.27118	4.25516	4.94843	4.45604
sp|P70318|TIAR_MOUSE	Tial1	TIAR_MOUSE Nucleolysin TIAR	3	4.8541	6.05696	6.72591	4.73962	6.10309	6.00948	5.85632	4.45445	4.45434	5.46195	5.55385	5.55799	6.17334	6.38991	5.61885	5.51381	4.79848	5.67757
sp|P70333|HNRH2_MOUSE	Hnrnph2	HNRH2_MOUSE Heterogeneous nuclear ribonucleoprotein H2	4	4.16525	5.69202	6.08303	4.24256	5.71626	6.46852	5.82033	4.47641	4.19749	5.78369	5.33647	6.36601	5.91541	5.83946	5.51232	6.15248	5.57466	6.65765
sp|P70335|ROCK1_MOUSE	Rock1	ROCK1_MOUSE Rho-associated protein kinase 1	5	5.68698	4.65464	5.18698	5.05105	5.22601	5.16639	5.37538	5.13064	5.13605	5.11456	4.95869	5.12049	6.80494	6.3148	6.53692	5.7305	6.17759	6.62739
sp|P70336|ROCK2_MOUSE	Rock2	ROCK2_MOUSE Rho-associated protein kinase 2	24	4.86071	4.91681	5.06683	5.22149	4.77408	4.611	4.7712	5.05198	4.95298	6.3128	6.83623	6.42429	5.89955	5.96124	5.70736	6.15204	6.21558	6.26383
sp|P70340|SMAD1_MOUSE	Smad1	SMAD1_MOUSE Mothers against decapentaplegic homolog 1	1	7.6479	5.08559	6.16412	4.5632	5.91087	6.40737	8.04256	5.66757	4.38031	3.15601	3.94583	2.53759	7.00836	6.71556	6.35514	4.21746	5.35999	6.83456
sp|P70345|B2CL2_MOUSE	Bcl2l2	B2CL2_MOUSE Bcl-2-like protein 2	2	5.44113	4.38372	4.62895	5.91848	6.24766	5.31984	3.95694	5.53237	4.61777	6.02608	6.87841	5.41474	5.63984	6.65154	4.9402	6.38256	6.60681	5.41296
sp|P70349|HINT1_MOUSE	Hint1	HINT1_MOUSE Histidine triad nucleotide-binding protein 1	7	6.15228	5.50978	5.171	5.33913	5.9891	5.47337	5.5468	6.03718	5.42915	5.39394	5.55295	4.80827	6.21345	5.76425	5.7225	5.3743	5.58887	4.9337
sp|P70353|NFYC_MOUSE	Nfyc	NFYC_MOUSE Nuclear transcription factor Y subunit gamma	1	5.71595	7.40663	6.64034	5.80226	6.98098	7.08802	6.46417	5.55882	4.93934	5.10773	5.32326	4.68182	4.64174	5.25852	4.1476	4.69622	4.72526	4.82135
sp|P70362|UFD1_MOUSE	Ufd1l	UFD1_MOUSE Ubiquitin fusion degradation protein 1 homolog	2	4.85917	5.23121	5.04956	5.42449	4.85322	4.90646	5.21713	5.3831	5.22604	5.95549	6.87479	6.11895	6.05297	5.8156	5.54368	5.84307	5.84258	5.80249
sp|P70372|ELAV1_MOUSE	Elavl1	ELAV1_MOUSE ELAV-like protein 1	10	5.11126	7.53528	6.15097	5.91695	6.33458	6.43226	6.82358	5.80733	6.89178	5.28712	4.9691	5.37977	4.23153	5.44584	4.64726	4.56582	3.84274	4.62683
sp|P70377-3|FGF13_MOUSE	Fgf13	FGF13_MOUSE Isoform 3 of Fibroblast growth factor 13	3	5.81415	5.53494	6.18291	5.53154	5.51414	6.396	5.90524	6.45508	6.14932	5.5016	5.10825	5.04502	4.73777	4.78112	5.30027	5.55365	5.47708	5.01194
sp|P70392|RGRF2_MOUSE	Rasgrf2	RGRF2_MOUSE Ras-specific guanine nucleotide-releasing factor 2	10	5.29741	5.63986	5.35021	5.75939	5.57707	5.03315	5.31466	5.74432	5.20518	5.81884	4.9678	5.52468	5.99963	6.08772	5.6751	5.68157	5.83524	5.48817
sp|P70398|USP9X_MOUSE	Usp9x	USP9X_MOUSE Probable ubiquitin carboxyl-terminal hydrolase FAF-X	36	5.59795	5.3964	5.4375	5.62101	5.45034	5.11408	5.38893	5.62872	5.44034	5.55816	5.93116	5.56425	5.98999	5.65048	5.46912	5.54744	5.60451	5.60964
sp|P70399|TP53B_MOUSE	Tp53bp1	TP53B_MOUSE Tumor suppressor p53-binding protein 1	26	6.55617	7.41634	7.58234	6.51209	7.34479	7.30141	7.69911	6.53118	6.58939	3.88478	3.8078	3.79643	4.6014	4.47015	4.2133	3.95886	3.73125	4.0032
sp|P70404|IDHG1_MOUSE	Idh3g	IDHG1_MOUSE Isocitrate dehydrogenase [NAD] subunit gamma 1, mitochondrial	15	5.22844	5.34628	4.96149	5.37861	5.08092	5.01732	5.24663	5.50162	5.72947	5.94	5.00161	6.18783	5.58549	6.08181	6.15946	6.05948	5.5474	5.94614
sp|P70407|CADH9_MOUSE	Cdh9	CADH9_MOUSE Cadherin-9	4	4.51443	4.72618	4.62025	4.72461	4.51326	4.75574	4.65522	4.52885	4.47459	6.36022	6.95797	6.60971	6.20576	6.24258	6.43605	6.61099	6.41373	6.64984
sp|P70408|CAD10_MOUSE	Cdh10	CAD10_MOUSE Cadherin-10	6	5.51163	4.68296	5.44998	4.97524	4.91965	4.92283	5.2872	4.65504	4.94622	5.79117	5.87099	5.89095	6.76211	5.69064	6.26845	6.2482	5.62655	6.5002
sp|P70423|CTR3_MOUSE	Slc7a3	CTR3_MOUSE Cationic amino acid transporter 3	2	4.09196	4.19156	4.30835	4.38928	3.8565	3.81049	4.12948	4.02987	3.9447	7.20739	7.31905	7.41322	8.26802	5.59714	7.36475	7.52275	5.81043	6.74506
sp|P70425|RIT2_MOUSE	Rit2	RIT2_MOUSE GTP-binding protein Rit2	3	4.09582	4.22845	4.40505	4.7194	4.21329	4.04406	4.1461	4.37086	4.1054	6.44687	7.41929	7.10713	6.75198	6.51627	7.03031	6.64628	6.73299	7.02045
sp|P70426|RIT1_MOUSE	Rit1	RIT1_MOUSE GTP-binding protein Rit1	1	6.04641	6.04465	5.50844	6.48084	6.86432	6.53996	6.94842	6.63187	6.87506	4.20953	5.16083	4.53519	4.95617	4.43028	4.15133	4.76992	5.05739	4.78938
sp|P70428|EXT2_MOUSE	Ext2	EXT2_MOUSE Exostosin-2	6	5.80701	5.59213	5.47595	6.17477	5.50928	5.43599	5.50076	6.06163	5.63385	5.03263	6.55912	5.00287	5.44181	5.99774	5.40829	4.61066	5.50337	5.25212
sp|P70429|EVL_MOUSE	Evl	EVL_MOUSE Ena/VASP-like protein	8	6.23033	6.49867	5.76677	6.34809	6.22305	6.04489	6.23948	6.8411	5.80344	4.88989	5.68274	4.64629	4.70681	5.2521	4.25903	4.9312	4.7972	4.8389
sp|P70441|NHRF1_MOUSE	Slc9a3r1	NHRF1_MOUSE Na(+)/H(+) exchange regulatory cofactor NHE-RF1	7	4.66314	4.56128	5.14978	4.3812	4.8119	5.05299	4.92214	4.42151	4.22043	6.30331	5.3481	6.21687	6.67425	6.224	6.83934	6.44363	6.50458	7.26152
sp|P70444|BID_MOUSE	Bid	BID_MOUSE BH3-interacting domain death agonist	1	7.11897	6.41197	6.26898	6.56884	6.99945	6.48682	6.51515	6.87737	7.08975	4.36891	5.33037	3.94794	4.45916	4.08096	3.77744	4.34415	5.15375	4.20002
sp|P70445|4EBP2_MOUSE	Eif4ebp2	4EBP2_MOUSE Eukaryotic translation initiation factor 4E-binding protein 2	2	6.60794	6.21921	5.99521	6.81037	5.52349	5.89535	5.69558	6.41949	7.04568	4.40975	5.42372	4.59899	4.8933	4.91602	4.46207	5.59611	4.81236	4.67535
sp|P70451|FER_MOUSE	Fer	FER_MOUSE Tyrosine-protein kinase Fer	8	6.14936	5.46861	5.45269	5.61467	5.54323	5.28661	5.92485	5.92812	5.21508	5.14426	5.49514	5.07489	5.82815	5.91103	5.30129	5.49265	5.80102	5.36833
sp|P70452|STX4_MOUSE	Stx4	STX4_MOUSE Syntaxin-4	1	4.90302	3.827	5.15964	4.5324	4.63977	4.19288	3.70931	3.52915	4.56322	6.16034	6.78411	6.31167	7.37723	7.12491	6.90593	6.40297	6.59913	7.27732
sp|P70459|ERF_MOUSE	Erf	ERF_MOUSE ETS domain-containing transcription factor ERF	3	3.44762	3.09796	3.63192	3.65362	3.39421	3.83594	3.37588	2.93961	3.22274	7.55966	7.41776	7.35319	8.39899	5.84908	8.61638	7.99555	7.76468	8.44521
sp|P70460|VASP_MOUSE	Vasp	VASP_MOUSE Vasodilator-stimulated phosphoprotein	4	6.14698	6.69195	6.4994	7.04953	6.07392	6.49119	6.9023	6.78259	6.59315	4.56106	5.97045	4.8791	4.39235	4.01435	3.97654	3.98616	4.45199	4.53699
sp|P70662|LDB1_MOUSE	Ldb1	LDB1_MOUSE LIM domain-binding protein 1	1	8.05231	9.02679	5.7699	7.61884	7.02679	7.35491	7.75572	7.54057	6.54377	2.54583	4.81427	3.30608	4.12026	4.72974	3.26335	3.35534	3.74234	3.43317
sp|P70663|SPRL1_MOUSE	Sparcl1	SPRL1_MOUSE SPARC-like protein 1	8	5.96215	4.61824	5.24	5.11728	4.93691	5.13251	5.50685	5.03204	4.9023	5.05147	5.88035	4.378	8.33245	6.53217	5.34893	5.47006	6.4601	6.09818
sp|P70670|NACAM_MOUSE	Naca	NACAM_MOUSE Nascent polypeptide-associated complex subunit alpha, muscle-specific form	3	6.3855	6.1731	6.57389	6.52211	6.2778	5.89084	6.17729	6.40086	6.04218	5.0748	5.26575	4.81846	5.83109	5.1558	4.76512	4.63526	4.23769	3.77245
sp|P70677|CASP3_MOUSE	Casp3	CASP3_MOUSE Caspase-3	7	7.67903	7.27129	6.78214	7.62618	7.2276	6.11791	7.28149	8.08154	6.91638	3.57244	3.82623	3.5636	4.66024	4.25695	3.72474	3.8205	3.92099	3.67074
sp|P70698|PYRG1_MOUSE	Ctps1	PYRG1_MOUSE CTP synthase 1	14	7.18089	6.41594	6.57769	6.70883	6.55335	6.3666	6.56041	6.59084	6.67396	4.34413	4.38531	4.29257	4.83008	4.5149	4.35517	4.55758	4.6959	4.39584
sp|P70699|LYAG_MOUSE	Gaa	LYAG_MOUSE Lysosomal alpha-glucosidase	8	4.88009	6.15296	6.69506	4.72568	6.23263	6.5145	6.24752	4.77507	5.01933	5.40723	5.62823	5.26146	4.99663	5.84851	5.54078	5.36797	5.25122	5.45514
sp|P70700|RPA2_MOUSE	Polr1b	RPA2_MOUSE DNA-directed RNA polymerase I subunit RPA2	3	6.43865	6.66598	6.56883	6.72733	6.6983	6.70526	6.57471	6.126	7.17565	4.17241	4.86359	4.54204	4.53355	4.24128	4.11416	4.61284	4.8768	4.36263
sp|P79457|UTY_MOUSE	Uty	UTY_MOUSE Histone demethylase UTY	1	7.10253	6.16513	5.7065	6.76274	6.48502	5.69643	4.67087	6.34777	6.51368	5.48933	1.92834	5.67941	5.9116	4.52377	4.42946	5.17234	6.10849	5.30661
sp|P80313|TCPH_MOUSE	Cct7	TCPH_MOUSE T-complex protein 1 subunit eta	14	6.22973	5.86044	5.83374	6.17763	6.08108	5.86271	6.03422	6.18901	5.89308	5.00932	5.57248	4.90463	5.38412	5.20727	4.76347	4.93304	5.20441	4.85963
sp|P80314|TCPB_MOUSE	Cct2	TCPB_MOUSE T-complex protein 1 subunit beta	17	6.30776	5.68502	5.39895	5.72309	6.03192	7.33254	5.86626	6.41359	6.71196	4.80875	5.17283	4.58392	5.2464	5.1412	4.61836	5.12704	5.10958	4.72083
sp|P80315|TCPD_MOUSE	Cct4	TCPD_MOUSE T-complex protein 1 subunit delta	25	6.54621	6.04706	5.82714	6.06154	6.39654	5.73471	6.44435	6.48279	5.62064	5.02431	3.62302	4.72563	5.61232	5.6141	5.17206	5.01728	5.03897	5.0113
sp|P80316|TCPE_MOUSE	Cct5	TCPE_MOUSE T-complex protein 1 subunit epsilon	22	6.07287	6.37549	5.9035	6.23382	5.87471	6.49143	5.78134	6.32299	6.59791	5.32934	5.30257	5.1906	5.09766	5.07949	4.48725	4.7521	4.62214	4.48478
sp|P80317|TCPZ_MOUSE	Cct6a	TCPZ_MOUSE T-complex protein 1 subunit zeta	25	6.26788	6.17265	5.97136	6.31007	6.13068	5.77098	6.13475	6.24199	5.95508	4.96251	5.74931	4.76759	5.27832	5.03178	4.62238	4.98891	4.9355	4.70825
sp|P80318|TCPG_MOUSE	Cct3	TCPG_MOUSE T-complex protein 1 subunit gamma	27	6.17496	5.92337	5.64895	6.06593	6.86295	6.14753	5.9614	6.19426	5.73007	4.9764	4.17858	5.01873	5.17124	5.4196	5.4856	4.80031	5.39035	4.84978
sp|P80560|PTPR2_MOUSE	Ptprn2	PTPR2_MOUSE Receptor-type tyrosine-protein phosphatase N2	16	4.60176	4.47173	4.6911	4.44799	4.3842	4.35081	4.44193	4.56044	4.57189	6.64411	7.00907	6.84277	6.10638	6.37408	6.90688	6.56091	6.35185	6.68211
sp|P81117|NUCB2_MOUSE	Nucb2	NUCB2_MOUSE Nucleobindin-2	10	6.48656	6.05804	5.87976	6.64324	5.78745	5.93329	5.80483	6.55678	6.23676	4.86756	5.23739	4.44496	5.29766	5.24712	5.34704	4.75472	4.72099	4.69585
sp|P81122|IRS2_MOUSE	Irs2	IRS2_MOUSE Insulin receptor substrate 2	2	5.73992	5.49888	5.46502	5.26329	5.5935	5.52442	5.28923	5.8131	5.03516	5.31737	5.96886	5.32517	5.93183	5.40475	5.81762	5.79392	5.66365	5.55432
sp|P82347|SGCD_MOUSE	Sgcd	SGCD_MOUSE Delta-sarcoglycan	2	5.76783	5.00639	5.53222	5.35658	5.41117	5.19271	5.50157	5.47378	5.42938	5.35353	6.57431	6.04907	5.6838	5.81023	5.76092	6.29942	5.12224	4.67484
sp|P82349|SGCB_MOUSE	Sgcb	SGCB_MOUSE Beta-sarcoglycan	1	6.16078	5.20626	6.0206	5.84714	5.58339	5.40796	5.67606	5.28483	5.63935	5.04207	5.81529	5.30985	5.15184	5.39245	5.58537	5.84722	5.41552	5.614
sp|P83093|STIM2_MOUSE	Stim2	STIM2_MOUSE Stromal interaction molecule 2	12	5.79886	5.41449	5.4506	5.9791	5.29185	5.1723	5.63556	5.60326	5.39853	5.69646	5.87278	5.75	5.04619	5.83365	5.99203	5.57776	5.10533	5.38125
sp|P83741|WNK1_MOUSE	Wnk1	WNK1_MOUSE Serine/threonine-protein kinase WNK1	15	5.79787	5.53247	5.40538	5.69371	5.11337	6.00522	5.3915	5.64649	5.67648	5.47641	5.53123	5.59716	5.21892	5.65556	5.29329	5.5274	5.74852	5.68903
sp|P83870|PHF5A_MOUSE	Phf5a	PHF5A_MOUSE PHD finger-like domain-containing protein 5A	3	6.91778	6.8719	6.6669	5.78633	6.66482	5.93029	7.29795	5.28494	5.93691	4.94405	2.64253	4.81918	5.15407	5.2233	5.31443	4.66528	4.94518	4.93415
sp|P83877|TXN4A_MOUSE	Txnl4a	TXN4A_MOUSE Thioredoxin-like protein 4A	3	6.0351	6.63694	6.57898	5.9307	6.86695	6.52717	6.43567	5.99547	5.70054	4.43784	5.13922	4.73969	4.64989	5.00166	4.20942	4.96849	5.21081	4.93545
sp|P83882|RL36A_MOUSE	Rpl36a	RL36A_MOUSE 60S ribosomal protein L36a	5	5.42588	6.88513	5.52627	8.4878	5.20706	8.00751	5.05474	6.92483	8.91854	5.77621	5.49373	6.67984	3.35234	4.21511	3.63939	3.97689	3.28644	3.14231
sp|P83887|TBG1_MOUSE	Tubg1	TBG1_MOUSE Tubulin gamma-1 chain	3	5.43508	5.46836	5.14436	5.7283	5.65012	5.90622	5.46594	5.68507	5.70725	5.28675	5.91755	5.35568	5.41335	5.89697	5.29205	6.23932	5.19859	5.20904
sp|P83940|ELOC_MOUSE	Tceb1	ELOC_MOUSE Transcription elongation factor B polypeptide 1	9	5.93457	5.63852	5.47358	5.72883	6.17238	6.05678	5.7725	5.95229	5.8008	5.21619	3.96518	5.11952	5.55741	5.85648	5.76629	5.10256	5.82522	5.06091
sp|P84075|HPCA_MOUSE	Hpca	HPCA_MOUSE Neuron-specific calcium-binding protein hippocalcin	8	5.04472	4.7241	4.76668	4.92465	5.05325	4.51491	4.96285	5.09821	4.15799	6.27093	4.42282	6.14425	7.07124	6.36577	6.76846	6.83348	6.42693	6.44877
sp|P84084|ARF5_MOUSE	Arf5	ARF5_MOUSE ADP-ribosylation factor 5	5	5.32207	5.4583	4.94471	5.09016	5.49058	4.78419	5.16326	5.48623	4.80164	6.39436	6.17001	5.8207	6.31047	6.35886	5.99056	5.96156	5.26511	5.18722
sp|P84086|CPLX2_MOUSE	Cplx2	CPLX2_MOUSE Complexin-2	2	5.40342	5.22016	4.89107	5.93997	5.25153	5.11399	4.69123	5.06875	5.1841	6.74527	5.49891	5.44601	5.73907	6.70983	5.78991	5.70376	5.85611	5.74691
sp|P84089|ERH_MOUSE	Erh	ERH_MOUSE Enhancer of rudimentary homolog	3	4.69699	6.74703	6.58304	4.61705	8.53127	6.97751	7.13087	4.26416	5.24458	5.30208	3.82375	5.33517	3.62514	5.88291	5.56865	4.73552	5.57749	5.3568
sp|P84091|AP2M1_MOUSE	Ap2m1	AP2M1_MOUSE AP-2 complex subunit mu	29	4.50693	4.89595	4.40264	4.46803	4.84202	4.95216	5.01831	4.99217	4.6522	6.24842	6.32168	6.21299	6.47629	6.55862	6.35623	6.16875	6.36103	6.56558
sp|P84096|RHOG_MOUSE	Rhog	RHOG_MOUSE Rho-related GTP-binding protein RhoG	3	5.46517	5.03172	5.4742	5.19655	4.83537	4.97723	5.36758	4.32228	5.18086	5.90178	6.27788	5.89847	5.61927	5.41088	6.31487	6.0556	5.8201	6.85017
sp|P84099|RL19_MOUSE	Rpl19	RL19_MOUSE 60S ribosomal protein L19	4	6.37385	5.89157	5.84527	6.73409	5.61445	5.17827	6.05363	6.16926	6.03718	4.97872	4.96569	4.94676	5.90346	6.13057	5.29701	4.78027	4.29961	4.80034
sp|P84104|SRSF3_MOUSE	Srsf3	SRSF3_MOUSE Serine/arginine-rich splicing factor 3	9	5.25527	7.03948	7.79539	4.80324	7.08343	6.59522	6.74273	4.62019	4.68465	4.88988	5.05267	5.56434	4.59171	5.45387	4.79338	4.69747	4.71076	5.62632
sp|P84309|ADCY5_MOUSE	Adcy5	ADCY5_MOUSE Adenylate cyclase type 5	7	5.22042	5.34966	5.19497	5.3626	5.04159	5.53502	5.54784	5.31596	5.68271	5.59972	5.96086	5.65228	5.63538	5.57575	5.72555	5.87509	5.65405	6.07054
sp|P85094|ISC2A_MOUSE	Isoc2a	ISC2A_MOUSE Isochorismatase domain-containing protein 2A, mitochondrial	4	5.64032	5.51291	5.68351	5.88812	5.73232	5.39676	5.77055	6.07689	5.94578	5.61562	1.71951	5.62489	5.61859	6.60662	6.04568	5.74012	5.77177	5.61005
sp|P86048|RL10L_MOUSE	Rpl10l	RL10L_MOUSE 60S ribosomal protein L10-like	9	6.40222	5.70061	5.931	6.31979	6.02778	6.49234	6.43882	6.26369	6.4136	4.98871	2.51478	4.45877	6.52754	6.32104	5.84203	4.63622	4.25646	4.4646
sp|P97287|MCL1_MOUSE	Mcl1	MCL1_MOUSE Induced myeloid leukemia cell differentiation protein Mcl-1 homolog	1	7.77369	7.88776	6.31642	7.10791	7.27417	7.49214	6.62299	5.58057	7.11828	4.53106	4.42583	3.81131	4.44035	4.34812	3.46204	4.29393	2.69679	4.81663
sp|P97291|CADH8_MOUSE	Cdh8	CADH8_MOUSE Cadherin-8	10	4.99757	5.0853	4.87159	4.93569	5.01757	4.57504	5.24569	5.03976	4.41888	5.89938	6.71097	5.84932	6.27255	6.07826	5.95505	6.15721	6.34119	6.549
sp|P97300|NPTN_MOUSE	Nptn	NPTN_MOUSE Neuroplastin	16	4.28244	4.18073	4.07761	4.39484	4.06469	4.19026	4.27102	4.33725	3.94454	6.81616	7.78219	6.60063	6.58439	6.63866	6.94761	6.88178	7.10419	6.90101
sp|P97303|BACH2_MOUSE	Bach2	BACH2_MOUSE Transcription regulator protein BACH2	1	7.87437	9.4437	8.72931	5.94436	7.73189	8.95719	9.47035	7.91211	7.54133	3.28426	2.66663	2.77442	3.53499	2.81041	2.76743	3.4417	2.5192	2.59635
sp|P97304|RPAC2_MOUSE	Polr1d	RPAC2_MOUSE DNA-directed RNA polymerases I and III subunit RPAC2	1	5.89866	4.55579	6.54737	5.30196	1.85459	3.74271	3.82146	5.16604	5.23245	7.4123	12.5854	7.91195	4.45988	4.03345	2.89944	7.84832	4.72046	6.00772
sp|P97310|MCM2_MOUSE	Mcm2	MCM2_MOUSE DNA replication licensing factor MCM2	2	6.54293	6.86462	6.35928	5.93849	6.67428	6.78128	6.43729	5.11093	5.87479	4.26352	7.63643	4.93581	4.46989	6.18504	3.29598	4.20041	4.6809	3.74814
sp|P97311|MCM6_MOUSE	Mcm6	MCM6_MOUSE DNA replication licensing factor MCM6	4	6.58877	6.32853	5.82107	7.29857	6.32523	5.5533	6.12792	5.91985	6.37427	4.92399	5.64559	4.04957	4.52416	6.25941	3.88311	4.19582	5.56647	4.61436
sp|P97313|PRKDC_MOUSE	Prkdc	PRKDC_MOUSE DNA-dependent protein kinase catalytic subunit	4	6.95829	6.35716	6.56471	6.36729	5.41061	5.07163	5.95514	5.64167	7.16407	5.58676	6.1982	4.97903	4.20926	5.04794	3.96922	5.02616	4.78785	4.70498
sp|P97314|CSRP2_MOUSE	Csrp2	CSRP2_MOUSE Cysteine and glycine-rich protein 2	1	8.81342	7.42518	8.03808	9.5099	7.09629	8.08682	7.65395	8.81409	11.2337	2.69953	3.14273	3.03942	2.4394	2.32032	2.07451	2.57444	2.54342	2.49475
sp|P97315|CSRP1_MOUSE	Csrp1	CSRP1_MOUSE Cysteine and glycine-rich protein 1	5	5.05272	5.07673	4.62791	5.09825	5.85966	5.15433	5.21535	4.92846	4.44547	5.85213	3.9975	6.02269	5.8344	7.83827	6.42922	6.04241	6.76709	5.75742
sp|P97318|DAB1_MOUSE	Dab1	DAB1_MOUSE Disabled homolog 1	6	5.13517	5.27605	5.72925	5.21801	5.14244	5.77324	5.61178	5.02767	5.2029	5.98837	5.87287	5.98018	5.58521	5.20174	5.24066	6.04246	5.67605	6.29595
sp|P97325|SIAT6_MOUSE	St3gal3	SIAT6_MOUSE CMP-N-acetylneuraminate-beta-1,4-galactoside alpha-2,3-sialyltransferase	1	8.01156	6.84837	6.13784	7.56098	6.67647	6.29768	5.91367	5.88245	6.44917	4.40346	3.88601	4.999	4.52109	4.84408	5.14867	4.09117	3.70793	4.62042
sp|P97326|CADH6_MOUSE	Cdh6	CADH6_MOUSE Cadherin-6	7	5.12027	5.10086	5.68271	5.06282	5.07688	5.20693	5.43265	4.93953	5.53304	5.63097	6.72419	5.99827	5.68754	5.50926	5.88659	5.61901	5.85995	5.92853
sp|P97333|NRP1_MOUSE	Nrp1	NRP1_MOUSE Neuropilin-1	1	4.74378	5.47623	5.9517	5.2614	4.90791	5.4192	4.40514	5.83276	5.40315	5.66456	6.64515	7.16693	5.66095	3.98253	5.99888	5.25451	5.91974	6.30546
sp|P97343|UHMK1_MOUSE	Uhmk1	UHMK1_MOUSE Serine/threonine-protein kinase Kist	2	5.53163	6.25501	5.75158	6.56906	6.33691	5.88579	5.97194	5.41664	4.6706	5.21067	6.12178	4.41397	4.87287	6.95475	4.98125	4.64131	5.02566	5.38859
sp|P97346|NXN_MOUSE	Nxn	NXN_MOUSE Nucleoredoxin	2	5.61696	7.08379	6.23634	6.30675	6.14571	7.59016	6.34063	7.82408	6.01557	5.27685	4.59721	4.64474	3.9709	4.73463	4.26681	4.33913	4.56089	4.44885
sp|P97348|RHOD_MOUSE	Rhod	RHOD_MOUSE Rho-related GTP-binding protein RhoD	1	5.23561	4.21649	6.30321	4.88771	2.65224	6.38108	5.31691	4.10871	5.64957	5.83327	5.17178	5.63636	8.28921	5.37299	5.94357	6.59467	4.94468	7.46194
sp|P97351|RS3A_MOUSE	Rps3a	RS3A_MOUSE 40S ribosomal protein S3a	15	6.51738	5.23642	5.42094	6.44073	6.78662	6.31177	6.02855	5.99391	5.76004	4.78062	2.78222	4.71253	5.91278	6.3861	6.60503	4.62918	4.90365	4.79153
sp|P97352|S10AD_MOUSE	S100a13	S10AD_MOUSE Protein S100-A13	1	3.25418	3.3578	4.44868	3.68599	3.11143	4.40488	3.43316	3.59558	4.44767	8.78751	7.44559	9.05326	7.25938	5.83125	7.95775	7.33991	5.55982	7.02615
sp|P97355|SPSY_MOUSE	Sms	SPSY_MOUSE Spermine synthase	8	5.95999	6.02956	5.48811	6.17976	5.7794	5.49533	5.82423	6.13788	5.8392	5.54226	5.069	5.27488	5.48011	4.97839	4.99865	5.31575	5.37223	5.23526
sp|P97363|SPTC2_MOUSE	Sptlc2	SPTC2_MOUSE Serine palmitoyltransferase 2	4	6.36861	6.18261	6.16963	6.22361	6.03085	5.59814	6.10234	6.58285	6.16367	5.06201	2.93351	5.18092	5.78018	4.69192	5.44877	5.15205	4.97316	5.3552
sp|P97364|SPS2_MOUSE	Sephs2	SPS2_MOUSE Selenide, water dikinase 2	1	4.54831	4.82369	4.74313	4.78231	4.282	4.65124	4.49532	4.74727	4.92009	5.91754	6.3707	5.86041	6.35833	7.23678	5.58779	6.34849	7.21446	7.11213
sp|P97366|EVI5_MOUSE	Evi5	EVI5_MOUSE Ecotropic viral integration site 5 protein	9	5.39737	5.51706	5.521	5.5194	5.20057	5.51746	5.65725	5.28082	5.27595	5.5796	5.83185	5.54217	5.59247	5.79757	5.17966	5.72804	5.97849	5.88327
sp|P97370|AT1B3_MOUSE	Atp1b3	AT1B3_MOUSE Sodium/potassium-transporting ATPase subunit beta-3	9	5.70206	5.44656	5.50116	5.75359	5.67978	5.32721	5.56845	5.54784	5.54274	5.5441	5.95817	5.65139	5.15167	5.2858	5.62764	5.61636	5.5297	5.56577
sp|P97371|PSME1_MOUSE	Psme1	PSME1_MOUSE Proteasome activator complex subunit 1	11	7.24285	6.92577	6.21503	6.59867	7.05527	6.26134	6.74046	7.02391	6.39659	4.30816	4.59916	4.04992	4.60734	4.87287	4.12715	4.42977	4.56401	3.98174
sp|P97372|PSME2_MOUSE	Psme2	PSME2_MOUSE Proteasome activator complex subunit 2	5	7.32847	6.55616	6.52084	6.60353	6.74568	6.08104	6.81003	6.7717	6.22472	4.1887	4.90071	3.84064	4.8408	4.82857	4.21659	4.26152	4.89856	4.38174
sp|P97376|FRG1_MOUSE	Frg1	FRG1_MOUSE Protein FRG1	2	5.36741	7.73461	7.67461	4.89597	7.42629	6.79714	6.7413	5.75834	4.79082	4.11486	5.8828	4.78963	4.39429	5.3355	3.84033	4.37436	4.54592	5.53581
sp|P97379|G3BP2_MOUSE	G3bp2	G3BP2_MOUSE Ras GTPase-activating protein-binding protein 2	11	5.70731	6.27287	6.01388	6.69569	5.7719	5.87004	6.15754	6.45216	6.54806	5.44166	5.03688	5.19053	4.68255	5.70492	5.04319	4.55169	4.38074	4.47838
sp|P97384|ANX11_MOUSE	Anxa11	ANX11_MOUSE Annexin A11	6	5.89507	4.7241	5.49573	5.52451	4.78945	5.12518	5.20652	5.64934	5.59441	6.0736	6.11926	5.83576	6.59287	4.79007	5.59973	5.95918	5.46236	5.56285
sp|P97386|DNLI3_MOUSE	Lig3	DNLI3_MOUSE DNA ligase 3	5	6.17935	7.37387	6.9535	6.12164	7.27272	7.28929	6.86411	5.51465	5.45876	4.57676	4.98925	4.80523	3.86494	4.87228	4.00726	4.6312	4.42229	4.8029
sp|P97390|VPS45_MOUSE	Vps45	VPS45_MOUSE Vacuolar protein sorting-associated protein 45	13	5.77092	5.54095	5.57138	5.56872	5.90551	5.4663	5.57133	5.67202	5.6835	5.35888	5.796	5.29036	5.9061	5.38483	5.38928	5.43408	5.32091	5.36895
sp|P97393|RHG05_MOUSE	Arhgap5	RHG05_MOUSE Rho GTPase-activating protein 5	15	4.99707	4.94336	5.01464	5.14457	4.95644	4.79781	4.96412	5.04047	4.86494	5.98067	6.92944	6.14627	6.22743	6.05361	5.95235	5.93626	6.0619	5.98866
sp|P97411|ICA69_MOUSE	Ica1	ICA69_MOUSE Islet cell autoantigen 1	9	5.38991	5.38217	5.31401	5.56832	5.28627	4.97383	5.27214	5.42031	5.31002	5.99624	5.03843	6.25286	5.6227	5.84519	5.7211	5.62511	6.01234	5.96904
sp|P97427|DPYL1_MOUSE	Crmp1	DPYL1_MOUSE Dihydropyrimidinase-related protein 1	30	5.76248	5.35481	5.31032	5.5467	5.37652	7.15005	5.37842	6.07505	6.69481	5.06528	5.70933	4.92665	5.2637	5.12495	5.04201	5.40261	5.50156	5.31473
sp|P97429|ANXA4_MOUSE	Anxa4	ANXA4_MOUSE Annexin A4	1	6.28894	5.18879	7.7477	6.6054	4.61327	5.27675	5.78292	6.15697	6.24506	4.24893	5.44315	5.73763	4.63563	3.04493	4.57995	5.93322	6.35236	6.1184
sp|P97433|ARG28_MOUSE	Arhgef28	ARG28_MOUSE Rho guanine nucleotide exchange factor 28	2	5.56938	5.09059	5.03745	5.94781	6.19686	5.92752	5.54009	6.44045	4.86165	4.7252	2.58552	5.22918	6.63078	7.04354	5.91377	4.88107	7.00751	5.37161
sp|P97434|MPRIP_MOUSE	Mprip	MPRIP_MOUSE Myosin phosphatase Rho-interacting protein	10	5.66986	5.43736	5.54278	5.46747	5.55686	4.81435	5.59586	5.4682	5.11881	5.76566	6.2208	5.40987	5.47378	5.55205	5.40692	5.66261	6.07801	5.75874
sp|P97438|KCNK2_MOUSE	Kcnk2	KCNK2_MOUSE Potassium channel subfamily K member 2	1	5.25969	5.45923	5.7876	3.94085	4.51288	6.10402	5.14616	3.7052	5.20883	6.02895	6.50154	6.98234	5.55071	5.13371	5.46318	5.6975	6.25816	7.25944
sp|P97441|ZNT3_MOUSE	Slc30a3	ZNT3_MOUSE Zinc transporter 3	3	2.45121	2.53995	2.35306	2.80589	2.48711	2.23046	2.17448	2.12984	1.80662	8.82965	9.46947	9.2556	7.09439	9.36161	8.48919	8.0358	9.29877	9.18691
sp|P97445|CAC1A_MOUSE	Cacna1a	CAC1A_MOUSE Voltage-dependent P/Q-type calcium channel subunit alpha-1A	6	4.80991	4.58609	5.09911	4.74674	4.87967	4.93234	4.89243	4.71616	5.27712	6.23142	7.13782	6.60766	5.56828	4.80382	6.51547	6.26945	6.31809	6.60844
sp|P97447|FHL1_MOUSE	Fhl1	FHL1_MOUSE Four and a half LIM domains protein 1	8	4.73263	4.56352	5.3749	4.75124	4.5873	4.93053	5.07928	4.68871	4.98662	6.18059	6.81406	6.16974	6.48481	5.60604	6.41105	6.2399	6.00366	6.39542
sp|P97450|ATP5J_MOUSE	Atp5j	ATP5J_MOUSE ATP synthase-coupling factor 6, mitochondrial	10	5.26008	6.08131	5.21497	6.01147	5.52589	4.82375	5.11315	6.19526	5.94357	6.69334	6.4311	6.46871	4.5277	5.47492	5.46375	5.77504	4.40128	4.59472
sp|P97452|BOP1_MOUSE	Bop1	BOP1_MOUSE Ribosome biogenesis protein BOP1	5	6.83327	7.13146	6.85987	6.63313	6.85432	6.42743	6.93984	6.55386	6.85726	4.34656	4.9261	4.34218	3.93795	4.24448	4.03148	4.01252	4.3051	4.76319
sp|P97461|RS5_MOUSE	Rps5	RS5_MOUSE 40S ribosomal protein S5	3	6.22613	5.44599	5.51428	6.52911	5.71177	5.98038	5.86577	6.41441	6.19732	4.74746	3.62095	4.83728	5.91155	6.71804	5.77112	5.01775	4.54487	4.94582
sp|P97464|EXT1_MOUSE	Ext1	EXT1_MOUSE Exostosin-1	3	6.3462	5.33392	5.25264	5.36167	5.60265	5.85183	6.31945	5.62211	5.04506	4.45549	5.93049	4.16723	5.90772	5.68085	5.43848	5.37815	6.97867	5.32739
sp|P97467|AMD_MOUSE	Pam	AMD_MOUSE Peptidyl-glycine alpha-amidating monooxygenase	8	4.59989	4.24277	4.3559	4.33293	4.24833	4.35235	4.37197	4.508	4.30879	6.98567	6.97807	6.27533	6.35413	6.50039	6.85299	7.09374	6.67479	6.96395
sp|P97470|PP4C_MOUSE	Ppp4c	PP4C_MOUSE Serine/threonine-protein phosphatase 4 catalytic subunit	4	6.61012	6.10396	5.96702	6.22336	6.14565	5.54924	5.94448	6.11281	5.69961	4.9534	4.46723	4.91194	5.37477	5.82086	4.91059	5.09131	5.18025	4.93338
sp|P97471|SMAD4_MOUSE	Smad4	SMAD4_MOUSE Mothers against decapentaplegic homolog 4	2	6.87913	6.30654	6.09275	6.8367	5.98252	5.63226	6.58406	6.39449	6.23171	4.81722	3.50797	4.83268	5.29093	4.74125	4.72679	4.80091	5.16657	5.17552
sp|P97473|TRBP2_MOUSE	Tarbp2	TRBP2_MOUSE RISC-loading complex subunit TARBP2	3	6.60382	6.29205	6.30264	6.6632	6.23297	6.29175	6.53078	6.5723	5.99271	4.15894	4.883	4.19599	5.32219	5.5176	4.74315	4.62577	4.48267	4.58846
sp|P97478|COQ7_MOUSE	Coq7	COQ7_MOUSE Ubiquinone biosynthesis protein COQ7 homolog	3	5.90422	5.11868	5.78883	5.72114	5.6887	5.19991	5.41837	5.98954	5.38371	5.23042	4.50599	5.90431	5.85153	5.43824	5.35508	5.95926	5.57948	5.9626
sp|P97490|ADCY8_MOUSE	Adcy8	ADCY8_MOUSE Adenylate cyclase type 8	2	4.72471	4.05737	5.41326	3.81843	4.09162	3.82178	4.91138	4.11852	3.93094	6.38473	7.71234	7.12627	6.54685	4.92304	6.3821	7.41872	6.91631	7.70165
sp|P97492|RGS14_MOUSE	Rgs14	RGS14_MOUSE Regulator of G-protein signaling 14	3	1.67019	1.89916	1.54655	1.6715	1.73903	1.4598	1.74201	1.70299	1.04593	8.8236	9.82072	8.27319	10.2505	10.4159	9.32069	9.14427	10.0612	9.4128
sp|P97493|THIOM_MOUSE	Txn2	THIOM_MOUSE Thioredoxin, mitochondrial	5	5.56973	5.39629	5.49925	5.74437	5.0972	5.11247	5.18527	5.79653	5.30976	5.76549	5.73023	6.05319	5.25388	5.85945	5.68988	5.89237	5.28755	5.7571
sp|P97494|GSH1_MOUSE	Gclc	GSH1_MOUSE Glutamate--cysteine ligase catalytic subunit	12	5.43751	5.49352	5.38057	5.64334	5.25931	5.01189	5.17124	5.36533	5.61584	5.85636	6.63468	5.93291	5.44708	5.48525	5.29394	5.56056	6.03948	5.37118
sp|P97496|SMRC1_MOUSE	Smarcc1	SMRC1_MOUSE SWI/SNF complex subunit SMARCC1	12	6.47526	7.12252	7.5991	6.48989	6.62284	6.59491	7.27729	6.27436	6.60857	4.49559	3.72418	4.71535	4.69424	4.46149	4.33339	4.27607	3.86753	4.36741
sp|P97500|MYT1L_MOUSE	Myt1l	MYT1L_MOUSE Myelin transcription factor 1-like protein	14	5.33036	8.0097	8.0404	5.91015	8.00779	8.23518	7.16014	5.54915	6.68739	4.5378	4.28166	5.16432	2.76247	4.05409	3.57708	4.15649	4.24182	4.29402
sp|P97737|BMP3B_MOUSE	Gdf10	BMP3B_MOUSE Bone morphogenetic protein 3B	2	6.49333	7.56877	7.22364	6.2445	7.23211	6.44491	6.78123	7.20272	7.13545	4.0224	2.59351	4.64133	3.32031	5.18166	3.71926	3.23917	6.12927	4.82645
sp|P97742|CPT1A_MOUSE	Cpt1a	CPT1A_MOUSE Carnitine O-palmitoyltransferase 1, liver isoform	11	5.13275	4.90603	5.27073	5.46204	4.75106	5.03723	5.0497	4.85847	5.2825	6.15836	6.14278	6.0652	6.31325	5.95746	6.47159	6.03905	5.28689	5.81488
sp|P97760|RPB3_MOUSE	Polr2c	RPB3_MOUSE DNA-directed RNA polymerase II subunit RPB3	1	5.88744	6.88763	7.02831	5.75526	6.33627	6.64014	6.77759	6.50298	6.60569	4.16026	4.61503	4.42769	4.61722	4.66981	4.86386	5.56209	4.34503	4.31769
sp|P97765|WBP2_MOUSE	Wbp2	WBP2_MOUSE WW domain-binding protein 2	5	4.19763	5.31406	5.04366	4.9241	4.81887	4.22922	4.98993	5.02643	4.97394	6.27807	8.57953	6.59626	5.88937	6.24388	5.59751	5.86664	5.9678	5.46307
sp|P97770|THUM3_MOUSE	Thumpd3	THUM3_MOUSE THUMP domain-containing protein 3	7	6.60908	6.46121	5.67287	6.09555	6.20768	5.28351	6.10847	6.72557	5.92562	4.68485	5.65583	5.0306	5.25331	5.41489	4.79603	4.65671	4.8929	4.52532
sp|P97783|AF1Q_MOUSE	Mllt11	AF1Q_MOUSE Protein AF1q	1	4.66352	6.50748	6.63669	6.09135	6.21876	7.33304	6.58557	5.66099	6.22202	4.23107	5.14588	4.78187	4.83859	4.04848	4.38051	4.79798	5.66639	6.18981
sp|P97792|CXAR_MOUSE	Cxadr	CXAR_MOUSE Coxsackievirus and adenovirus receptor homolog	14	6.01635	5.65174	6.02302	5.77163	5.99664	6.99163	6.22838	6.17578	7.03213	4.87523	5.15596	4.71351	4.9395	4.7897	4.65399	4.98563	5.12006	4.87912
sp|P97793|ALK_MOUSE	Alk	ALK_MOUSE ALK tyrosine kinase receptor	1	5.36665	5.15905	3.59583	3.7054	4.79363	4.1658	3.73316	4.26597	3.33009	9.31212	8.07896	8.74007	4.60165	5.04278	6.69218	8.10915	5.62701	5.6805
sp|P97797|SHPS1_MOUSE	Sirpa	SHPS1_MOUSE Tyrosine-protein phosphatase non-receptor type substrate 1	9	3.5599	3.51403	3.72407	3.6058	3.57358	4.12126	3.79851	3.42332	3.88777	7.36041	8.37158	7.53894	6.87763	6.76628	6.9319	7.45654	7.7261	7.76238
sp|P97801|SMN_MOUSE	Smn1	SMN_MOUSE Survival motor neuron protein	2	6.26842	6.72805	5.76743	5.82081	5.29149	5.22503	6.32086	6.05528	5.40644	5.83575	2.51715	5.23852	5.57473	6.05973	5.53729	5.84761	4.99005	5.51535
sp|P97807|FUMH_MOUSE	Fh	FUMH_MOUSE Fumarate hydratase, mitochondrial	18	5.3235	5.32152	4.79869	5.19924	5.06805	5.33246	5.08918	5.5345	5.26759	6.10722	6.19913	5.83031	5.47912	5.97526	6.04252	6.14341	5.38777	5.90054
sp|P97812|IHH_MOUSE	Ihh	IHH_MOUSE Indian hedgehog protein	1	9.89095	6.99194	7.4108	6.66863	9.23954	8.22853	8.56821	7.81604	6.91382	2.97406	3.42359	2.89262	3.50948	2.37565	2.80767	3.15538	4.17719	2.95591
sp|P97813|PLD2_MOUSE	Pld2	PLD2_MOUSE Phospholipase D2	4	5.69164	5.98229	6.72266	6.30013	5.62775	5.58778	5.64005	5.93281	6.24273	5.37836	5.5111	5.61199	5.00106	4.82984	4.88587	4.99043	4.67879	5.38473
sp|P97819|PLPL9_MOUSE	Pla2g6	PLPL9_MOUSE 85/88 kDa calcium-independent phospholipase A2	1	3.88856	5.76731	4.06458	5.21783	5.41857	6.1236	3.34905	7.02245	5.73715	6.19252	8.5456	6.36015	4.77944	6.68326	5.81014	4.82802	5.12564	5.08612
sp|P97820|M4K4_MOUSE	Map4k4	M4K4_MOUSE Mitogen-activated protein kinase kinase kinase kinase 4	11	6.2661	6.24332	6.47274	6.09169	6.05387	6.22438	6.28348	5.93222	6.01673	4.82435	5.30476	4.93525	4.78762	4.66541	4.6717	5.07104	4.93156	5.22379
sp|P97823|LYPA1_MOUSE	Lypla1	LYPA1_MOUSE Acyl-protein thioesterase 1	4	5.33924	5.18382	5.49508	5.19155	5.42703	5.11572	5.27371	5.3909	5.91829	5.5581	6.52634	5.68437	5.5867	5.60776	5.75333	5.72648	5.7267	5.49488
sp|P97825|HN1_MOUSE	Hn1	HN1_MOUSE Hematological and neurological expressed 1 protein	3	7.09474	6.89803	6.94667	7.20116	7.10139	7.13932	6.76158	7.27722	8.16098	4.02119	4.37942	4.1342	4.13675	3.64349	3.99701	3.92836	3.34753	3.83096
sp|P97855|G3BP1_MOUSE	G3bp1	G3BP1_MOUSE Ras GTPase-activating protein-binding protein 1	9	6.46928	6.23088	6.58772	6.42119	6.05608	6.40107	6.27326	6.26483	6.30065	4.61399	4.36973	4.54811	5.14162	5.33344	5.0055	4.79137	4.37716	4.81413
sp|P97865|PEX7_MOUSE	Pex7	PEX7_MOUSE Peroxisomal targeting signal 2 receptor	2	6.05	6.87589	5.58204	6.33932	5.35216	5.68915	5.06074	5.6561	5.42349	4.92929	6.02505	6.19602	5.177	5.84271	4.17029	4.34078	5.99807	5.29189
sp|P97868|RBBP6_MOUSE	Rbbp6	RBBP6_MOUSE E3 ubiquitin-protein ligase RBBP6	3	4.71721	6.87434	6.9482	4.73087	6.39966	6.56596	7.04084	4.96113	5.13129	5.26948	5.35566	5.23863	4.44673	5.44376	4.29357	5.22515	5.00709	6.35043
sp|P97926|OXYR_MOUSE	Oxtr	OXYR_MOUSE Oxytocin receptor	1	3.27073	3.55271	4.52925	3.80378	2.99706	2.98063	3.17545	3.65294	2.95511	8.82364	9.04993	6.94706	7.81927	6.72382	7.96092	7.43921	6.86134	7.45714
sp|P97930|KTHY_MOUSE	Dtymk	KTHY_MOUSE Thymidylate kinase	4	5.97316	5.71965	5.77671	6.15036	6.11004	5.29486	5.82806	6.71601	5.73152	4.86612	5.41735	4.98377	5.45656	5.07809	5.33054	4.82444	5.27902	5.46375
sp|P97950|RB33A_MOUSE	Rab33a	RB33A_MOUSE Ras-related protein Rab-33A	7	6.08942	6.54215	6.22135	6.89579	5.89105	5.44605	6.42035	6.5077	6.46912	5.19819	5.2851	5.29538	4.58566	4.4434	4.49959	4.66006	4.69179	4.85784
sp|P97952|SCN1B_MOUSE	Scn1b	SCN1B_MOUSE Sodium channel subunit beta-1	3	3.96973	4.3349	4.28601	4.27625	3.86409	4.0544	3.77804	4.31923	3.92736	7.8684	5.65989	8.46345	6.74921	5.87247	7.74158	7.64339	6.94039	6.25121
sp|P98063|BMP1_MOUSE	Bmp1	BMP1_MOUSE Bone morphogenetic protein 1	1	5.73414	4.74469	5.43117	7.09211	5.01745	5.38468	5.12033	7.10023	7.87938	5.08996	8.19854	4.14012	3.67675	4.2793	5.01488	5.58623	5.8783	4.63176
sp|P98078|DAB2_MOUSE	Dab2	DAB2_MOUSE Disabled homolog 2	2	6.59391	5.97176	6.29667	5.99016	5.92122	6.18084	6.79744	6.15064	6.75587	5.41816	3.70894	4.80438	4.56628	5.08462	5.35637	5.4307	4.29349	4.67856
sp|P98084|APBA2_MOUSE	Apba2	APBA2_MOUSE Amyloid beta A4 precursor protein-binding family A member 2	4	4.41021	4.93007	5.51501	5.00218	4.83138	5.12279	5.1715	4.43797	4.61109	6.60253	6.87842	6.75238	5.80283	5.48429	6.23199	6.03402	5.82406	6.3573
sp|P98154|IDD_MOUSE	Dgcr2	IDD_MOUSE Integral membrane protein DGCR2/IDD	2	6.28784	5.89245	6.25307	6.38405	5.72481	5.58684	6.15064	6.13744	6.01672	4.60838	5.15985	4.94368	4.48892	5.2187	5.15598	4.92838	5.53507	5.52718
sp|P98156|VLDLR_MOUSE	Vldlr	VLDLR_MOUSE Very low-density lipoprotein receptor	11	5.83881	5.40147	5.81742	5.49661	5.17136	5.27847	5.72016	5.38366	5.15775	5.66197	5.6613	5.68436	5.47053	5.75435	5.89237	5.57821	5.41352	5.6177
sp|P98191|CDS1_MOUSE	Cds1	CDS1_MOUSE Phosphatidate cytidylyltransferase 1	5	4.4522	3.70039	3.80008	4.47462	4.07036	5.39195	3.9791	4.18389	4.45764	6.55205	6.72681	5.93385	7.10618	7.04941	7.11907	7.29966	7.00917	6.69359
sp|P98192|GNPAT_MOUSE	Gnpat	GNPAT_MOUSE Dihydroxyacetone phosphate acyltransferase	14	6.22392	6.39133	5.96809	6.66169	5.99678	5.78187	5.79723	6.3529	6.61657	4.66532	4.79478	5.0635	5.20209	5.20059	4.84399	4.79731	4.95118	4.69085
sp|P98195|ATP9B_MOUSE	Atp9b	ATP9B_MOUSE Probable phospholipid-transporting ATPase IIB	12	5.61813	5.4425	5.5059	5.92993	4.89777	4.9161	5.62364	5.5139	5.09541	5.74279	5.682	6.27242	5.72369	5.33796	5.44651	5.83946	5.60934	5.80255
sp|P98197|AT11A_MOUSE	Atp11a	AT11A_MOUSE Probable phospholipid-transporting ATPase IH	5	5.33643	5.41187	5.64405	5.78359	4.88229	5.43049	5.70186	5.32668	5.05305	5.68368	5.66178	6.14286	5.24427	5.68936	5.53874	5.90163	5.74087	5.82649
sp|P98199|AT8B2_MOUSE	Atp8b2	AT8B2_MOUSE Probable phospholipid-transporting ATPase ID	2	6.40881	6.02723	5.60497	5.91135	5.43528	5.61026	6.1448	6.13987	5.66226	5.21596	5.63061	5.43597	4.87606	5.09942	5.05607	5.66465	4.89959	5.17684
sp|P98200|AT8A2_MOUSE	Atp8a2	AT8A2_MOUSE Probable phospholipid-transporting ATPase IB	9	5.95373	5.59396	5.88342	5.65267	5.29574	5.40337	5.81708	5.77208	5.41998	5.16393	6.11657	5.66022	4.85187	4.79567	5.42449	5.66046	5.87587	5.65889
sp|P98203|ARVC_MOUSE	Arvcf	ARVC_MOUSE Armadillo repeat protein deleted in velo-cardio-facial syndrome homolog	13	5.67695	5.4343	5.77573	5.66048	5.52332	5.49829	5.77973	5.49744	5.75703	5.44999	4.88525	5.36301	5.85445	5.25871	5.90507	5.58256	5.39982	5.69786
sp|P99024|TBB5_MOUSE	Tubb5	TBB5_MOUSE Tubulin beta-5 chain	20	6.03848	5.65825	5.96676	6.20523	5.76252	5.99282	6.00618	5.96252	6.16066	5.41108	5.43879	4.83291	5.06138	4.71473	4.92764	5.15658	5.36643	5.33704
sp|P99026|PSB4_MOUSE	Psmb4	PSB4_MOUSE Proteasome subunit beta type-4	8	5.58318	5.63665	5.54794	5.75948	5.99269	5.51821	5.61443	5.70182	5.63742	5.47097	6.32001	5.15906	5.42473	5.51135	4.7524	4.80599	6.14409	5.41958
sp|P99027|RLA2_MOUSE	Rplp2	RLA2_MOUSE 60S acidic ribosomal protein P2	6	5.82753	6.7243	6.05577	8.0084	5.7527	5.82477	5.03667	6.52633	7.08437	5.50979	6.05242	6.45973	4.71862	4.76855	4.2631	4.03974	3.84381	3.50341
sp|P99028|QCR6_MOUSE	Uqcrh	QCR6_MOUSE Cytochrome b-c1 complex subunit 6, mitochondrial	4	5.67962	5.83694	5.67718	6.42473	5.04998	8.36192	5.33975	5.71482	6.97943	5.5271	4.63744	6.9484	4.11142	4.17188	4.1683	5.31046	5.63205	4.42857
sp|P99029|PRDX5_MOUSE	Prdx5	PRDX5_MOUSE Peroxiredoxin-5, mitochondrial	15	4.89159	5.06178	4.78059	5.07426	4.92713	4.83141	4.77454	5.19663	5.07376	6.46318	6.61172	6.55214	5.58783	6.22019	6.06178	6.16171	5.94551	5.78427
sp|Q00262|STX2_MOUSE	Stx2	STX2_MOUSE Syntaxin-2	1	5.47523	4.31548	6.91989	6.0032	4.64594	4.93961	5.85669	4.54135	5.62574	5.77864	6.32173	5.99681	5.42735	4.94419	6.01209	5.78876	5.97608	5.43122
sp|Q00422|GABPA_MOUSE	Gabpa	GABPA_MOUSE GA-binding protein alpha chain	1	5.21282	6.09102	6.49968	4.77027	6.22298	6.46707	6.57042	6.33681	5.41637	4.33982	4.09415	4.76448	5.77635	5.76227	5.29244	5.36669	5.54164	5.47474
sp|Q00493|CBPE_MOUSE	Cpe	CBPE_MOUSE Carboxypeptidase E	16	5.41129	5.23568	5.51963	5.19819	5.27448	5.54892	5.3977	5.25526	5.36253	5.92033	5.91401	5.8042	5.86517	5.06689	5.88768	5.96807	5.44901	5.92099
sp|Q00558|F8I2_MOUSE	F8a1	F8I2_MOUSE Factor VIII intron 22 protein	4	4.77742	5.2072	5.30437	5.06546	4.98333	5.05488	4.7412	5.13274	5.169	6.71964	6.57653	7.15156	5.57087	5.84197	5.74294	5.89035	5.7999	5.27064
sp|Q00560|IL6RB_MOUSE	Il6st	IL6RB_MOUSE Interleukin-6 receptor subunit beta	1	5.31163	4.63583	5.51714	3.38647	5.41406	7.54021	8.28568	7.37275	5.33103	6.9475	6.05004	5.26312	4.05499	4.70939	4.1672	5.33107	5.28471	5.39719
sp|Q00612|G6PD1_MOUSE	G6pdx	G6PD1_MOUSE Glucose-6-phosphate 1-dehydrogenase X	14	6.22996	6.29303	6.3976	6.53265	6.07228	6.13953	6.20415	6.53176	6.67916	5.02276	4.8839	4.80865	5.02752	4.63551	4.89519	4.75923	4.38177	4.50536
sp|Q00623|APOA1_MOUSE	Apoa1	APOA1_MOUSE Apolipoprotein A-I	1	3.81299	7.67098	4.6981	3.77171	7.81103	5.18583	3.45477	9.13932	4.34562	2.72345	11.0811	4.33465	1.69829	7.47317	3.09643	2.50264	11.9764	5.22347
sp|Q00899|TYY1_MOUSE	Yy1	TYY1_MOUSE Transcriptional repressor protein YY1	1	8.79933	5.27313	5.87898	6.2964	6.06433	6.08948	6.35485	5.5957	4.07613	3.69945	5.28992	2.90052	4.54411	6.93403	5.181	4.9338	5.61696	6.4719
sp|Q00915|RET1_MOUSE	Rbp1	RET1_MOUSE Retinol-binding protein 1	1	6.1019	5.50387	7.32906	6.3462	6.6377	6.10709	6.00745	4.99632	7.47603	5.21931	2.50924	5.66153	4.31934	5.45557	5.2757	5.09853	5.25073	4.70443
sp|Q00PI9|HNRL2_MOUSE	Hnrnpul2	HNRL2_MOUSE Heterogeneous nuclear ribonucleoprotein U-like protein 2	19	4.99153	5.99174	5.93684	5.37967	7.08382	6.73957	6.09491	5.23578	5.99844	5.34165	4.43732	5.02566	4.81585	5.59649	6.23338	5.16085	4.94284	4.99365
sp|Q01063-2|PDE4D_MOUSE	Pde4d	PDE4D_MOUSE Isoform 9 of cAMP-specific 3',5'-cyclic phosphodiesterase 4D	9	4.43213	3.66625	4.49658	4.11901	3.93248	4.83724	4.31364	4.16784	4.72334	6.46537	5.68639	6.34166	7.75243	6.88836	7.37331	6.99505	6.76786	7.04105
sp|Q01065|PDE1B_MOUSE	Pde1b	PDE1B_MOUSE Calcium/calmodulin-dependent 3',5'-cyclic nucleotide phosphodiesterase 1B	3	4.57051	4.74798	5.37572	4.73127	4.51241	5.61301	4.75046	5.40603	4.52884	6.30622	5.07778	6.51596	6.55553	7.36627	5.55642	6.21495	6.79268	5.37796
sp|Q01097|NMDE2_MOUSE	Grin2b	NMDE2_MOUSE Glutamate receptor ionotropic, NMDA 2B	13	5.29417	5.24775	5.08015	5.10911	5.13012	4.76911	5.34925	5.19622	4.66149	6.07146	6.2071	5.90516	6.39079	5.56807	6.11373	6.24308	5.72607	5.93718
sp|Q01147|CREB1_MOUSE	Creb1	CREB1_MOUSE Cyclic AMP-responsive element-binding protein 1	4	5.95992	7.22404	7.81739	5.86467	7.20538	7.74996	7.21792	5.61013	5.39878	4.1118	4.78182	4.25578	4.49205	4.82795	4.42368	4.68253	4.14016	4.23603
sp|Q01237|HMDH_MOUSE	Hmgcr	HMDH_MOUSE 3-hydroxy-3-methylglutaryl-coenzyme A reductase	10	8.52954	7.63018	8.44227	8.84093	7.31603	8.50128	8.05331	7.95712	9.3696	2.85866	2.62163	2.79696	2.8352	2.7075	2.70559	2.96841	2.84609	3.01971
sp|Q01279|EGFR_MOUSE	Egfr	EGFR_MOUSE Epidermal growth factor receptor	5	5.05392	4.90079	5.31148	4.95518	4.76084	5.35555	5.36255	4.45007	5.23588	6.08954	6.43778	6.36013	6.41781	5.74356	6.12466	5.75989	5.70423	5.97613
sp|Q01320|TOP2A_MOUSE	Top2a	TOP2A_MOUSE DNA topoisomerase 2-alpha	6	4.58479	7.18703	7.08076	4.82469	8.09275	7.26555	6.23082	4.49819	5.02272	4.99138	6.10597	5.51022	3.36868	4.62454	3.86457	5.11514	5.79614	5.83608
sp|Q01338|ADA2A_MOUSE	Adra2a	ADA2A_MOUSE Alpha-2A adrenergic receptor	1	3.57573	3.87079	3.7087	3.82837	3.40679	2.86945	3.64002	3.69019	3.47698	7.35437	7.71325	6.952	7.20551	7.77535	8.01313	7.29961	7.10717	8.51257
sp|Q01341|ADCY6_MOUSE	Adcy6	ADCY6_MOUSE Adenylate cyclase type 6	2	5.49996	5.10879	5.39701	5.88774	5.61709	5.70426	5.66094	5.60648	6.5241	4.84712	6.05993	5.24841	6.20604	3.99988	6.00335	5.10933	5.52622	5.99336
sp|Q01405|SC23A_MOUSE	Sec23a	SC23A_MOUSE Protein transport protein Sec23A	18	5.94565	5.80569	5.86017	5.86049	5.79118	5.57712	5.73607	5.86445	5.37605	5.39401	4.57748	5.14536	5.90117	5.80797	5.37515	5.2875	5.30932	5.38518
sp|Q01721|GAS1_MOUSE	Gas1	GAS1_MOUSE Growth arrest-specific protein 1	1	5.1537	5.68328	5.02779	4.78047	5.58118	5.28542	5.09396	5.65939	4.84727	4.98463	7.46227	5.86577	5.35598	5.79219	5.73293	5.18961	6.52455	5.9796
sp|Q01730|RSU1_MOUSE	Rsu1	RSU1_MOUSE Ras suppressor protein 1	6	5.89319	5.54697	5.54453	5.50539	5.39278	5.60123	5.64089	5.54957	5.71395	5.49617	6.07114	5.21805	5.76414	5.40012	5.29269	5.24468	5.73923	5.38528
sp|Q01815|CAC1C_MOUSE	Cacna1c	CAC1C_MOUSE Voltage-dependent L-type calcium channel subunit alpha-1C	7	5.07562	5.03629	5.47751	5.02891	5.24655	5.25568	5.12923	5.28738	5.57744	6.10402	6.04183	5.97613	4.97575	4.78719	6.17914	6.0958	6.2515	6.47405
sp|Q01853|TERA_MOUSE	Vcp	TERA_MOUSE Transitional endoplasmic reticulum ATPase	28	5.37423	5.08359	5.06836	5.11241	5.39904	5.98913	5.1575	5.52041	5.61314	5.69416	4.75791	5.49375	6.18254	6.03308	5.82382	5.94333	5.8693	5.8843
sp|Q02053|UBA1_MOUSE	Uba1	UBA1_MOUSE Ubiquitin-like modifier-activating enzyme 1	38	6.14614	5.80396	5.6252	5.90003	5.95683	6.41353	5.79059	6.28721	6.30024	5.0735	5.44628	4.82143	5.33118	5.15595	4.83008	5.28522	5.10149	4.73114
sp|Q02111|KPCT_MOUSE	Prkcq	KPCT_MOUSE Protein kinase C theta type	3	5.18823	4.60346	5.32777	5.68033	5.72959	4.92555	4.80899	4.99306	4.9824	5.81627	5.88524	6.27525	6.19002	5.93252	5.61735	6.1349	5.70365	6.20542
sp|Q02248|CTNB1_MOUSE	Ctnnb1	CTNB1_MOUSE Catenin beta-1	26	5.31672	5.32314	5.37465	5.45068	5.27025	5.18887	5.49838	5.34123	5.35828	6.06445	5.56564	5.78164	5.71368	5.85128	5.88478	5.87002	5.56069	5.58562
sp|Q02257|PLAK_MOUSE	Jup	PLAK_MOUSE Junction plakoglobin	13	6.66562	8.25747	6.09247	6.06138	5.82186	6.8996	5.41541	5.23486	7.80651	4.69425	4.91825	6.13665	4.90767	3.41501	4.33091	4.71559	4.74888	3.87759
sp|Q02357|ANK1_MOUSE	Ank1	ANK1_MOUSE Ankyrin-1	11	4.1898	4.36448	4.41606	4.34961	4.2208	4.26108	4.30215	3.97471	4.07142	6.89849	7.62213	7.15278	6.37625	6.07598	6.96745	6.54054	6.9295	7.28676
sp|Q02384|SOS2_MOUSE	Sos2	SOS2_MOUSE Son of sevenless homolog 2	7	6.29272	5.88743	5.71158	6.05463	5.91917	5.61012	5.78158	6.19663	5.84294	4.93984	6.03984	4.92622	5.24201	5.36176	4.84421	4.94095	5.32245	5.08592
sp|Q02395|MTF2_MOUSE	Mtf2	MTF2_MOUSE Metal-response element-binding transcription factor 2	1	6.5472	5.27203	6.364	7.10116	4.15783	4.38776	7.11654	7.06034	5.90897	4.6616	4.74813	4.84302	6.94988	7.18485	4.49379	4.56818	4.05075	4.58398
sp|Q02614|S30BP_MOUSE	Sap30bp	S30BP_MOUSE SAP30-binding protein	2	5.60992	5.80178	6.48075	5.80662	6.13253	6.35456	5.98074	5.07294	4.93425	4.3042	6.39964	6.2144	4.88069	5.97248	5.28374	5.6074	4.0758	5.08755
sp|Q02819|NUCB1_MOUSE	Nucb1	NUCB1_MOUSE Nucleobindin-1	17	6.92823	6.1876	6.2167	6.53056	6.27658	6.66166	6.38223	6.63863	6.84432	4.35973	4.4372	4.05851	4.85774	5.05348	5.28151	4.39709	4.4376	4.45064
sp|Q02956|KPCZ_MOUSE	Prkcz	KPCZ_MOUSE Protein kinase C zeta type	1	5.79765	4.63604	5.32287	6.20431	5.16769	4.25453	4.80428	4.8066	4.78156	5.43126	7.16071	5.60562	5.87823	5.75981	5.67762	5.22967	6.90717	6.57439
sp|Q03137|EPHA4_MOUSE	Epha4	EPHA4_MOUSE Ephrin type-A receptor 4	23	5.18216	5.41942	5.42489	5.55924	5.60846	6.31841	5.31806	5.26744	5.7214	5.68123	5.07648	6.04578	5.20398	5.35629	6.1426	5.61992	5.57555	5.4787
sp|Q03141|MARK3_MOUSE	Mark3	MARK3_MOUSE MAP/microtubule affinity-regulating kinase 3	11	5.38518	5.49639	5.42088	5.47975	5.50306	5.41564	5.29853	5.4845	5.49938	5.8371	5.90837	5.64935	5.74197	5.73246	6.0081	5.5105	5.33846	5.2904
sp|Q03145|EPHA2_MOUSE	Epha2	EPHA2_MOUSE Ephrin type-A receptor 2	2	8.06508	5.8199	5.92173	4.84727	6.02654	5.9035	8.05692	5.92679	4.892	3.64395	3.14245	3.49578	7.44393	5.55433	4.99397	5.09851	5.2395	5.92784
sp|Q03146|DDR1_MOUSE	Ddr1	DDR1_MOUSE Epithelial discoidin domain-containing receptor 1	2	4.61653	5.90813	5.35799	5.86301	4.78079	4.69672	5.59333	5.49051	6.73777	5.90978	5.75308	6.40662	5.99234	5.1261	5.83632	4.71628	5.2747	5.94001
sp|Q03147|CDK7_MOUSE	Cdk7	CDK7_MOUSE Cyclin-dependent kinase 7	1	5.92716	7.55163	6.94499	6.84328	7.47241	6.66907	7.35299	6.38268	5.34541	4.38972	4.73721	4.71113	4.36488	4.65331	3.50325	4.87626	4.36891	3.9057
sp|Q03157|APLP1_MOUSE	Aplp1	APLP1_MOUSE Amyloid-like protein 1	2	6.26251	4.81346	6.52406	6.41264	5.42615	5.28281	5.07668	5.12392	6.75204	4.68673	7.36669	6.4709	5.26706	4.78548	5.1953	5.35309	4.29963	4.90083
sp|Q03173|ENAH_MOUSE	Enah	ENAH_MOUSE Protein enabled homolog	9	5.81695	6.20827	5.8895	6.2394	6.11649	5.60728	5.95905	6.29333	5.97829	5.35464	4.23381	5.39543	5.10271	5.39777	4.9569	5.08509	5.28865	5.07645
sp|Q03265|ATPA_MOUSE	Atp5a1	ATPA_MOUSE ATP synthase subunit alpha, mitochondrial	29	5.41226	5.2957	5.08115	5.28957	5.17812	5.51087	5.26488	5.58444	5.73754	6.36079	5.78623	5.70295	5.15603	5.4066	6.07403	5.88934	5.50619	5.76331
sp|Q03385|GNDS_MOUSE	Ralgds	GNDS_MOUSE Ral guanine nucleotide dissociation stimulator	1	3.36529	6.70759	6.70592	5.54779	5.20284	5.3422	7.11642	6.90044	4.83954	4.20936	6.01714	4.7322	3.16462	3.92067	6.44162	8.0064	7.23444	4.54552
sp|Q03391|NMDE4_MOUSE	Grin2d	NMDE4_MOUSE Glutamate receptor ionotropic, NMDA 2D	2	7.00853	6.76542	5.84838	6.05082	6.70333	6.45368	6.61797	7.15567	6.14833	4.28091	5.63791	5.31073	4.04322	4.87734	4.08028	4.50003	4.87128	3.64616
sp|Q03517|SCG2_MOUSE	Scg2	SCG2_MOUSE Secretogranin-2	12	5.75217	4.89714	5.95577	5.11683	5.51389	7.11721	5.54983	5.61798	6.70082	5.61508	5.64753	4.99549	4.94853	4.26618	4.97574	5.70663	6.01631	5.60687
sp|Q03717|KCNB1_MOUSE	Kcnb1	KCNB1_MOUSE Potassium voltage-gated channel subfamily B member 1	5	4.0663	3.8658	4.69021	4.34898	4.02015	4.68236	4.33315	3.90695	4.67034	6.84754	7.03651	8.00333	6.23889	5.69716	7.22599	6.61626	6.2203	7.52978
sp|Q03719|KCND1_MOUSE	Kcnd1	KCND1_MOUSE Potassium voltage-gated channel subfamily D member 1	4	5.75185	5.61925	5.95884	6.01653	5.39666	5.20001	5.79633	5.79951	5.23595	5.39657	6.51322	5.43007	4.94949	4.75044	5.04294	5.44408	5.95154	5.74675
sp|Q03958|PFD6_MOUSE	Pfdn6	PFD6_MOUSE Prefoldin subunit 6	7	6.51869	5.95921	5.77811	6.19111	6.02806	5.43338	5.97425	6.19409	5.52863	5.05732	5.56196	4.78918	5.16592	5.21147	4.90112	5.22787	5.39164	5.08798
sp|Q03963|E2AK2_MOUSE	Eif2ak2	E2AK2_MOUSE Interferon-induced, double-stranded RNA-activated protein kinase	1	4.782	5.26815	5.17095	5.23753	4.65732	5.62216	5.05856	5.3427	5.96443	4.84267	6.41502	6.28566	6.72952	5.26492	5.65991	5.85751	4.83983	7.00117
sp|Q04207|TF65_MOUSE	Rela	TF65_MOUSE Transcription factor p65	3	6.46927	6.2731	6.07152	6.21958	6.02131	5.63738	6.69025	6.17807	5.7436	4.89393	6.37065	4.53068	4.65518	4.58117	4.46059	5.11978	5.007	5.07694
sp|Q04447|KCRB_MOUSE	Ckb	KCRB_MOUSE Creatine kinase B-type	23	5.13198	5.1915	4.95035	5.27533	4.76668	4.94785	5.2389	5.25655	5.12421	6.08631	6.27705	5.70016	6.06587	6.05099	5.98522	6.00293	5.74881	6.19931
sp|Q04519|ASM_MOUSE	Smpd1	ASM_MOUSE Sphingomyelin phosphodiesterase	3	4.79494	5.81448	5.83396	4.89042	5.72963	5.34453	5.83188	5.13726	4.53863	4.97	7.10199	5.19831	5.28183	5.19218	6.03166	5.77188	6.44756	6.08887
sp|Q04573|NPY1R_MOUSE	Npy1r	NPY1R_MOUSE Neuropeptide Y receptor type 1	1	3.70961	5.64966	5.05605	5.15627	4.61581	4.51517	4.73894	5.67679	5.227	7.53759	7.46875	7.88541	5.38555	4.63291	5.91263	6.77111	4.7829	5.27786
sp|Q04690|NF1_MOUSE	Nf1	NF1_MOUSE Neurofibromin	24	5.26755	5.16011	5.24991	5.47397	5.58144	5.27259	5.28556	5.47716	5.08512	5.72466	4.77511	5.89402	6.18154	5.82682	6.30796	5.73031	5.98123	5.72496
sp|Q04692|SMRCD_MOUSE	Smarcad1	SMRCD_MOUSE SWI/SNF-related matrix-associated actin-dependent regulator of chromatin subfamily A containing DEAD/H box 1	4	7.03457	5.94556	6.42294	7.29175	6.46285	6.1807	5.40199	5.84387	5.62305	4.5804	4.72352	4.18327	5.02572	6.49385	4.74751	3.89124	5.29414	4.85307
sp|Q04735|CDK16_MOUSE	Cdk16	CDK16_MOUSE Cyclin-dependent kinase 16	7	5.06973	5.04005	4.85775	4.9071	5.22492	4.82502	5.02657	5.08023	4.71169	6.17843	5.97574	5.79484	6.33459	6.54598	6.0508	6.29862	6.23109	5.84685
sp|Q04736|YES_MOUSE	Yes1	YES_MOUSE Tyrosine-protein kinase Yes	1	5.59148	4.98946	6.50202	6.67084	5.49071	5.62704	5.93738	4.71719	6.81529	5.80666	5.84514	5.34621	4.89846	5.30691	4.51588	5.47943	5.46116	4.99872
sp|Q04742|EMX1_MOUSE	Emx1	EMX1_MOUSE Homeobox protein EMX1	2	7.31389	9.19289	8.01399	7.13694	9.43756	7.99097	7.82825	7.41275	6.71195	3.17211	4.03364	3.1551	2.75875	3.09431	2.30752	3.45119	3.26092	3.72729
sp|Q04750|TOP1_MOUSE	Top1	TOP1_MOUSE DNA topoisomerase 1	11	5.0862	7.17223	7.09365	4.52875	7.38994	6.89212	6.60407	5.5224	4.93716	4.22061	5.578	5.31864	4.45676	5.3365	4.32574	4.69765	5.53858	5.30101
sp|Q05186|RCN1_MOUSE	Rcn1	RCN1_MOUSE Reticulocalbin-1	12	5.76129	5.41548	5.00694	5.62675	5.45321	4.95897	5.48684	5.77288	5.00081	5.28065	5.94464	4.893	6.44847	6.73902	5.71922	5.57703	5.70333	5.21146
sp|Q05512|MARK2_MOUSE	Mark2	MARK2_MOUSE Serine/threonine-protein kinase MARK2	11	4.52363	4.83747	4.77229	5.08882	4.68335	4.74017	4.63419	4.70933	4.87857	6.75125	7.01683	6.89828	6.12444	5.79081	6.27111	6.20984	5.73527	6.33437
sp|Q05793|PGBM_MOUSE	Hspg2	PGBM_MOUSE Basement membrane-specific heparan sulfate proteoglycan core protein	2	4.22383	5.91122	5.40433	3.4424	6.5456	5.55176	3.54656	5.58905	4.03958	3.41446	10.7849	5.53137	3.49764	7.46303	4.74187	3.49331	10.7603	6.05881
sp|Q05816|FABP5_MOUSE	Fabp5	FABP5_MOUSE Fatty acid-binding protein, epidermal	24	6.056	6.78187	5.99902	7.25671	6.05131	5.48097	6.02717	6.66921	6.81211	5.92562	3.76887	5.17792	4.78027	4.70615	4.6235	4.73995	4.60476	4.5386
sp|Q05909|PTPRG_MOUSE	Ptprg	PTPRG_MOUSE Receptor-type tyrosine-protein phosphatase gamma	5	5.39543	5.20574	4.59059	5.12035	5.29905	5.08881	5.4823	5.65756	4.86077	5.98686	6.23997	5.66106	6.11186	5.9507	5.82491	6.13519	5.66789	5.72096
sp|Q05920|PYC_MOUSE	Pc	PYC_MOUSE Pyruvate carboxylase, mitochondrial	30	5.38406	5.00818	5.28722	5.4027	4.99485	5.05719	5.25586	5.18595	5.35118	5.8717	5.69131	5.76263	6.12455	5.85482	6.30351	5.90286	5.47022	6.09121
sp|Q05921|RN5A_MOUSE	Rnasel	RN5A_MOUSE 2-5A-dependent ribonuclease	2	6.91669	6.95115	6.24246	7.98874	6.82005	7.09391	7.42684	8.36598	6.37193	3.53187	4.24176	3.89844	4.74006	3.82541	3.06548	4.22183	4.65483	3.64258
sp|Q05A62|DNAL1_MOUSE	Dnal1	DNAL1_MOUSE Dynein light chain 1, axonemal	5	4.98634	4.8457	5.00756	5.33654	4.97251	4.65164	5.05684	5.11558	4.63281	5.91441	6.99753	5.89322	6.13715	5.74647	5.82435	6.03473	6.42102	6.4256
sp|Q05AA6|DRP2_MOUSE	Drp2	DRP2_MOUSE Dystrophin-related protein 2	2	4.70693	5.32207	4.655	4.77299	4.78729	4.44343	4.6819	4.62293	5.24368	6.21878	6.03634	6.95314	5.94634	6.50482	6.00421	6.64687	6.09746	6.3558
sp|Q05BC3|EMAL1_MOUSE	Eml1	EMAL1_MOUSE Echinoderm microtubule-associated protein-like 1	10	6.87462	6.35114	6.70981	6.51409	6.34315	6.30263	6.45606	6.58019	6.77574	4.46521	5.00285	4.39312	4.63264	4.38103	4.46321	4.42942	4.73659	4.58849
sp|Q05CL8|LARP7_MOUSE	Larp7	LARP7_MOUSE La-related protein 7	5	5.72728	6.35757	6.84646	6.07365	6.59387	5.969	6.43621	5.81514	5.43743	4.66273	5.49703	4.81756	5.0786	5.44352	4.62049	4.91925	4.82711	4.8771
sp|Q05D44|IF2P_MOUSE	Eif5b	IF2P_MOUSE Eukaryotic translation initiation factor 5B	9	4.54107	8.50175	8.52383	4.44046	8.4149	7.81588	6.69208	4.35484	4.19557	4.83872	5.16555	5.22784	4.45096	4.53428	3.97468	4.61782	4.36215	5.34761
sp|Q06138|CAB39_MOUSE	Cab39	CAB39_MOUSE Calcium-binding protein 39	17	5.75176	5.69221	5.61728	5.82603	5.61192	5.16936	5.51137	6.00241	5.67703	5.54073	5.87755	5.39195	5.52914	5.24622	5.2422	5.4822	5.45992	5.37071
sp|Q06180|PTN2_MOUSE	Ptpn2	PTN2_MOUSE Tyrosine-protein phosphatase non-receptor type 2	4	6.60176	5.75377	6.64855	6.63323	5.67402	6.34212	6.18417	5.79658	6.49264	4.92358	5.36101	4.86893	4.74382	4.28987	5.02657	5.01475	4.81263	4.83204
sp|Q06185|ATP5I_MOUSE	Atp5i	ATP5I_MOUSE ATP synthase subunit e, mitochondrial	9	5.09274	5.22653	5.35249	5.18883	5.12226	5.14636	5.05763	5.43894	5.36629	6.19972	6.14176	5.97018	5.00778	5.51425	5.89731	6.23353	5.80542	6.23797
sp|Q06186|HBEGF_MOUSE	Hbegf	HBEGF_MOUSE Proheparin-binding EGF-like growth factor	1	4.75501	4.78165	5.41108	5.02438	5.14885	4.72439	4.622	5.01442	4.08264	5.57499	6.92193	6.51649	5.95444	6.47047	6.46258	5.57749	6.53196	6.42522
sp|Q06335|APLP2_MOUSE	Aplp2	APLP2_MOUSE Amyloid-like protein 2	6	5.35244	5.00394	5.2146	5.24334	5.27453	4.84915	5.56578	5.44853	5.22434	5.5795	6.56942	5.65139	5.83228	5.58489	6.17635	5.61534	5.95056	5.86364
sp|Q06649|3BP2_MOUSE	Sh3bp2	3BP2_MOUSE SH3 domain-binding protein 2	3	7.27691	7.16526	7.27161	7.39586	6.81821	6.77526	7.63857	7.38652	7.62535	3.8201	4.49001	3.57624	4.15302	3.50871	3.6073	3.73482	3.8768	3.87945
sp|Q06890|CLUS_MOUSE	Clu	CLUS_MOUSE Clusterin	8	4.614	4.75081	4.75308	4.58542	4.87287	4.36917	4.42673	4.79964	4.52043	6.20485	7.41253	6.23691	6.34633	6.83891	6.30962	5.91844	6.68266	6.35761
sp|Q07076|ANXA7_MOUSE	Anxa7	ANXA7_MOUSE Annexin A7	11	6.47426	4.83061	4.65699	6.54155	4.57836	4.17729	4.95157	5.52717	5.38629	6.14587	5.39224	5.54071	7.80277	5.67588	5.39318	5.83861	5.62442	5.46223
sp|Q07079|IBP5_MOUSE	Igfbp5	IBP5_MOUSE Insulin-like growth factor-binding protein 5	1	4.37933	3.43969	4.32372	4.38947	3.78983	4.37931	5.61298	3.958	3.78434	6.24543	6.50261	5.76	8.33159	6.2855	8.14656	6.85913	5.89325	7.91927
sp|Q07113|MPRI_MOUSE	Igf2r	MPRI_MOUSE Cation-independent mannose-6-phosphate receptor	21	6.26552	6.36348	6.38453	6.60992	6.55362	5.73592	6.2548	6.22081	6.27138	4.73448	4.33757	4.75672	4.94394	5.10314	5.03856	4.60356	5.01765	4.80442
sp|Q07235|GDN_MOUSE	Serpine2	GDN_MOUSE Glia-derived nexin	4	5.36269	6.20794	4.32511	4.93677	6.452	4.39909	5.13105	5.52483	4.15213	5.00488	7.81098	5.24917	6.24306	7.33304	5.18931	5.2126	6.56434	4.90101
sp|Q07409|CNTN3_MOUSE	Cntn3	CNTN3_MOUSE Contactin-3	15	4.6972	4.27708	4.55892	4.53336	4.35168	4.38552	4.71681	4.52372	4.58644	6.29083	6.94574	6.59067	6.61857	5.73132	7.07554	6.40694	6.44705	7.26261
sp|Q07417|ACADS_MOUSE	Acads	ACADS_MOUSE Short-chain specific acyl-CoA dehydrogenase, mitochondrial	8	5.54487	5.15803	5.89466	5.69939	4.8721	5.33164	5.18253	5.11541	6.00246	5.90017	5.88976	5.81276	5.97422	5.10528	5.6308	5.63772	5.3047	5.94348
sp|Q07646|MEST_MOUSE	Mest	MEST_MOUSE Mesoderm-specific transcript protein	2	6.68688	6.50406	6.85269	5.81554	5.9904	5.95318	6.8281	5.71232	5.90538	4.67929	5.28632	5.47181	4.87974	4.22602	4.67233	4.84352	4.41497	5.27745
sp|Q07813|BAX_MOUSE	Bax	BAX_MOUSE Apoptosis regulator BAX	8	6.38015	6.0776	6.52723	6.01313	6.45001	6.47642	6.04805	6.07872	6.45085	4.91367	5.45016	4.59821	4.75182	4.63634	4.58443	4.82863	5.00806	4.72653
sp|Q08024|PEBB_MOUSE	Cbfb	PEBB_MOUSE Core-binding factor subunit beta	3	7.25422	6.51374	7.00792	6.94005	6.85378	6.66582	6.95591	6.69947	6.79637	3.8238	4.76445	3.91538	4.31964	4.38	4.08735	3.99813	4.69676	4.32722
sp|Q08093|CNN2_MOUSE	Cnn2	CNN2_MOUSE Calponin-2	2	6.17292	5.60741	5.73339	5.74906	6.49034	5.90091	6.07392	6.18577	5.53198	4.89142	5.95111	4.79327	5.30062	5.83602	5.27435	4.95667	4.84499	4.70585
sp|Q08122|TLE3_MOUSE	Tle3	TLE3_MOUSE Transducin-like enhancer protein 3	5	5.86052	6.0801	5.65495	5.96416	5.80102	5.29567	5.73129	6.19736	5.62746	4.89592	5.64177	4.82316	5.82239	6.47676	4.55888	5.0427	5.48852	5.03736
sp|Q08274|DMWD_MOUSE	Dmwd	DMWD_MOUSE Dystrophia myotonica WD repeat-containing protein	4	5.3415	5.0539	5.48201	5.5216	4.68051	5.30336	5.52648	5.62061	5.1786	6.5418	5.02208	6.13875	5.19144	5.52957	5.71346	5.89536	6.15156	6.10741
sp|Q08288|LYAR_MOUSE	Lyar	LYAR_MOUSE Cell growth-regulating nucleolar protein	1	5.70095	11.325	8.00016	5.39557	11.3399	7.8024	7.89497	6.37079	3.92347	2.6483	3.10823	3.29446	5.82795	5.16374	2.93424	3.08851	2.83988	3.34145
sp|Q08331|CALB2_MOUSE	Calb2	CALB2_MOUSE Calretinin	6	5.27173	5.24015	4.80287	5.76782	5.45432	4.40041	4.90074	4.8666	3.79293	6.15196	6.97324	5.79936	6.99668	5.95627	5.64079	6.1418	6.10603	5.73629
sp|Q08376|ZBT14_MOUSE	Zbtb14	ZBT14_MOUSE Zinc finger and BTB domain-containing protein 14	1	7.03411	6.73171	6.50361	5.77436	6.64322	7.34842	7.32547	6.85487	6.75865	4.35157	2.47621	3.96425	5.03814	5.11386	4.81783	3.92106	4.51618	4.82648
sp|Q08509|EPS8_MOUSE	Eps8	EPS8_MOUSE Epidermal growth factor receptor kinase substrate 8	12	5.79096	6.02591	5.74104	5.70738	5.73965	5.64566	5.75648	5.7018	5.61984	5.21576	6.34799	5.09353	5.22405	5.40708	4.77556	5.0585	5.61233	5.53649
sp|Q08642|PADI2_MOUSE	Padi2	PADI2_MOUSE Protein-arginine deiminase type-2	1	5.98465	8.108	6.22661	4.22045	6.54884	5.1842	6.32453	6.08387	4.83426	4.19175	6.44545	5.22773	4.89208	5.01116	3.44186	4.67963	7.57559	5.01935
sp|Q08761|PROS_MOUSE	Pros1	PROS_MOUSE Vitamin K-dependent protein S	1	5.00452	4.61212	5.88444	4.21232	4.1794	4.12664	6.59846	5.34828	4.32998	5.18488	0.534156	6.00152	6.19602	7.51638	8.55148	7.67507	6.4096	7.63475
sp|Q08890|IDS_MOUSE	Ids	IDS_MOUSE Iduronate 2-sulfatase	7	5.44444	6.44413	6.42353	5.39092	6.93919	6.94631	6.70789	5.55484	5.56515	4.52467	4.9755	4.68052	4.78427	4.75395	5.37059	4.8724	5.42087	5.20085
sp|Q08943|SSRP1_MOUSE	Ssrp1	SSRP1_MOUSE FACT complex subunit SSRP1	3	4.15396	7.66676	8.69016	4.18854	7.61859	8.0797	7.32692	3.63287	4.36413	5.61982	5.88577	6.06565	2.48925	3.81686	3.23365	5.34017	5.8898	5.93741
sp|Q09143|CTR1_MOUSE	Slc7a1	CTR1_MOUSE High affinity cationic amino acid transporter 1	6	5.68779	5.85815	6.1699	6.72645	5.53843	5.47884	5.62579	6.2456	6.48655	5.34296	5.90564	5.98939	5.2865	4.016	4.72579	5.10586	4.57973	5.23063
sp|Q09200|B4GN1_MOUSE	B4galnt1	B4GN1_MOUSE Beta-1,4 N-acetylgalactosaminyltransferase 1	3	6.56546	6.49463	6.17133	6.93743	6.62274	7.19036	6.23963	6.32645	5.94522	4.66695	4.20746	4.65257	4.56114	4.94626	5.08787	4.38706	4.60694	4.3905
sp|Q09M02|CBPC5_MOUSE	Agbl5	CBPC5_MOUSE Cytosolic carboxypeptidase-like protein 5	1	8.05012	7.89914	8.27748	7.53171	6.48096	8.62797	7.82447	7.79192	7.28095	3.3051	4.23923	2.91862	2.89922	3.84518	2.88738	2.68751	3.54859	3.90444
sp|Q09XV5|CHD8_MOUSE	Chd8	CHD8_MOUSE Chromodomain-helicase-DNA-binding protein 8	2	5.75135	5.97429	6.11294	5.96855	6.3224	6.1555	6.85007	6.47931	7.13617	4.90913	5.22359	4.57093	4.28628	5.07759	3.88606	4.88931	5.15886	5.24765
sp|Q0GA42|CNNM1_MOUSE	Cnnm1	CNNM1_MOUSE Metal transporter CNNM1	3	3.44962	4.005	4.09982	3.79898	4.17516	3.66008	4.76026	3.81766	3.99891	7.0607	7.82997	6.96617	6.56512	6.23428	7.62243	7.31597	6.82074	7.81914
sp|Q0HA38|TT21B_MOUSE	Ttc21b	TT21B_MOUSE Tetratricopeptide repeat protein 21B	2	6.92059	6.29646	6.71903	6.61354	6.03852	5.77805	6.17593	6.49502	6.18074	4.76883	5.99284	4.68135	4.65483	4.71151	4.37032	4.61687	4.66793	4.31765
sp|Q0KK55|VKIND_MOUSE	Kndc1	VKIND_MOUSE Protein very KIND	1	7.4663	5.96273	6.2918	6.2808	6.34036	4.45209	6.11946	5.22842	5.60515	4.73983	5.98799	2.83186	4.74577	5.75594	5.32958	3.8092	6.39088	6.66184
sp|Q0KK56|F184B_MOUSE	Fam184b	F184B_MOUSE Protein FAM184B	6	4.86086	5.11242	4.36946	5.12675	4.66798	4.13346	4.68751	5.22167	4.4064	6.39127	7.75671	6.01728	5.99687	7.937	5.28581	5.98427	6.35315	5.69113
[truncated: 5,914 more rows]

## Sheet: Filtered dataset
Protein Id	Gene Symbol	Description	Peptides	PBS_1d_126	PFF_1d_127n	PFF+irisin_1d_127c	PBS_1d_128n	PFF_1d_128c	PFF+irisin_1d_129n	PBS_1d_129c	PFF_1d_130n	PFF+irisin_1d_130c	PBS_4d_131	PFF_4d_131c	PFF+irisin_4d_132n	PBS_4d_132c	PFF_4d_133n	PFF+irisin_4d_133c	PBS_4d_134n	PFF_4d_134c	PFF+irisin_4d_135n
[truncated: 5,725 more rows]

[truncated: 5 more sheets: Filtered dataset (log2), 1 Day PFF vs. PFF+irisin (log2), 4 Day PFF vs. PFF+irisin (log2), 1 Day PBS vs. PFF (log2), 4 Day PBS vs. PFF (log2)]
